# Supplementary material for: Crystal structure, Hirshfeld surface analysis and DFT studies of 4-amino-N′-[(1E)-1-(3-hy­droxyphen­yl)ethyl­idene]benzohydrazide
Source: Acta Crystallogr E Crystallogr Commun. 2025 Apr 8;81(Pt 5):389–92. doi: 10.1107/S205698902500297X (PMC12054771; doi:10.1107/S205698902500297X)
Supplement: Supplementary file 1 [file e-81-00389-sup1.cif]

##############################################################################
#                                                                            #
# This CIF contains the data in a paper accepted for publication in          #
# Acta Crystallographica Section E. It conforms to the requirements of       #
# Notes for Authors for Acta Crystallographica Section E, and has been       #
# peer reviewed under the auspices of the IUCr Commission on Journals.       #
#                                                                            #
# Full details of the Crystallographic Information File format               #
# are given in the paper "The Crystallographic Information File (CIF):       #
# a New Standard Archive File for Crystallography" by S. R. Hall, F. H.      #
# Allen and I. D. Brown [Acta Cryst. (1991), A47, 655-685].                  #
#                                                                            #
# The current version of the core CIF dictionary is obtainable from          #
# ftp://ftp.iucr.org/pub/cif_core.dic.                                       #
#                                                                            #
# Software is freely available for graphical display of the structure(s)     #
# in this CIF. For information consult the CIF software page                 #
# http://www.iucr.org/resources/cif/software.                                #
#                                                                            #
# This file may be used for bona fide research purposes within the           #
# scientific community so long as proper attribution is given to the journal # 
# article from which it was obtained.                                        #
#                                                                            #
##############################################################################
data_I
_audit_creation_method     'SHELXL-2019/3'
_chemical_name_systematic
;
4-Amino-<i>N</i>'-[(1<i>E</i>)-1-(3-hydroxyphenyl)ethylidene]benzohydrazide
;
_chemical_name_common     ?
_chemical_formula_moiety     'C15 H15 N3 O2'
_chemical_formula_sum     'C15 H15 N3 O2'
_chemical_formula_iupac     'C15 H15 N3 O2'
_chemical_formula_weight     269.30
_chemical_melting_point     ?
_space_group_crystal_system     triclinic
_space_group_name_H-M_alt     'P -1'
_space_group_name_Hall     '-P 1'
loop_
    _space_group_symop_operation_xyz
    'x, y, z'
    '-x, -y, -z'
_cell_length_a     8.3562(4)
_cell_length_b     9.2666(4)
_cell_length_c     9.9151(4)
_cell_angle_alpha     76.685(2)
_cell_angle_beta     65.3160(10)
_cell_angle_gamma     84.909(2)
_cell_volume     678.83(5)
_cell_formula_units_Z     2
_cell_measurement_reflns_used     5917
_cell_measurement_theta_min     2.68
_cell_measurement_theta_max     29.25
_cell_measurement_temperature     298(2)
_exptl_crystal_description     Block
_exptl_crystal_colour     'colorless'
_exptl_crystal_size_max     0.330
_exptl_crystal_size_mid     0.290
_exptl_crystal_size_min     0.170
_exptl_crystal_density_diffrn     1.318
_exptl_crystal_density_meas     ?
_exptl_crystal_density_method     'not measured'
_exptl_crystal_F_000     284
_exptl_absorpt_coefficient_mu     0.090
_exptl_absorpt_correction_type     none
_exptl_absorpt_process_details     ?
_exptl_absorpt_correction_T_min     ?
_exptl_absorpt_correction_T_max     ?
_diffrn_ambient_temperature     298(2)
_diffrn_source     ?
_diffrn_radiation_type     MoK\a
_diffrn_radiation_wavelength     0.71073
_diffrn_measurement_device_type     'Bruker D8 Quest XRD'
_diffrn_measurement_method     'Omega and Phi Scans'
_diffrn_detector_area_resol_mean     7.3910
_diffrn_reflns_number     13112
_diffrn_reflns_av_R_equivalents     0.0259
_diffrn_reflns_av_unetI/netI     0.0250
_diffrn_reflns_theta_min     2.683
_diffrn_reflns_theta_max     30.174
_diffrn_reflns_theta_full     25.242
_diffrn_measured_fraction_theta_max     0.854
_diffrn_measured_fraction_theta_full     0.984
_diffrn_reflns_limit_h_min     -11
_diffrn_reflns_limit_h_max     11
_diffrn_reflns_limit_k_min     -12
_diffrn_reflns_limit_k_max     13
_diffrn_reflns_limit_l_min     -13
_diffrn_reflns_limit_l_max     13
_refine_special_details     ?
_reflns_number_total     3420
_reflns_number_gt     2620
_reflns_threshold_expression     'I > 2\s(I)'
_refine_ls_structure_factor_coef     Fsqd
_refine_ls_matrix_type     full
_refine_ls_R_factor_all     0.0678
_refine_ls_R_factor_gt     0.0495
_refine_ls_wR_factor_gt     0.1191
_refine_ls_wR_factor_ref     0.1336
_refine_ls_goodness_of_fit_ref     1.052
_refine_ls_restrained_S_all     1.052
_refine_ls_number_reflns     3420
_refine_ls_number_parameters     186
_refine_ls_number_restraints     1
_refine_ls_hydrogen_treatment     mixed
_refine_ls_weighting_scheme     calc
_refine_ls_weighting_details
              'w=1/[\s^2^(Fo^2^)+(0.0511P)^2^+0.2093P] where P=(Fo^2^+2Fc^2^)/3'
_atom_sites_solution_hydrogens     mixed
_atom_sites_solution_primary     ?
_atom_sites_solution_secondary     ?
_refine_ls_shift/su_max     0.000
_refine_ls_shift/su_mean     0.000
_refine_diff_density_max     0.251
_refine_diff_density_min     -0.151
_refine_ls_extinction_method     none
_refine_ls_extinction_coef     .
loop_
    _atom_type_symbol
    _atom_type_description
    _atom_type_scat_dispersion_real
    _atom_type_scat_dispersion_imag
    _atom_type_scat_source
    'C' 'C' 0.0033 0.0016
                         'International Tables Vol C Tables 4.2.6.8 and 6.1.1.4'
    'H' 'H' 0.0000 0.0000
                         'International Tables Vol C Tables 4.2.6.8 and 6.1.1.4'
    'N' 'N' 0.0061 0.0033
                         'International Tables Vol C Tables 4.2.6.8 and 6.1.1.4'
    'O' 'O' 0.0106 0.0060
                         'International Tables Vol C Tables 4.2.6.8 and 6.1.1.4'
_computing_data_collection
;
APEX-3 (Bruker, 2017)
;
_computing_cell_refinement
;
SAINT (Bruker, 2017)
;
_computing_data_reduction
;
SAINT (Bruker, 2017)
;
_computing_structure_solution
;
<i>SHELXT</i> (Sheldrick, 2015a)
;
_computing_structure_refinement
;
SHELXL (Sheldrick, 2015b)
;
_computing_molecular_graphics
;
ORTEP-3 for Windows (Farrugia, 2012), PLATON (Spek, 2020)
;
_computing_publication_material
;
SHELXL (Sheldrick, 2015b), PLATON (Spek, 2020)
;
loop_
    _atom_site_type_symbol
    _atom_site_label
    _atom_site_fract_x
    _atom_site_fract_y
    _atom_site_fract_z
    _atom_site_U_iso_or_equiv
    _atom_site_adp_type
    _atom_site_calc_flag
    _atom_site_occupancy
    _atom_site_disorder_assembly
    _atom_site_disorder_group
    O O1 0.15425(14) 0.90009(13) 0.19913(13) 0.0525(3) Uani d 1 . .
    O O2 0.99259(14) 0.84728(15) -0.28575(16) 0.0642(4) Uani d 1 . .
    H H2 0.939270 0.922396 -0.261740 0.096 Uiso calc 1 . .
    N N1 -0.67521(18) 0.83831(19) 0.41445(18) 0.0646(4) Uani d 1 . .
    H H1A -0.730474 0.838506 0.509568 0.078 Uiso calc 1 . .
    H H1B -0.733195 0.836403 0.360773 0.078 Uiso calc 1 . .
    N N2 0.14917(16) 0.77285(15) 0.03196(16) 0.0470(3) Uani d 1 . .
    N N3 0.33033(15) 0.76091(14) -0.03496(14) 0.0449(3) Uani d 1 . .
    C C1 -0.22296(19) 0.83740(17) 0.12941(16) 0.0432(3) Uani d 1 . .
    H H1 -0.164218 0.833788 0.027285 0.052 Uiso calc 1 . .
    C C2 -0.4043(2) 0.83844(17) 0.19445(17) 0.0456(3) Uani d 1 . .
    H H2B -0.466420 0.837429 0.135719 0.055 Uiso calc 1 . .
    C C3 -0.49542(19) 0.84101(17) 0.34866(18) 0.0449(3) Uani d 1 . .
    C C4 -0.3979(2) 0.84413(19) 0.43329(17) 0.0490(4) Uani d 1 . .
    H H4 -0.456202 0.844926 0.536114 0.059 Uiso calc 1 . .
    C C5 -0.2173(2) 0.84603(18) 0.36659(17) 0.0465(4) Uani d 1 . .
    H H5 -0.155097 0.850317 0.424490 0.056 Uiso calc 1 . .
    C C6 -0.12531(18) 0.84166(16) 0.21355(16) 0.0395(3) Uani d 1 . .
    C C7 0.06932(19) 0.84259(16) 0.14849(17) 0.0413(3) Uani d 1 . .
    C C8 0.38915(19) 0.66826(16) -0.12234(17) 0.0430(3) Uani d 1 . .
    C C9 0.2747(2) 0.5749(3) -0.1523(3) 0.0787(7) Uani d 1 . .
    H H9A 0.347537 0.514173 -0.221098 0.118 Uiso calc 1 . .
    H H9B 0.199464 0.512823 -0.058500 0.118 Uiso calc 1 . .
    H H9C 0.204057 0.638171 -0.196627 0.118 Uiso calc 1 . .
    C C10 0.58360(19) 0.65143(16) -0.19348(16) 0.0406(3) Uani d 1 . .
    C C11 0.69503(19) 0.76129(16) -0.20501(16) 0.0417(3) Uani d 1 . .
    H H11 0.647841 0.846282 -0.168357 0.050 Uiso calc 1 . .
    C C12 0.87624(19) 0.74403(17) -0.27108(17) 0.0449(3) Uani d 1 . .
    C C13 0.9479(2) 0.61656(19) -0.32493(18) 0.0488(4) Uani d 1 . .
    H H13 1.069377 0.604830 -0.368656 0.059 Uiso calc 1 . .
    C C14 0.8379(2) 0.50825(18) -0.31303(19) 0.0507(4) Uani d 1 . .
    H H14 0.885554 0.422900 -0.348736 0.061 Uiso calc 1 . .
    C C15 0.6570(2) 0.52448(17) -0.24861(19) 0.0495(4) Uani d 1 . .
    H H15 0.584065 0.450565 -0.242003 0.059 Uiso calc 1 . .
    H H2A 0.082(2) 0.730(2) 0.005(2) 0.068(6) Uiso d 1 . .
loop_
    _atom_site_aniso_label
    _atom_site_aniso_U_11
    _atom_site_aniso_U_22
    _atom_site_aniso_U_33
    _atom_site_aniso_U_12
    _atom_site_aniso_U_13
    _atom_site_aniso_U_23
    O1 0.0408(6) 0.0658(7) 0.0606(7) 0.0009(5) -0.0226(5) -0.0283(6)
    O2 0.0385(6) 0.0698(8) 0.0813(9) -0.0062(5) -0.0078(6) -0.0407(7)
    N1 0.0364(7) 0.0989(12) 0.0575(9) -0.0049(7) -0.0141(6) -0.0225(8)
    N2 0.0338(6) 0.0549(7) 0.0551(8) -0.0020(5) -0.0144(6) -0.0237(6)
    N3 0.0333(6) 0.0503(7) 0.0497(7) -0.0023(5) -0.0125(5) -0.0159(6)
    C1 0.0427(8) 0.0501(8) 0.0379(7) -0.0027(6) -0.0150(6) -0.0128(6)
    C2 0.0427(8) 0.0545(9) 0.0457(8) -0.0019(6) -0.0219(6) -0.0139(7)
    C3 0.0369(7) 0.0491(8) 0.0473(8) -0.0025(6) -0.0150(6) -0.0108(7)
    C4 0.0442(8) 0.0635(10) 0.0363(7) 0.0002(7) -0.0132(6) -0.0110(7)
    C5 0.0429(8) 0.0586(9) 0.0420(8) 0.0002(7) -0.0201(6) -0.0128(7)
    C6 0.0361(7) 0.0415(7) 0.0411(7) -0.0018(5) -0.0146(6) -0.0108(6)
    C7 0.0381(7) 0.0416(7) 0.0448(8) -0.0014(6) -0.0169(6) -0.0100(6)
    C8 0.0406(7) 0.0448(7) 0.0455(8) -0.0011(6) -0.0173(6) -0.0133(6)
    C9 0.0488(10) 0.0951(15) 0.1132(18) 0.0044(10) -0.0324(11) -0.0646(14)
    C10 0.0405(7) 0.0435(7) 0.0380(7) -0.0002(6) -0.0148(6) -0.0114(6)
    C11 0.0403(7) 0.0446(7) 0.0395(7) 0.0009(6) -0.0121(6) -0.0163(6)
    C12 0.0403(8) 0.0535(8) 0.0409(7) -0.0024(6) -0.0120(6) -0.0181(7)
    C13 0.0397(8) 0.0589(9) 0.0464(8) 0.0053(7) -0.0122(6) -0.0210(7)
    C14 0.0525(9) 0.0457(8) 0.0519(9) 0.0074(7) -0.0159(7) -0.0198(7)
    C15 0.0503(9) 0.0441(8) 0.0542(9) -0.0023(6) -0.0176(7) -0.0168(7)
_geom_special_details
;
 All esds (except the esd in the dihedral angle between two l.s. planes)
 are estimated using the full covariance matrix.  The cell esds are taken
 into account individually in the estimation of esds in distances, angles
 and torsion angles; correlations between esds in cell parameters are only
 used when they are defined by crystal symmetry.  An approximate (isotropic)
 treatment of cell esds is used for estimating esds involving l.s. planes.
;
loop_
    _geom_bond_atom_site_label_1
    _geom_bond_atom_site_label_2
    _geom_bond_site_symmetry_2
    _geom_bond_distance
    _geom_bond_publ_flag
    O1 C7 . 1.2360(17) ?
    O2 C12 . 1.3656(18) ?
    O2 H2 . 0.8200 ?
    N1 C3 . 1.3652(19) ?
    N1 H1A . 0.8600 ?
    N1 H1B . 0.8600 ?
    N2 C7 . 1.3496(19) ?
    N2 N3 . 1.3818(17) ?
    N2 H2A . 0.864(9) ?
    N3 C8 . 1.2811(19) ?
    C1 C2 . 1.377(2) ?
    C1 C6 . 1.397(2) ?
    C1 H1 . 0.9300 ?
    C2 C3 . 1.400(2) ?
    C2 H2B . 0.9300 ?
    C3 C4 . 1.399(2) ?
    C4 C5 . 1.371(2) ?
    C4 H4 . 0.9300 ?
    C5 C6 . 1.394(2) ?
    C5 H5 . 0.9300 ?
    C6 C7 . 1.4782(19) ?
    C8 C10 . 1.487(2) ?
    C8 C9 . 1.501(2) ?
    C9 H9A . 0.9600 ?
    C9 H9B . 0.9600 ?
    C9 H9C . 0.9600 ?
    C10 C11 . 1.394(2) ?
    C10 C15 . 1.395(2) ?
    C11 C12 . 1.387(2) ?
    C11 H11 . 0.9300 ?
    C12 C13 . 1.392(2) ?
    C13 C14 . 1.373(2) ?
    C13 H13 . 0.9300 ?
    C14 C15 . 1.383(2) ?
    C14 H14 . 0.9300 ?
    C15 H15 . 0.9300 ?
loop_
    _geom_angle_atom_site_label_1
    _geom_angle_atom_site_label_2
    _geom_angle_atom_site_label_3
    _geom_angle_site_symmetry_1
    _geom_angle_site_symmetry_3
    _geom_angle
    _geom_angle_publ_flag
    C12 O2 H2 . . 109.5 ?
    C3 N1 H1A . . 120.0 ?
    C3 N1 H1B . . 120.0 ?
    H1A N1 H1B . . 120.0 ?
    C7 N2 N3 . . 121.26(12) ?
    C7 N2 H2A . . 117.2(13) ?
    N3 N2 H2A . . 121.4(13) ?
    C8 N3 N2 . . 115.54(12) ?
    C2 C1 C6 . . 121.41(13) ?
    C2 C1 H1 . . 119.3 ?
    C6 C1 H1 . . 119.3 ?
    C1 C2 C3 . . 120.25(14) ?
    C1 C2 H2B . . 119.9 ?
    C3 C2 H2B . . 119.9 ?
    N1 C3 C4 . . 121.19(14) ?
    N1 C3 C2 . . 120.41(14) ?
    C4 C3 C2 . . 118.39(14) ?
    C5 C4 C3 . . 120.85(14) ?
    C5 C4 H4 . . 119.6 ?
    C3 C4 H4 . . 119.6 ?
    C4 C5 C6 . . 121.19(14) ?
    C4 C5 H5 . . 119.4 ?
    C6 C5 H5 . . 119.4 ?
    C5 C6 C1 . . 117.89(13) ?
    C5 C6 C7 . . 118.67(13) ?
    C1 C6 C7 . . 123.44(13) ?
    O1 C7 N2 . . 121.81(13) ?
    O1 C7 C6 . . 122.59(13) ?
    N2 C7 C6 . . 115.58(12) ?
    N3 C8 C10 . . 116.54(13) ?
    N3 C8 C9 . . 124.22(14) ?
    C10 C8 C9 . . 119.22(13) ?
    C8 C9 H9A . . 109.5 ?
    C8 C9 H9B . . 109.5 ?
    H9A C9 H9B . . 109.5 ?
    C8 C9 H9C . . 109.5 ?
    H9A C9 H9C . . 109.5 ?
    H9B C9 H9C . . 109.5 ?
    C11 C10 C15 . . 119.07(14) ?
    C11 C10 C8 . . 120.63(13) ?
    C15 C10 C8 . . 120.30(13) ?
    C12 C11 C10 . . 120.09(13) ?
    C12 C11 H11 . . 120.0 ?
    C10 C11 H11 . . 120.0 ?
    O2 C12 C11 . . 123.02(13) ?
    O2 C12 C13 . . 116.66(13) ?
    C11 C12 C13 . . 120.32(14) ?
    C14 C13 C12 . . 119.50(14) ?
    C14 C13 H13 . . 120.3 ?
    C12 C13 H13 . . 120.2 ?
    C13 C14 C15 . . 120.83(14) ?
    C13 C14 H14 . . 119.6 ?
    C15 C14 H14 . . 119.6 ?
    C14 C15 C10 . . 120.19(14) ?
    C14 C15 H15 . . 119.9 ?
    C10 C15 H15 . . 119.9 ?
loop_
    _geom_torsion_atom_site_label_1
    _geom_torsion_atom_site_label_2
    _geom_torsion_atom_site_label_3
    _geom_torsion_atom_site_label_4
    _geom_torsion_site_symmetry_1
    _geom_torsion_site_symmetry_2
    _geom_torsion_site_symmetry_3
    _geom_torsion_site_symmetry_4
    _geom_torsion
    _geom_torsion_publ_flag
    C7 N2 N3 C8 . . . . 166.52(15) ?
    C6 C1 C2 C3 . . . . -1.2(2) ?
    C1 C2 C3 N1 . . . . -178.36(15) ?
    C1 C2 C3 C4 . . . . 0.7(2) ?
    N1 C3 C4 C5 . . . . 179.65(16) ?
    C2 C3 C4 C5 . . . . 0.6(2) ?
    C3 C4 C5 C6 . . . . -1.4(3) ?
    C4 C5 C6 C1 . . . . 0.9(2) ?
    C4 C5 C6 C7 . . . . -179.44(14) ?
    C2 C1 C6 C5 . . . . 0.4(2) ?
    C2 C1 C6 C7 . . . . -179.23(14) ?
    N3 N2 C7 O1 . . . . 0.9(2) ?
    N3 N2 C7 C6 . . . . -177.49(13) ?
    C5 C6 C7 O1 . . . . -27.6(2) ?
    C1 C6 C7 O1 . . . . 152.05(15) ?
    C5 C6 C7 N2 . . . . 150.74(15) ?
    C1 C6 C7 N2 . . . . -29.6(2) ?
    N2 N3 C8 C10 . . . . -178.92(13) ?
    N2 N3 C8 C9 . . . . -0.7(2) ?
    N3 C8 C10 C11 . . . . -20.1(2) ?
    C9 C8 C10 C11 . . . . 161.65(17) ?
    N3 C8 C10 C15 . . . . 159.42(15) ?
    C9 C8 C10 C15 . . . . -18.9(2) ?
    C15 C10 C11 C12 . . . . 0.3(2) ?
    C8 C10 C11 C12 . . . . 179.74(13) ?
    C10 C11 C12 O2 . . . . -179.94(15) ?
    C10 C11 C12 C13 . . . . -0.6(2) ?
    O2 C12 C13 C14 . . . . 179.78(15) ?
    C11 C12 C13 C14 . . . . 0.4(2) ?
    C12 C13 C14 C15 . . . . 0.2(3) ?
    C13 C14 C15 C10 . . . . -0.5(3) ?
    C11 C10 C15 C14 . . . . 0.3(2) ?
    C8 C10 C15 C14 . . . . -179.20(14) ?
loop_
    _geom_hbond_atom_site_label_D
    _geom_hbond_atom_site_label_H
    _geom_hbond_atom_site_label_A
    _geom_hbond_site_symmetry_A
    _geom_hbond_distance_DH
    _geom_hbond_distance_HA
    _geom_hbond_distance_DA
    _geom_hbond_angle_DHA
    _geom_hbond_publ_flag
    O2 H2 O1 2_675 0.82 1.88 2.694(2) 171 yes
    N1 H1B O1 1_455 0.86 2.13 2.958(2) 162 yes
    N1 H1A O2 1_356 0.86 2.37 3.119(2) 146 yes
_shelx_space_group_comment
;
The symmetry employed for this shelxl refinement is uniquely defined
by the following loop, which should always be used as a source of
symmetry information in preference to the above space-group names.
They are only intended as comments.
;
_shelx_estimated_absorpt_T_min     ?
_shelx_estimated_absorpt_T_max     ?
_shelx_hkl_file
;
  -1   0   0  307.57    7.20
  -1   0   0  311.27    8.20
  -1   0   0  324.37    7.20
   1   0   0  331.77    7.40
   1   0   0  324.27    8.30
   1   0   0  318.77    7.20
  -2   0   0  991.50   21.60
  -2   0   0  910.51   20.20
  -2   0   0  891.91   18.60
  -2   0   0  921.31   18.90
   2   0   0  911.01   18.70
   2   0   0  883.81   19.00
   2   0   0  902.11   20.10
   2   0   0  892.41   21.20
  -3   0   0  122.39    5.90
  -3   0   0  116.59    7.20
  -3   0   0  100.99    5.40
  -3   0   0  113.59    6.60
   3   0   0  114.79    7.30
   3   0   0  113.99    5.60
   3   0   0   96.39    6.00
  -4   0   0 2623.14   49.40
  -4   0   0 2614.24   49.30
  -4   0   0 2574.94   54.49
   4   0   0 2613.14   52.69
   4   0   0 2572.94   48.80
   4   0   0 2512.85   55.29
  -5   0   0    4.00    1.70
  -5   0   0    9.60    2.70
  -5   0   0    6.70    2.20
   5   0   0    3.40    1.80
   5   0   0    8.80    2.90
   5   0   0    8.40    2.60
  -6   0   0  420.46   15.40
  -6   0   0  445.96   16.50
  -6   0   0  423.36   19.90
   6   0   0  440.26   15.40
   6   0   0  469.35   22.00
   6   0   0  430.96   18.70
  -7   0   0  109.69   10.40
  -7   0   0  109.29    8.30
  -7   0   0  114.79    8.00
   7   0   0  119.29    7.80
   7   0   0  132.69   12.60
   7   0   0  122.89   10.30
  -8   0   0    5.10    3.00
  -8   0   0   11.20    3.20
  -8   0   0    7.90    2.90
   8   0   0   11.50    5.30
   8   0   0   13.40    3.80
  -9   0   0    3.80    3.30
  -9   0   0   10.60    2.10
 -10   1   0  173.28   12.30
  -9   1   0    4.00    2.60
   8  -1   0   32.70    6.50
   8  -1   0   35.30    4.00
  -8   1   0   33.30    3.80
  -8   1   0   30.40    5.30
  -8   1   0   42.80    8.20
   7  -1   0  124.79   10.40
   7  -1   0  147.79    7.40
   7  -1   0  143.99   13.30
  -7   1   0  145.19   10.90
  -7   1   0  141.59    7.40
  -7   1   0  157.48   12.60
   6  -1   0  268.67   10.00
   6  -1   0  259.77   14.20
   6  -1   0  265.67   16.60
  -6   1   0  264.07    9.90
  -6   1   0  260.47   11.40
  -6   1   0  265.67   15.40
   5  -1   0 1202.78   32.00
  -5   1   0 1159.78   24.90
  -5   1   0 1142.79   26.80
  -5   1   0 1080.19   45.90
   4  -1   0  550.44   13.80
   4  -1   0  542.85   15.70
   4  -1   0  534.75   17.80
   4  -1   0  522.15   19.60
  -4   1   0  512.85   18.60
  -4   1   0  536.65   14.70
  -4   1   0  540.25   13.40
   3  -1   0   49.30    3.00
   3  -1   0   49.99    4.90
   3  -1   0   47.60    4.20
   3  -1   0   51.39    3.60
  -3   1   0   56.79    5.00
  -3   1   0   47.80    2.80
  -3   1   0   51.29    3.40
   2  -1   0  248.58    9.30
   2  -1   0  254.07    6.90
   2  -1   0  239.98    6.10
  -2   1   0  246.28    6.70
  -2   1   0  247.18    9.10
  -2   1   0  242.18    5.80
   1  -1   0 1549.64   26.70
   1  -1   0 1497.55   25.20
   1  -1   0 1513.65   27.70
  -1   1   0 1498.95   25.20
  -1   1   0 1526.25   26.50
  -1   1   0 1545.95   27.60
  -1  -1   0  102.69    4.80
  -1  -1   0  110.39    4.40
  -1  -1   0  105.99    4.10
   1   1   0  101.99    4.30
   1   1   0  108.99    4.10
   1   1   0  115.79    4.90
  -2  -1   0  250.57    9.60
  -2  -1   0  241.98    8.80
  -2  -1   0  268.17   10.50
  -2  -1   0  250.47    8.90
   2   1   0  263.87    9.20
   2   1   0  265.97    8.80
   2   1   0  263.27    9.50
  -3  -1   0 1905.01   38.50
  -3  -1   0 1904.01   39.60
  -3  -1   0 1908.11   40.70
  -3  -1   0 1966.00   39.70
   3   1   0 1910.81   41.10
   3   1   0 1868.01   38.80
   3   1   0 1936.51   39.00
  -4  -1   0 1646.44   36.80
  -4  -1   0 1561.44   38.10
  -4  -1   0 1618.54   35.60
  -4  -1   0 1623.24   37.60
   4   1   0 1570.74   39.30
   4   1   0 1640.34   36.90
   4   1   0 1592.54   35.60
  -5  -1   0  656.13   21.20
  -5  -1   0  643.44   23.10
  -5  -1   0  638.94   20.40
   5   1   0  652.93   20.40
   5   1   0  615.54   31.30
   5   1   0  630.14   24.00
  -6  -1   0    2.20    2.20
  -6  -1   0    2.60    2.10
  -6  -1   0    1.30    1.90
  -6  -1   0    6.60    2.80
   6   1   0    3.20    1.60
   6   1   0    6.20    2.90
   6   1   0    9.00    3.40
  -7  -1   0  207.58   14.40
  -7  -1   0  181.38   11.50
  -7  -1   0  214.68   12.20
   7   1   0  177.28   14.70
   7   1   0  208.98   11.60
   7   1   0  201.38   13.10
  -8  -1   0   10.40    3.80
  -8  -1   0    8.50    3.10
  -8  -1   0   12.80    3.70
   8   1   0    9.90    3.70
   8   1   0    5.60    3.50
  -9  -1   0   38.90    6.90
  -9  -1   0   52.79    6.90
 -10  -1   0   19.50    4.80
 -10   2   0   25.50    5.10
  -9   2   0   19.50    4.10
   8  -2   0    7.30    4.60
   8  -2   0    4.30    2.50
   8  -2   0    5.90    2.80
  -8   2   0    6.70    3.70
  -8   2   0   10.60    3.20
   7  -2   0  444.86   20.80
   7  -2   0  458.85   15.80
   7  -2   0  472.65   24.70
  -7   2   0  496.25   23.20
  -7   2   0  475.45   16.50
   6  -2   0   30.40    6.50
   6  -2   0   43.40    7.00
   6  -2   0   31.90    3.60
  -6   2   0   29.60    3.80
  -6   2   0   29.70    6.00
   5  -2   0  369.56   18.10
   5  -2   0  419.66   17.10
   5  -2   0  397.46   13.10
   5  -2   0  433.66   14.40
  -5   2   0  410.66   18.00
  -5   2   0  402.26   12.90
   4  -2   0  245.48    9.30
   4  -2   0  253.77    9.30
   4  -2   0  228.68   12.60
   4  -2   0  245.28   11.60
  -4   2   0  253.17    8.70
  -4   2   0  265.37   12.60
   3  -2   0  566.74   14.70
   3  -2   0  541.85   14.70
   3  -2   0  538.35   17.90
  -3   2   0  543.05   13.00
  -3   2   0  541.95   17.20
   2  -2   0 1175.48   21.90
   2  -2   0 1204.98   24.70
   2  -2   0 1200.78   26.70
  -2   2   0 1237.18   26.10
  -2   2   0 1185.58   22.20
   1  -2   0 1623.84   28.10
   1  -2   0 1607.44   29.10
   1  -2   0 1507.45   30.10
   1  -2   0 1605.84   29.50
  -1   2   0 1622.74   30.30
  -1   2   0 1572.14   28.50
  -1   2   0 1573.04   28.70
  -1  -2   0  415.46   10.50
  -1  -2   0  420.06   13.00
   1   2   0  409.06   10.20
   1   2   0  418.96   10.50
   1   2   0  413.66   12.60
   1   2   0  412.56   13.30
  -2  -2   0  623.54   16.50
  -2  -2   0  636.64   18.50
  -2  -2   0  648.34   16.50
   2   2   0  616.64   17.90
   2   2   0  633.54   16.80
   2   2   0  637.94   16.00
  -3  -2   0    1.50    1.40
  -3  -2   0    2.50    1.40
  -3  -2   0    2.20    1.30
  -3  -2   0    1.00    1.50
   3   2   0    2.00    1.40
   3   2   0    2.80    1.20
   3   2   0    2.20    1.50
  -4  -2   0 2132.89   48.40
  -4  -2   0 2226.98   47.10
  -4  -2   0 2114.49   48.10
  -4  -2   0 2122.79   47.40
   4   2   0 2267.67   49.80
   4   2   0 2220.08   46.60
   4   2   0 2207.68   47.70
  -5  -2   0   27.40    5.00
  -5  -2   0   37.00    5.10
  -5  -2   0   45.20    5.20
  -5  -2   0   39.60    6.50
   5   2   0   30.50    5.10
   5   2   0   44.90    7.30
   5   2   0   37.30    4.80
  -6  -2   0  146.29   11.10
  -6  -2   0  155.48   11.60
  -6  -2   0  157.68   11.30
  -6  -2   0  147.79   10.20
   6   2   0  153.68   10.40
   6   2   0  150.28   10.60
   6   2   0  173.58   13.00
  -7  -2   0  228.58   15.20
  -7  -2   0  228.78   13.40
  -7  -2   0  224.78   15.40
  -7  -2   0  221.28   14.40
   7   2   0  222.18   13.90
   7   2   0  225.08   15.80
   7   2   0  229.78   16.80
  -8  -2   0    3.20    3.50
  -8  -2   0    5.00    2.40
  -8  -2   0    4.20    2.70
   8   2   0    2.30    3.80
  -9  -2   0   52.09    9.80
  -9  -2   0   60.29    7.90
 -10  -2   0   54.39    9.80
  10   2   0   58.99    7.30
  -9   3   0    9.40    3.40
   8  -3   0   57.99    6.80
  -8   3   0   68.49    6.00
   7  -3   0   58.99   10.10
   7  -3   0   48.60    5.00
   7  -3   0   44.20    7.20
  -7   3   0   43.10    7.80
  -7   3   0   52.39    5.00
   6  -3   0   30.90    5.20
   6  -3   0   27.40    6.30
   6  -3   0   17.40    5.00
   6  -3   0   29.30    5.40
  -6   3   0   30.80    3.50
  -6   3   0   26.50    5.70
   5  -3   0   -2.50    1.30
   5  -3   0    1.10    1.10
   5  -3   0   -1.80    1.20
   5  -3   0    1.60    1.30
  -5   3   0    1.00    1.10
  -5   3   0    2.90    1.80
   4  -3   0    0.00    0.90
   4  -3   0    1.50    1.00
   4  -3   0    2.60    2.20
  -4   3   0    1.40    0.80
  -4   3   0    2.10    1.60
   3  -3   0  766.02   16.20
   3  -3   0  765.42   22.50
   3  -3   0  760.02   19.90
   3  -3   0  769.92   16.70
  -3   3   0  737.63   21.00
   2  -3   0   11.40    1.90
   2  -3   0    8.90    1.50
   2  -3   0    8.90    2.10
   2  -3   0    7.50    2.00
  -2   3   0    7.60    1.50
  -2   3   0   10.70    2.20
  -2   3   0    8.00    2.00
   1  -3   0  768.12   16.40
   1  -3   0  733.93   18.40
   1  -3   0  760.52   17.30
   1  -3   0  774.62   19.40
  -1   3   0  761.02   19.30
  -1   3   0  785.92   16.40
  -1  -3   0  106.59    5.10
  -1  -3   0  102.79    5.00
  -1  -3   0  107.39    7.00
   1   3   0   98.09    6.50
   1   3   0   97.49    4.70
   1   3   0  102.49    6.20
  -2  -3   0 1758.12   40.30
  -2  -3   0 1780.62   36.00
  -2  -3   0 1801.02   35.90
   2   3   0 1776.72   37.20
   2   3   0 1718.53   34.60
   2   3   0 1691.83   39.00
   2   3   0 1838.32   36.10
  -3  -3   0   93.49    6.60
  -3  -3   0   88.59    6.50
  -3  -3   0   90.89    7.80
   3   3   0   93.29    6.70
   3   3   0   96.19    6.20
   3   3   0   93.49    7.30
  -4  -3   0   22.90    4.50
  -4  -3   0   28.30    5.40
  -4  -3   0   26.20    4.90
  -4  -3   0   32.00    5.30
   4   3   0   23.10    4.60
   4   3   0   18.40    3.80
   4   3   0   24.90    4.40
  -5  -3   0    1.00    1.80
  -5  -3   0    5.50    2.40
  -5  -3   0    5.00    2.10
  -5  -3   0   -0.70    1.50
   5   3   0    1.80    1.60
   5   3   0    2.70    1.60
   5   3   0    4.60    1.80
  -6  -3   0 1468.25   41.70
  -6  -3   0 1410.66   39.40
  -6  -3   0 1451.75   42.40
  -6  -3   0 1459.65   41.70
   6   3   0 1468.85   39.50
   6   3   0 1498.65   44.00
   6   3   0 1412.96   39.80
  -7  -3   0   11.10    4.00
  -7  -3   0   13.30    4.40
  -7  -3   0   14.10    4.50
   7   3   0    9.20    3.30
   7   3   0   13.90    4.10
  -8  -3   0   -2.80    1.90
  -8  -3   0   -0.60    2.80
  -8  -3   0   -4.50    2.10
   8   3   0    0.00    3.30
  -9  -3   0   50.99    9.30
   9   3   0   58.69    7.00
 -10  -3   0   25.80    8.20
  10   3   0   18.50    5.80
  -9   4   0   -0.30    3.00
   8  -4   0   10.50    4.00
  -8   4   0   15.20    3.50
   7  -4   0   93.09    9.00
   7  -4   0  108.69   12.00
  -7   4   0   96.39    6.60
  -7   4   0  104.39    9.70
   6  -4   0   40.20    4.30
   6  -4   0   38.70    5.60
   6  -4   0   42.10    8.50
   6  -4   0   51.09    6.70
  -6   4   0   40.30    4.10
  -6   4   0   42.70    7.20
   5  -4   0  331.07   11.40
   5  -4   0  322.47   13.60
   5  -4   0  316.47   17.00
  -5   4   0  332.37   11.40
  -5   4   0  332.57   15.80
   4  -4   0   46.20    3.40
   4  -4   0   43.50    5.80
   4  -4   0   45.10    3.60
  -4   4   0   41.80    3.70
  -4   4   0   46.20    5.10
   3  -4   0   51.89    3.90
   3  -4   0   52.19    4.90
   3  -4   0   51.39    3.40
   3  -4   0   48.50    6.40
  -3   4   0   49.80    4.60
  -3   4   0   46.00    3.80
  -3   4   0   47.90    4.50
   2  -4   0 1817.32   39.60
   2  -4   0 1873.51   36.20
   2  -4   0 1805.32   34.60
   2  -4   0 1850.61   37.60
   2  -4   0 1880.71   38.70
  -2   4   0 1860.01   36.40
  -2   4   0 1838.22   39.50
   1  -4   0  907.71   23.40
   1  -4   0  888.51   19.90
   1  -4   0  899.41   21.50
   1  -4   0  878.61   19.20
   1  -4   0  858.71   23.40
  -1   4   0  901.41   23.70
   0  -4   0 3399.16   59.29
   0  -4   0 3500.45   65.19
   0  -4   0 3482.65   66.59
   0  -4   0 3558.74   57.79
   0   4   0 3471.95   59.49
   0   4   0 3318.17   65.09
  -1  -4   0  256.57    9.10
  -1  -4   0  254.37    9.30
   1   4   0  269.17    8.90
   1   4   0  264.17   11.80
   1   4   0  256.27   11.90
  -2  -4   0 1952.50   46.50
  -2  -4   0 2026.50   40.20
  -2  -4   0 1979.70   40.60
   2   4   0 2009.80   45.50
   2   4   0 1962.40   38.90
   2   4   0 1964.80   43.40
  -3  -4   0  116.09    7.70
  -3  -4   0  135.59   10.20
  -3  -4   0  118.19    7.60
   3   4   0  124.69    7.90
   3   4   0  119.09    8.20
   3   4   0  117.69    7.10
   3   4   0  125.89    9.10
  -4  -4   0 1784.62   47.80
  -4  -4   0 1837.72   42.80
  -4  -4   0 1812.22   44.20
  -4  -4   0 1812.62   45.10
   4   4   0 1876.81   42.80
   4   4   0 1848.42   43.60
   4   4   0 1694.73   44.90
   4   4   0 1891.41   46.50
  -5  -4   0  778.92   26.80
  -5  -4   0  817.32   27.70
  -5  -4   0  821.22   30.30
  -5  -4   0  835.62   28.20
   5   4   0  854.41   26.10
   5   4   0  817.32   28.50
   5   4   0  786.42   25.20
   5   4   0  801.82   27.90
  -6  -4   0  854.61   29.70
  -6  -4   0  835.12   29.50
  -6  -4   0  844.82   30.30
  -6  -4   0  825.92   32.10
   6   4   0  828.42   30.90
   6   4   0  804.62   26.60
   6   4   0  809.02   27.30
   6   4   0  801.12   29.50
  -7  -4   0    9.90    4.30
  -7  -4   0   -0.60    2.70
  -7  -4   0    5.00    3.80
  -7  -4   0    6.30    3.70
   7   4   0    6.20    3.00
   7   4   0    3.00    3.30
   7   4   0    9.60    3.70
   7   4   0    0.30    2.50
  -8  -4   0    4.00    3.50
  -8  -4   0    4.90    3.70
   8   4   0    4.00    2.70
   8   4   0    3.70    4.20
  -9  -4   0   57.19    9.80
   9   4   0   53.49    8.40
  -8   5   0   55.39    5.50
   7  -5   0   -2.80    3.00
   7  -5   0    2.00    3.00
  -7   5   0    3.80    2.30
  -7   5   0    4.10    2.60
   6  -5   0  159.58   11.40
   6  -5   0  162.88    8.20
   6  -5   0  142.79   13.00
  -6   5   0  160.28    8.60
  -6   5   0  167.88   11.90
   5  -5   0  260.67    9.90
   5  -5   0  247.88   15.60
  -5   5   0  265.37   14.00
  -5   5   0  259.27   10.60
   4  -5   0 1575.44   38.90
   4  -5   0 1641.24   47.50
   4  -5   0 1637.74   34.00
   4  -5   0 1628.54   32.80
   4  -5   0 1638.44   32.30
  -4   5   0 1616.44   38.80
  -4   5   0 1624.04   34.60
   3  -5   0   43.90    5.10
   3  -5   0   49.40    3.60
   3  -5   0   55.09    4.80
   3  -5   0   53.49    4.90
   3  -5   0   55.49    5.70
  -3   5   0   45.20    5.10
  -3   5   0   48.70    4.70
   2  -5   0   39.40    5.60
   2  -5   0   26.00    3.60
   2  -5   0   33.30    4.20
   2  -5   0   34.30    3.50
   2  -5   0   34.70    3.40
  -2   5   0   29.70    3.10
  -2   5   0   28.00    4.70
   1  -5   0  516.05   18.30
   1  -5   0  549.25   14.90
   1  -5   0  527.65   16.70
   1  -5   0  549.15   18.80
   1  -5   0  527.85   14.20
  -1   5   0  528.95   18.70
  -1   5   0  496.05   15.00
   0  -5   0  145.89    6.90
   0  -5   0  184.18    6.50
   0  -5   0  171.58   10.90
   0  -5   0  153.18    9.40
   0   5   0  157.88    9.80
   0   5   0  160.68    7.20
  -1  -5   0  546.55   21.20
  -1  -5   0  562.44   15.60
  -1  -5   0  562.14   16.60
   1   5   0  553.84   19.70
   1   5   0  569.74   15.40
  -2  -5   0   26.30    4.30
  -2  -5   0   23.50    3.20
  -2  -5   0   20.30    4.80
   2   5   0   19.80    4.40
   2   5   0   20.60    3.30
   2   5   0   20.30    4.70
  -3  -5   0  355.66   14.70
  -3  -5   0  357.46   14.10
  -3  -5   0  343.77   18.10
   3   5   0  355.76   16.00
   3   5   0  337.37   13.00
   3   5   0  314.27   17.50
  -4  -5   0  205.68   14.70
  -4  -5   0  198.58   11.90
  -4  -5   0  228.38   12.10
   4   5   0  226.98   13.00
   4   5   0  208.38   10.90
   4   5   0  211.18   11.90
   4   5   0  214.98   13.90
  -5  -5   0    0.50    1.60
  -5  -5   0    0.90    2.20
  -5  -5   0    2.40    2.00
  -5  -5   0   -1.80    2.10
   5   5   0    2.50    1.70
   5   5   0    0.60    2.00
   5   5   0   -1.30    1.40
  -6  -5   0    4.90    1.80
  -6  -5   0   -2.00    1.40
  -6  -5   0    1.50    2.10
  -6  -5   0   -0.20    3.00
   6   5   0    1.70    1.80
   6   5   0    2.70    2.80
   6   5   0    0.60    1.70
   6   5   0   -2.60    1.80
  -7  -5   0   33.30    7.50
  -7  -5   0   42.70    7.40
  -7  -5   0   34.40    8.50
  -7  -5   0   37.90    7.10
   7   5   0   23.70    4.90
   7   5   0   47.40    8.00
   7   5   0   37.30    8.40
  -8  -5   0   10.70    5.70
  -8  -5   0    6.10    3.90
   8   5   0   -2.70    4.80
   8   5   0    4.40    3.40
   9   5   0    6.60    3.70
   7  -6   0   40.00    5.00
   7  -6   0   41.90    8.30
   7  -6   0   42.20    7.30
  -7   6   0   47.50    5.30
  -7   6   0   44.80    7.80
   6  -6   0   48.20    9.10
   6  -6   0   60.09    4.90
  -6   6   0   54.19    5.00
  -6   6   0   55.49    7.10
   5  -6   0 1032.60   35.40
   5  -6   0 1114.49   24.90
  -5   6   0 1105.19   27.40
  -5   6   0 1088.19   31.80
   4  -6   0   51.19    5.30
   4  -6   0   48.70    5.00
   4  -6   0   52.79    4.20
   4  -6   0   47.00    6.10
  -4   6   0   51.39    5.60
  -4   6   0   35.00    5.80
   3  -6   0    7.00    2.20
   3  -6   0    8.20    2.20
   3  -6   0    8.70    2.10
   3  -6   0    2.20    1.80
  -3   6   0    9.20    3.20
  -3   6   0   10.70    2.70
   2  -6   0  448.96   18.30
   2  -6   0  440.76   14.80
   2  -6   0  445.36   15.90
   2  -6   0  452.85   14.10
  -2   6   0  449.66   18.40
   1  -6   0  604.54   17.00
   1  -6   0  598.24   16.50
   1  -6   0  586.54   21.80
   1  -6   0  589.64   22.30
  -1   6   0  608.14   18.00
  -1   6   0  622.74   22.30
   0  -6   0 1853.61   47.00
   0  -6   0 1877.51   38.20
   0  -6   0 1922.21   44.40
   0  -6   0 1891.01   35.80
   0   6   0 1850.11   45.80
   0   6   0 1867.71   38.20
  -1  -6   0   45.50    4.50
  -1  -6   0   45.00    4.20
  -1  -6   0   51.69    9.20
   1   6   0   43.60    4.10
   1   6   0   50.49    6.10
  -2  -6   0  346.37   14.10
  -2  -6   0  353.46   13.20
  -2  -6   0  386.16   19.60
   2   6   0  335.27   12.60
   2   6   0  344.97   16.70
  -3  -6   0    3.30    1.70
  -3  -6   0    1.30    1.60
  -3  -6   0    1.50    2.30
   3   6   0   -0.90    1.20
   3   6   0    2.60    1.90
   3   6   0   -0.30    1.20
  -4  -6   0    6.80    2.60
  -4  -6   0    4.30    2.60
  -4  -6   0    7.00    3.70
   4   6   0    0.20    1.70
   4   6   0    1.20    1.80
   4   6   0    7.00    2.30
  -5  -6   0  108.79   10.30
  -5  -6   0  124.79   11.00
  -5  -6   0  110.99    9.60
  -5  -6   0  104.39   12.10
   5   6   0  116.79   11.10
   5   6   0   97.09    9.50
   5   6   0  107.39    9.40
   5   6   0  105.69    8.60
  -6  -6   0   77.29    9.10
  -6  -6   0   80.79    8.60
  -6  -6   0   86.79   10.00
  -6  -6   0   64.79   12.70
   6   6   0   88.99    9.50
   6   6   0   74.69    9.00
   6   6   0   79.19    7.80
  -7  -6   0   80.89   13.40
  -7  -6   0   87.89    9.30
   7   6   0   92.49   11.10
   7   6   0   99.89   10.00
  -8  -6   0    2.00    4.00
   8   6   0    0.80    2.70
   8   6   0    3.80    5.50
   9   6   0   11.00    3.80
   7  -7   0   26.90    6.10
   7  -7   0   21.40    4.90
   6  -7   0   38.40   11.00
   6  -7   0   41.30    6.50
  -6   7   0   49.20   10.70
   5  -7   0   99.19   10.20
   5  -7   0  108.39    7.30
   5  -7   0  103.89    6.20
   5  -7   0   92.09    7.70
   5  -7   0  104.39    6.50
  -5   7   0   98.39    8.40
   4  -7   0   -0.40    1.20
   4  -7   0    3.30    1.40
   4  -7   0    6.00    2.10
  -4   7   0    4.40    2.10
  -4   7   0    0.70    2.10
   3  -7   0   -0.60    1.60
   3  -7   0   -0.40    1.80
   3  -7   0   -0.80    1.40
  -3   7   0    5.80    2.30
   2  -7   0   56.69    5.60
   2  -7   0   62.39    5.10
   2  -7   0   65.69    7.10
   2  -7   0   61.69    5.60
  -2   7   0   60.99    7.10
   1  -7   0  405.76   13.80
   1  -7   0  397.86   14.00
   1  -7   0  443.56   29.40
   1  -7   0  411.36   17.00
  -1   7   0  423.26   19.40
   0  -7   0  160.08   12.20
   0  -7   0  170.48    8.80
   0  -7   0  166.68    7.50
   0  -7   0  181.68   11.80
   0   7   0  200.48   13.00
   0   7   0  187.68    9.30
  -1  -7   0  109.09    6.80
  -1  -7   0   98.59    8.80
  -1  -7   0  101.99   10.40
   1   7   0  109.29   10.80
   1   7   0   98.69    9.50
  -2  -7   0   34.30    7.60
  -2  -7   0   54.19    5.70
  -2  -7   0   42.00    4.60
   2   7   0   52.49    8.30
   2   7   0   46.30    4.90
  -3  -7   0    6.80    2.80
  -3  -7   0    9.70    4.70
  -3  -7   0   12.80    3.10
   3   7   0   11.50    2.90
   3   7   0    7.90    3.60
  -4  -7   0  734.63   26.50
  -4  -7   0  717.33   23.50
  -4  -7   0  694.23   32.10
   4   7   0  713.43   28.30
   4   7   0  683.63   22.70
  -5  -7   0   84.79    9.60
  -5  -7   0   88.59   17.90
  -5  -7   0   61.19   11.20
  -5  -7   0   74.29    7.60
   5   7   0   62.39   10.00
  -6  -7   0   38.40    7.00
  -6  -7   0   34.90    8.30
  -6  -7   0   20.40    6.10
   6   7   0   35.20    7.80
   6   7   0   49.60   11.30
  -7  -7   0   37.90    7.00
   7   7   0   32.60    7.20
   7   7   0   36.10    7.40
   8   7   0   30.80    7.60
   6  -8   0   87.39   11.30
   6  -8   0   98.89    8.80
  -6   8   0   85.89    9.00
   5  -8   0   90.39   10.00
   5  -8   0   73.99    6.10
   5  -8   0   72.19    7.00
  -5   8   0   66.09    7.30
   4  -8   0  367.06   17.10
   4  -8   0  349.27   18.10
   4  -8   0  358.16   14.90
   4  -8   0  371.76   13.00
  -4   8   0  375.66   18.80
   3  -8   0    8.00    2.60
   3  -8   0   10.20    2.70
   3  -8   0   11.00    3.70
  -3   8   0   13.20    4.60
   2  -8   0   37.60    4.80
   2  -8   0   36.50    5.70
   2  -8   0   32.10    3.90
   2  -8   0   48.00    6.50
  -2   8   0   28.40    6.40
   1  -8   0  377.06   14.50
   1  -8   0  368.46   14.20
   1  -8   0  357.56   17.20
   1  -8   0  394.26   20.20
  -1   8   0  394.86   20.00
   0  -8   0  303.37   11.20
   0  -8   0  314.27   13.30
   0  -8   0  293.47   18.30
   0  -8   0  335.37   17.20
   0   8   0  311.47   17.90
   0   8   0  326.17   13.80
  -1  -8   0   19.00    4.10
  -1  -8   0   14.80    3.20
  -1  -8   0   23.40    3.00
  -1  -8   0   20.90    6.20
   1   8   0   18.40    4.00
   1   8   0   17.80    5.30
  -2  -8   0  161.28   14.80
  -2  -8   0  164.28   10.50
  -2  -8   0  160.58    8.90
   2   8   0  150.88   12.80
   2   8   0  154.78    9.20
  -3  -8   0   13.70    4.30
  -3  -8   0   13.10    4.80
  -3  -8   0   13.10    3.70
   3   8   0   12.10    3.30
   3   8   0   10.50    4.40
  -4  -8   0   95.59    9.40
  -4  -8   0   71.49   11.70
  -4  -8   0   80.59    7.20
   4   8   0   80.39    7.30
   4   8   0   86.99   10.30
  -5  -8   0   -0.80    3.50
  -5  -8   0   -2.10    1.90
   5   8   0   -0.30    2.20
   5   8   0   -2.30    1.80
  -6  -8   0   18.90    4.70
   6   8   0   14.20    5.10
   7   8   0   60.99   10.20
   8   8   0   16.90    5.50
   6  -9   0    0.10    2.60
   5  -9   0    2.50    2.20
   5  -9   0    6.00    3.20
   5  -9   0    0.10    3.30
   5  -9   0    0.60    2.20
   5  -9   0   -1.40    2.90
   4  -9   0   72.29    8.10
   4  -9   0   72.09    6.80
   4  -9   0   67.59    5.60
   4  -9   0   55.29    8.70
  -4   9   0   54.49    9.10
   3  -9   0   48.10    5.40
   3  -9   0   30.80    5.90
   3  -9   0   35.00    7.10
  -3   9   0   45.60    8.50
   2  -9   0   42.40    7.90
   2  -9   0   33.20    5.20
   2  -9   0   43.70    5.10
   2  -9   0   30.90    5.20
  -2   9   0   34.40    7.00
   1  -9   0   15.10    5.20
   1  -9   0   19.40    3.90
   1  -9   0   20.00    4.00
   1  -9   0   15.60    4.80
  -1   9   0   20.90    5.60
   0  -9   0  204.28   11.20
   0  -9   0  212.98    9.80
   0  -9   0  209.88   14.10
   0  -9   0  190.28   15.50
   0  -9   0  201.48   10.30
   0   9   0  227.38   15.90
   0   9   0  224.58   12.00
  -1  -9   0  398.46   21.40
  -1  -9   0  384.26   23.40
  -1  -9   0  385.36   12.60
  -1  -9   0  425.36   15.30
  -1  -9   0  420.16   17.60
   1   9   0  396.66   22.00
   1   9   0  408.56   16.30
  -2  -9   0   28.50    5.20
  -2  -9   0   31.60    4.90
  -2  -9   0   29.40    7.60
  -2  -9   0   25.80    3.30
   2   9   0   35.20    5.90
   2   9   0   30.00    7.20
  -3  -9   0    0.70    1.50
  -3  -9   0    3.40    2.10
  -3  -9   0    0.30    3.50
   3   9   0   -0.60    2.30
   3   9   0   -2.10    2.30
  -4  -9   0    4.20    2.80
   4   9   0    1.70    3.40
   4   9   0   -1.60    2.10
  -5  -9   0    4.80    2.80
   5   9   0   -3.80    2.70
  -6  -9   0   12.20    3.00
   6   9   0   11.20    5.90
   7   9   0   43.40    9.40
   5 -10   0   12.80    3.80
   5 -10   0   13.50    4.30
   5 -10   0   16.50    4.10
   5 -10   0   16.30    4.40
   4 -10   0   17.80    4.30
   4 -10   0   14.30    4.60
   4 -10   0    8.00    3.20
   4 -10   0   14.60    3.50
   3 -10   0   54.19    8.70
   3 -10   0   60.09    7.00
   3 -10   0   46.10    5.70
   3 -10   0   55.99    6.10
  -3  10   0   45.90    8.30
   2 -10   0   -1.40    1.90
   2 -10   0    4.00    3.80
   2 -10   0    1.40    2.10
  -2  10   0    4.30    3.10
   1 -10   0   38.70    4.80
   1 -10   0   40.70    4.90
   1 -10   0   42.20    7.50
  -1  10   0   22.20    6.30
   0 -10   0  437.46   16.40
   0 -10   0  410.96   21.40
   0 -10   0  390.06   17.30
   0 -10   0  409.96   15.50
   0 -10   0  450.45   26.00
   0  10   0  447.26   24.30
   0  10   0  424.36   18.30
  -1 -10   0  202.18   18.20
  -1 -10   0  232.18   17.20
  -1 -10   0  212.38   12.90
  -1 -10   0  216.58    9.10
  -1 -10   0  208.58   10.10
   1  10   0  223.08   12.60
   1  10   0  218.88   16.80
  -2 -10   0    1.20    2.10
  -2 -10   0    9.60    2.40
  -2 -10   0    8.10    3.80
  -2 -10   0   -5.10    2.80
   2  10   0    5.10    2.80
   2  10   0    2.10    5.60
  -3 -10   0    1.50    2.20
  -3 -10   0    0.60    3.30
   3  10   0   -1.70    2.90
   3  10   0   -2.60    1.90
  -4 -10   0    3.80    2.20
   4  10   0    1.50    3.00
  -5 -10   0    8.10    4.40
   5  10   0   12.70    5.60
   6  10   0   29.30    7.60
   5 -11   0   -1.90    5.00
   4 -11   0   45.60    9.20
   4 -11   0   49.10    8.60
  -4  11   0   61.19   11.00
   3 -11   0   -5.10    2.00
   3 -11   0   -7.10    3.40
   3 -11   0    0.60    2.90
   3 -11   0   -1.80    2.60
  -3  11   0   -4.00    3.00
   2 -11   0   -3.20    3.50
   2 -11   0    3.90    2.40
   2 -11   0   -0.20    2.70
   2 -11   0   -0.70    2.30
  -2  11   0    3.80    4.20
   1 -11   0    3.70    2.80
   1 -11   0    9.10    2.30
  -1  11   0    1.10    3.90
   0 -11   0   27.10    7.10
   0 -11   0   49.99    6.50
   0 -11   0   40.20    4.80
   0  11   0   45.00    9.30
  -1 -11   0   -0.20    2.70
   1  11   0    1.90    2.90
   1  11   0   -4.90    3.00
   2  11   0   17.70    6.80
   3  11   0   -1.90    3.20
   4  11   0   27.60    7.40
   5  11   0   -1.70    3.10
  -3  12   0   -1.60    4.20
   2 -12   0   -6.10    3.70
  -2  12   0    5.80    3.90
  -1  12   0   27.10    7.90
   0  12   0  181.88   17.10
   1  12   0    9.60    4.90
   2  12   0   -6.50    3.20
   3  12   0    3.50    6.20
   2  12  -1   18.80    6.30
   1  12  -1    4.60    5.20
   0  12  -1   14.20    6.20
  -1  12  -1    1.70    4.30
  -2  12  -1   -3.60    3.80
  -3  12  -1    2.00    4.40
   4  11  -1    0.40    3.60
   3  11  -1    9.60    5.00
   2  11  -1    1.60    3.20
   1  11  -1    0.00    3.20
   0  11  -1    2.30    3.00
   0 -11   1   10.20    4.90
  -1  11  -1    7.70    4.40
   2 -11   1   -6.70    2.80
  -3  11  -1   14.40    5.90
   3 -11   1   22.80    4.50
   3 -11   1   18.50    8.50
  -4  11  -1   16.40    6.00
   4 -11   1    0.60    5.40
  -5  11  -1   -1.60    4.20
   5  10  -1   17.60    6.80
   4  10  -1    3.20    4.80
   3  10  -1   14.90    7.10
   2  10  -1    4.40    3.40
   1  10  -1   15.90    3.60
   1  10  -1    5.60    3.60
  -1 -10   1   -1.90    3.50
  -1 -10   1    7.50    3.20
   0  10  -1    7.10    2.70
   0 -10   1   -2.00    1.90
   0 -10   1    8.60    4.30
   0 -10   1    1.40    4.10
  -1  10  -1  135.79   13.40
   1 -10   1  154.68   14.40
   1 -10   1  119.59   11.60
   1 -10   1  152.88   10.60
  -2  10  -1    5.40    3.80
   2 -10   1   -1.50    2.80
   2 -10   1    1.20    4.20
   2 -10   1    0.40    2.20
  -3  10  -1   -1.40    2.70
   3 -10   1   -6.70    3.60
   3 -10   1    5.20    2.40
   3 -10   1   -0.30    2.20
   3 -10   1    1.30    2.60
   4 -10   1   76.89    6.00
   4 -10   1   78.39    8.60
   4 -10   1   64.09    7.10
   4 -10   1   71.59    9.50
  -5  10  -1   51.49    8.70
   5 -10   1   25.60    6.60
   5 -10   1   29.60    7.10
   6 -10   1   11.50    4.80
   6   9  -1   20.70    7.20
   5   9  -1   -2.70    2.50
  -5  -9   1    1.60    1.90
   4   9  -1  141.59   14.10
  -4  -9   1  135.09    8.00
   3   9  -1   16.60    5.30
   3   9  -1   20.80    4.50
  -3  -9   1   14.00    5.00
  -3  -9   1   18.30    4.90
   2   9  -1    7.20    3.60
   2   9  -1    5.70    3.40
  -2  -9   1    6.60    3.20
  -2  -9   1   -0.90    3.50
   1   9  -1    5.00    3.20
   1   9  -1    3.60    3.20
  -1  -9   1    2.10    3.70
  -1  -9   1    2.00    2.60
   0   9  -1  325.87   19.50
   0   9  -1  360.46   16.20
   0  -9   1  313.37   18.30
   0  -9   1  352.86   16.00
   0  -9   1  337.47   24.90
  -1   9  -1  101.29   11.20
   1  -9   1   92.89   11.40
   1  -9   1  104.49    8.20
   1  -9   1   96.79    6.30
   1  -9   1   99.69    9.60
  -2   9  -1    4.30    2.30
   2  -9   1    0.00    1.70
   2  -9   1    3.50    2.00
   2  -9   1    0.10    2.10
   2  -9   1    1.00    3.20
  -3   9  -1   22.30    5.40
   3  -9   1   24.60    4.60
   3  -9   1   16.00    3.60
   3  -9   1   20.00    5.60
   3  -9   1   20.50    4.20
  -4   9  -1    2.00    3.00
   4  -9   1    4.70    3.30
   4  -9   1    6.70    3.30
   4  -9   1    5.10    3.50
   4  -9   1    4.20    1.70
  -5   9  -1    0.40    2.80
   5  -9   1    6.70    3.20
   5  -9   1    5.40    2.90
   6  -9   1   88.99   10.60
   6  -9   1   86.59   10.70
   7   8  -1   11.70    4.60
  -7  -8   1   11.70    5.80
   6   8  -1   79.29   12.50
  -6  -8   1   92.89    8.90
   5   8  -1    0.50    3.00
   4   8  -1   31.00    5.60
   4   8  -1   33.30    7.90
  -4  -8   1   38.60    4.80
  -4  -8   1   32.00    8.60
  -4  -8   1   33.00    7.40
  -4  -8   1   48.60    8.40
   3   8  -1   69.19    6.80
   3   8  -1   58.09    9.90
  -3  -8   1   61.69    5.30
  -3  -8   1   71.39    8.00
  -3  -8   1   61.89   10.70
  -3  -8   1   53.89   12.30
   2   8  -1    1.80    1.90
   2   8  -1    0.10    1.80
  -2  -8   1   -1.70    2.70
  -2  -8   1   -1.40    2.20
  -2  -8   1    2.70    1.50
   1   8  -1  303.77   13.70
   1   8  -1  303.67   18.30
  -1  -8   1  288.17   14.20
  -1  -8   1  305.27   20.20
   0   8  -1  463.85   22.60
   0   8  -1  474.05   17.80
   0  -8   1  462.75   24.00
   0  -8   1  493.35   18.00
  -1   8  -1   14.30    3.70
  -1   8  -1   17.40    5.50
   1  -8   1   16.80    4.80
   1  -8   1   14.80    3.80
   1  -8   1   15.10    2.90
   1  -8   1   17.80    3.80
  -2   8  -1    6.10    3.80
   2  -8   1    8.10    3.60
   2  -8   1    9.60    3.40
   2  -8   1   21.70    4.20
   2  -8   1    7.40    2.50
  -3   8  -1   19.00    5.20
   3  -8   1   17.70    5.20
   3  -8   1   18.40    3.90
   3  -8   1   14.10    3.20
  -4   8  -1    8.80    3.90
   4  -8   1    3.30    2.10
   4  -8   1    7.00    2.60
   4  -8   1    4.00    1.70
   4  -8   1    8.60    2.60
  -5   8  -1   84.69    9.20
  -5   8  -1   75.99    7.40
   5  -8   1   89.19    7.40
   5  -8   1   97.09    8.20
   5  -8   1  102.79   10.30
   5  -8   1   84.49    8.10
  -6   8  -1   66.99    8.20
   6  -8   1   64.19    7.30
   6  -8   1   65.09   12.40
   6  -8   1   54.59    6.40
   6  -8   1   59.89    5.90
   8   7  -1   -4.40    3.70
   7   7  -1    6.90    3.20
  -7  -7   1    8.60    4.40
   6   7  -1   20.30    6.20
   6   7  -1   10.30    4.00
  -6  -7   1   19.00    4.60
   5   7  -1  178.78   11.60
   5   7  -1  176.08   14.50
  -5  -7   1  186.48   13.60
  -5  -7   1  185.68   17.20
  -5  -7   1  176.48   14.10
  -5  -7   1  183.08   14.10
   4   7  -1   33.10    6.80
   4   7  -1   47.30    5.70
  -4  -7   1   26.60    8.90
  -4  -7   1   41.80    5.20
  -4  -7   1   45.00    7.30
   3   7  -1    8.80    3.60
   3   7  -1    5.10    2.30
  -3  -7   1   -0.40    3.40
  -3  -7   1    6.30    2.80
  -3  -7   1    5.60    2.90
  -3  -7   1    8.60    2.50
   2   7  -1    5.50    2.30
   2   7  -1    9.00    3.60
  -2  -7   1    8.00    2.00
  -2  -7   1   -1.80    2.20
  -2  -7   1    5.10    1.90
   1   7  -1  420.96   20.30
   1   7  -1  430.86   15.50
  -1  -7   1  397.76   21.30
  -1  -7   1  398.76   16.00
  -1  -7   1  407.36   13.10
   0   7  -1  591.64   23.90
   0   7  -1  554.94   18.40
   0  -7   1  578.74   25.00
   0  -7   1  558.34   18.50
  -1   7  -1  976.30   27.10
  -1   7  -1 1008.90   32.70
   1  -7   1  982.90   23.00
   1  -7   1 1008.70   33.60
   1  -7   1 1005.30   26.00
   1  -7   1  994.80   29.30
  -2   7  -1    5.70    2.90
   2  -7   1   10.30    3.80
   2  -7   1    1.20    1.80
   2  -7   1    6.50    2.30
   2  -7   1    9.50    2.50
  -3   7  -1    0.10    2.00
   3  -7   1    0.30    1.30
   3  -7   1   -1.30    1.60
   3  -7   1    0.30    1.70
   3  -7   1    1.70    1.40
  -4   7  -1   79.19    8.10
   4  -7   1   60.79    7.40
   4  -7   1   74.09    4.60
   4  -7   1   68.99    6.60
   4  -7   1   57.29    6.70
  -5   7  -1    1.20    1.90
  -5   7  -1   -0.90    1.80
   5  -7   1    4.80    3.00
   5  -7   1   -2.60    1.70
   5  -7   1    0.00    1.60
   5  -7   1   -0.80    2.10
  -6   7  -1   16.20    4.00
   6  -7   1   15.60    3.30
   6  -7   1   15.30    5.10
   6  -7   1   17.70    5.70
   6  -7   1   15.80    3.60
  -7   7  -1   25.20    5.80
   7  -7   1   17.60    5.00
   7  -7   1   21.90    6.00
   8   6  -1    8.50    3.70
   7   6  -1   39.30    8.00
   7   6  -1   44.00    8.30
  -7  -6   1   55.19    7.40
   6   6  -1  252.57   16.10
   6   6  -1  330.37   24.10
  -6  -6   1  270.47   15.20
  -6  -6   1  258.67   19.60
  -6  -6   1  282.87   21.30
   5   6  -1   33.40    6.30
   5   6  -1   34.80    6.80
  -5  -6   1   31.80    7.40
  -5  -6   1   34.70    7.10
  -5  -6   1   31.40    6.70
  -5  -6   1   36.70   10.90
   4   6  -1  121.49    8.80
   4   6  -1  127.89    9.10
   4   6  -1  127.69   11.00
  -4  -6   1  131.49   10.80
  -4  -6   1  132.69    8.80
  -4  -6   1  137.69   10.60
  -4  -6   1  123.89   12.30
   3   6  -1  114.49   10.20
   3   6  -1  133.99    8.60
  -3  -6   1  126.59    7.80
  -3  -6   1  125.79   10.50
  -3  -6   1  135.49    9.80
  -3  -6   1  140.09   12.40
   2   6  -1   13.30    2.90
   2   6  -1   12.40    3.80
  -2  -6   1   20.30    4.30
  -2  -6   1   12.10    4.00
  -2  -6   1   15.70    2.80
   1   6  -1   64.99    5.50
  -1  -6   1   62.09    7.60
  -1  -6   1   64.89    4.10
   0   6  -1    7.20    3.10
   0   6  -1    7.60    2.30
   0  -6   1    9.80    2.50
   0  -6   1   10.10    1.90
   0  -6   1    8.70    1.60
  -1   6  -1  429.56   15.10
  -1   6  -1  410.16   18.20
   1  -6   1  441.76   14.40
   1  -6   1  441.76   17.00
   1  -6   1  426.46   12.60
   1  -6   1  437.16   19.00
  -2   6  -1  444.36   18.60
   2  -6   1  469.05   15.50
   2  -6   1  473.65   19.20
   2  -6   1  434.26   14.70
   2  -6   1  469.35   15.30
  -3   6  -1    2.70    2.20
  -3   6  -1    8.50    2.20
   3  -6   1    8.40    2.90
   3  -6   1    9.60    2.20
   3  -6   1    4.80    2.30
   3  -6   1    7.90    2.80
  -4   6  -1  258.47   12.00
  -4   6  -1  275.07   13.70
   4  -6   1  258.87   14.00
   4  -6   1  264.57   12.40
   4  -6   1  253.87    8.40
   4  -6   1  276.47   15.70
  -5   6  -1   19.40    4.20
  -5   6  -1   18.90    4.40
   5  -6   1   26.20    4.40
   5  -6   1   22.40    4.00
   5  -6   1   18.90    4.20
   5  -6   1   22.90    5.70
  -6   6  -1  447.46   19.40
   6  -6   1  440.86   15.00
   6  -6   1  418.26   14.10
   6  -6   1  431.36   22.00
  -7   6  -1  198.48   13.50
   7  -6   1  196.08   16.00
   9   5  -1    6.70    3.60
   8   5  -1   -0.80    2.50
   8   5  -1    3.00    5.80
  -8  -5   1    2.60    5.10
   7   5  -1    1.10    2.20
   7   5  -1   -2.00    3.00
  -7  -5   1    5.60    4.10
  -7  -5   1    4.10    2.50
   6   5  -1   -1.10    2.30
   6   5  -1    6.40    3.20
   6   5  -1    5.90    2.80
  -6  -5   1    0.80    3.40
  -6  -5   1    4.40    2.70
  -6  -5   1   -0.50    2.40
  -6  -5   1    6.60    3.60
   5   5  -1  425.16   19.90
   5   5  -1  439.36   18.30
   5   5  -1  456.75   24.00
  -5  -5   1  396.56   22.50
  -5  -5   1  450.15   27.50
  -5  -5   1  439.56   21.00
  -5  -5   1  432.36   20.60
   4   5  -1   20.80    4.40
   4   5  -1   20.80    4.30
   4   5  -1    8.90    3.70
  -4  -5   1   12.20    3.70
  -4  -5   1   20.40    4.70
  -4  -5   1   21.80    5.60
  -4  -5   1   20.10    4.10
   3   5  -1  483.05   16.50
   3   5  -1  497.55   17.20
   3   5  -1  516.65   20.60
  -3  -5   1  493.75   19.00
  -3  -5   1  482.85   20.30
  -3  -5   1  516.95   23.20
  -3  -5   1  510.55   16.60
   2   5  -1 1886.41   39.60
   2   5  -1 1917.51   45.70
  -2  -5   1 1869.71   41.80
  -2  -5   1 1821.62   37.00
   1   5  -1   51.59    5.90
   1   5  -1   37.40    3.80
  -1  -5   1   43.90    3.30
  -1  -5   1   41.00    6.60
  -1  -5   1   47.20    4.60
   0   5  -1 2426.56   46.20
   0   5  -1 2397.26   52.49
   0  -5   1 2357.96   53.59
   0  -5   1 2396.96   40.60
   0  -5   1 2380.36   46.10
  -1   5  -1   13.30    2.80
  -1   5  -1   13.30    3.30
   1  -5   1   18.50    3.00
   1  -5   1   17.90    4.00
   1  -5   1   14.90    3.60
  -2   5  -1  669.23   21.80
  -2   5  -1  676.33   16.50
   2  -5   1  664.33   18.20
   2  -5   1  687.73   18.00
   2  -5   1  699.93   18.80
   2  -5   1  698.33   21.80
   2  -5   1  658.43   21.40
  -3   5  -1  102.99    6.40
  -3   5  -1  105.89    7.70
   3  -5   1  105.69    4.90
   3  -5   1  113.69    7.10
   3  -5   1  108.69    7.70
   3  -5   1  110.29    7.50
   3  -5   1  115.69    7.70
  -4   5  -1  674.83   20.80
  -4   5  -1  651.83   20.70
   4  -5   1  640.94   20.90
   4  -5   1  669.83   23.20
   4  -5   1  623.34   23.90
  -5   5  -1  574.44   20.80
   5  -5   1  562.24   19.90
   5  -5   1  551.54   23.10
   5  -5   1  579.04   17.10
  -6   5  -1   70.59    7.40
   6  -5   1   58.69    9.80
   6  -5   1   69.19    8.60
   6  -5   1   81.19    5.40
   7  -5   1   59.69   11.20
   9   4  -1    6.60    3.00
  -9  -4   1    3.20    5.70
   8   4  -1   25.80    6.20
  -8  -4   1   29.60    9.50
   7   4  -1  203.28   15.70
   7   4  -1  206.18   20.30
  -7  -4   1  208.08   14.30
  -7  -4   1  197.78   15.90
  -7  -4   1  184.98   15.10
  -7  -4   1  184.88   13.60
   6   4  -1   75.19    7.90
   6   4  -1   64.69    8.60
  -6  -4   1   71.29    9.30
  -6  -4   1   67.59    7.70
  -6  -4   1   76.39    8.50
  -6  -4   1   65.49    8.00
   5   4  -1  368.16   16.50
  -5  -4   1  364.86   17.80
  -5  -4   1  350.46   17.80
  -5  -4   1  344.47   24.70
  -5  -4   1  352.56   19.50
   4   4  -1  250.87   12.20
   4   4  -1  255.87   13.30
  -4  -4   1  245.98   13.30
  -4  -4   1  270.67   14.40
  -4  -4   1  257.07   15.70
  -4  -4   1  265.67   12.80
   3   4  -1  212.68   10.50
   3   4  -1  212.68   10.20
  -3  -4   1  205.68   11.80
  -3  -4   1  213.38   11.20
  -3  -4   1  211.08   13.40
  -3  -4   1  213.58   10.10
   2   4  -1   37.00    3.80
   2   4  -1   37.70    3.50
  -2  -4   1   42.20    3.80
  -2  -4   1   30.60    3.90
  -2  -4   1   39.10    6.50
   1   4  -1    8.00    1.90
   1   4  -1    3.90    2.00
  -1  -4   1    6.90    1.40
  -1  -4   1    5.90    1.80
  -1  -4   1   13.90    3.60
   0   4  -1 3617.14   69.69
   0   4  -1 3625.74   64.19
   0  -4   1 3740.53   64.69
   0  -4   1 3744.43   71.49
  -1   4  -1 4072.79   70.59
  -1   4  -1 3902.11   74.49
   1  -4   1 4037.30   67.59
   1  -4   1 4052.79   75.09
   1  -4   1 4090.99   69.49
  -2   4  -1  262.77   11.40
  -2   4  -1  271.07    9.10
   2  -4   1  260.27    9.70
   2  -4   1  258.87   10.00
   2  -4   1  271.07   11.50
  -3   4  -1  116.59    6.80
  -3   4  -1  119.79    7.30
   3  -4   1  121.59    7.20
   3  -4   1  110.19    7.50
   3  -4   1  109.99    6.80
  -4   4  -1    2.50    1.40
  -4   4  -1   -0.20    1.50
   4  -4   1    2.20    1.60
   4  -4   1    1.80    1.10
   4  -4   1    3.50    1.10
  -5   4  -1  268.17   14.00
   5  -4   1  253.57   14.80
   5  -4   1  261.37   11.70
   5  -4   1  260.57   10.10
  -6   4  -1    7.90    3.30
   6  -4   1   13.50    3.40
   6  -4   1    4.80    3.40
  -7   4  -1   -0.60    1.60
  -7   4  -1    2.30    1.70
   7  -4   1    4.30    3.30
   7  -4   1    1.70    1.90
  -8   4  -1   18.20    6.40
   8  -4   1   38.40    6.60
   8  -4   1   23.10    4.30
   8  -4   1   16.70    6.00
  -9   4  -1    3.70    1.80
  -9  -3   1   38.10    8.10
   8   3  -1   20.40    7.10
  -8  -3   1   15.40    5.40
  -8  -3   1   19.70    5.70
   7   3  -1  328.17   20.70
   7   3  -1  320.67   17.20
  -7  -3   1  319.27   18.80
  -7  -3   1  323.87   19.20
  -7  -3   1  315.07   18.80
  -7  -3   1  332.07   18.40
   6   3  -1    2.00    2.40
   6   3  -1    2.10    3.20
  -6  -3   1    2.50    1.80
  -6  -3   1    5.70    3.50
  -6  -3   1    2.00    2.10
  -6  -3   1    1.50    3.00
   5   3  -1 1896.21   45.20
  -5  -3   1 1938.21   48.20
  -5  -3   1 1902.31   63.69
  -5  -3   1 1886.01   52.69
  -5  -3   1 1906.91   47.10
   4   3  -1   80.39    7.30
   4   3  -1   75.69    6.40
  -4  -3   1   82.79    8.60
  -4  -3   1   72.49    6.90
  -4  -3   1   69.99    6.40
  -4  -3   1   72.29    7.60
   3   3  -1  844.52   24.00
   3   3  -1  902.21   23.40
  -3  -3   1  872.51   27.20
  -3  -3   1  871.01   25.40
  -3  -3   1  883.91   24.60
  -3  -3   1  843.82   23.00
   2   3  -1  659.53   17.20
   2   3  -1  608.84   16.90
  -2  -3   1  599.64   19.20
  -2  -3   1  680.63   17.00
  -2  -3   1  627.04   20.90
  -2  -3   1  618.24   18.10
   1   3  -1 2766.32   46.90
   1   3  -1 2757.02   49.30
  -1  -3   1 2699.03   54.89
  -1  -3   1 2754.72   50.09
  -1  -3   1 2737.03   46.80
   0   3  -1    6.50    2.00
   0   3  -1   11.00    1.90
   0  -3   1    7.70    1.60
   0  -3   1   14.70    2.90
  -1   3  -1 1155.28   26.30
  -1   3  -1 1138.19   21.00
  -1   3  -1 1166.08   24.20
   1  -3   1 1164.88   22.20
   1  -3   1 1192.78   23.50
   1  -3   1 1105.89   25.60
  -2   3  -1  494.25   14.60
  -2   3  -1  507.55   13.50
   2  -3   1  480.25   14.10
   2  -3   1  502.05   11.00
   2  -3   1  486.25   14.50
   2  -3   1  492.85   13.90
  -3   3  -1 1526.45   31.20
  -3   3  -1 1509.75   33.10
   3  -3   1 1451.65   33.90
   3  -3   1 1422.46   31.00
  -4   3  -1 2317.07   49.40
   4  -3   1 2198.58   50.39
   4  -3   1 2302.67   43.20
   4  -3   1 2304.27   44.60
  -5   3  -1  256.87    8.20
  -5   3  -1  229.48   17.10
   5  -3   1  349.57   24.40
   5  -3   1  270.97   10.00
   5  -3   1  258.27   10.40
  -6   3  -1   46.70    3.70
  -6   3  -1   42.00    6.90
   6  -3   1   53.99    7.50
   6  -3   1   51.49    4.20
   6  -3   1   53.29    4.40
   6  -3   1   58.39    6.70
  -7   3  -1  121.99   10.90
  -7   3  -1  119.69    6.60
   7  -3   1  134.99   12.90
   7  -3   1  124.79   10.70
   7  -3   1  114.99    7.10
  -8   3  -1    5.50    2.90
  -8   3  -1    0.20    1.90
   8  -3   1    1.30    2.50
   8  -3   1   -5.00    2.00
   8  -3   1   -0.20    1.80
  -9   3  -1    0.40    2.00
 -10   3  -1   -3.30    3.00
  -9  -2   1   79.09   10.20
   8   2  -1    4.80    4.70
  -8  -2   1   10.50    3.40
  -8  -2   1   11.30    4.30
  -8  -2   1   14.40    4.30
   7   2  -1    5.40    2.70
   7   2  -1   11.00    4.70
  -7  -2   1   13.50    4.30
  -7  -2   1    4.70    2.80
  -7  -2   1    6.90    3.80
  -7  -2   1    0.60    2.60
   6   2  -1  296.97   15.60
   6   2  -1  340.17   18.90
  -6  -2   1  328.97   17.50
  -6  -2   1  318.37   17.10
  -6  -2   1  337.27   16.90
  -6  -2   1  331.67   16.10
   5   2  -1   29.30    5.20
   5   2  -1   24.10    6.60
  -5  -2   1   21.30    4.50
  -5  -2   1   22.70    4.70
  -5  -2   1   25.30    5.00
  -5  -2   1   26.20    7.80
   4   2  -1  167.98    9.50
   4   2  -1  166.28   10.50
   4   2  -1  149.79    9.20
  -4  -2   1  168.28   10.00
  -4  -2   1  143.79   11.50
  -4  -2   1  152.98    9.60
  -4  -2   1  163.18   10.10
   3   2  -1 3185.98   61.19
   3   2  -1 3400.76   63.79
   3   2  -1 3244.18   62.69
  -3  -2   1 3218.68   62.49
  -3  -2   1 3294.77   62.09
  -3  -2   1 3215.38   62.79
  -3  -2   1 3267.07   64.59
   2   2  -1 1890.11   38.00
   2   2  -1 1926.21   37.60
  -2  -2   1 1939.21   41.00
  -2  -2   1 1908.61   39.60
  -2  -2   1 1921.61   37.40
   1   2  -1  227.08    7.60
   1   2  -1  236.98    7.10
  -1  -2   1  245.58    9.20
  -1  -2   1  236.58    6.90
  -1  -2   1  212.78    7.80
  -1  -2   1  218.98    9.40
  -1   2  -1   80.09    3.30
  -1   2  -1   80.99    4.50
  -1   2  -1   78.99    4.10
   1  -2   1   84.69    3.60
   1  -2   1   78.79    3.90
  -2   2  -1  171.98    8.40
  -2   2  -1  165.88    6.50
   2  -2   1  174.88    6.60
   2  -2   1  181.88    7.60
  -3   2  -1  110.49    4.90
  -3   2  -1  107.69    6.70
   3  -2   1  102.69    5.00
   3  -2   1  117.29    7.30
   3  -2   1  106.99    5.30
   4  -2   1 9700.13  158.18
   4  -2   1 9999.00  168.68
  -5   2  -1  235.98   13.00
  -5   2  -1  234.58    8.10
   5  -2   1  215.98    9.10
   5  -2   1  216.68    8.40
   5  -2   1  234.88   13.70
   5  -2   1  220.08   12.10
  -6   2  -1   99.89    5.70
  -6   2  -1   85.99    8.60
   6  -2   1   93.09    8.50
   6  -2   1   90.09    9.30
   6  -2   1   99.79    6.20
   6  -2   1  104.09    5.90
  -7   2  -1    4.20    3.10
  -7   2  -1    8.90    2.30
   7  -2   1    8.80    3.30
   7  -2   1    3.90    1.70
   7  -2   1    6.50    2.00
   7  -2   1    5.40    3.30
  -8   2  -1   18.80    3.50
  -8   2  -1   10.50    4.20
   8  -2   1   22.10    6.10
   8  -2   1   24.70    5.70
   8  -2   1   25.70    3.00
  -9   2  -1   24.80    4.60
 -10   2  -1   44.10    5.70
  -9  -1   1   28.00    6.30
   8   1  -1    4.20    4.20
  -8  -1   1   13.70    5.30
  -8  -1   1   17.40    6.20
  -8  -1   1   11.20    3.60
   7   1  -1  187.48   15.30
   7   1  -1  182.08   13.20
  -7  -1   1  162.88   10.90
  -7  -1   1  142.69   12.20
  -7  -1   1  166.88   11.60
   6   1  -1    0.10    2.30
   6   1  -1   -1.50    1.20
  -6  -1   1    2.00    1.70
  -6  -1   1   -1.00    1.80
  -6  -1   1   -1.30    1.00
  -6  -1   1   -0.60    2.00
   5   1  -1   67.79    6.60
   5   1  -1   68.79    7.80
  -5  -1   1   74.79    7.30
  -5  -1   1   78.59    7.00
  -5  -1   1   70.69    6.70
  -5  -1   1   77.39    7.50
   4   1  -1  118.39    7.90
   4   1  -1  118.39    7.20
   4   1  -1  118.29    8.80
  -4  -1   1  123.49    7.80
  -4  -1   1  118.79    8.30
  -4  -1   1  103.89    7.50
  -4  -1   1  107.79    7.90
   3   1  -1 2304.87   48.10
   3   1  -1 2395.06   46.30
   3   1  -1 2234.28   44.70
  -3  -1   1 2316.47   46.30
  -3  -1   1 2355.56   46.40
  -3  -1   1 2266.87   46.80
  -3  -1   1 2271.37   46.80
   2   1  -1 2627.94   49.20
   2   1  -1 2726.93   50.79
   2   1  -1 2785.82   51.49
  -2  -1   1 2730.33   50.19
  -2  -1   1 2712.03   50.49
  -2  -1   1 2694.03   49.80
   0   1  -1  533.05   11.70
   0   1  -1  516.45   10.80
   0  -1   1  526.55   11.40
  -1   1  -1 2029.30   34.50
  -1   1  -1 2006.70   34.60
   1  -1   1 1957.10   34.60
   1  -1   1 2088.69   35.10
  -2   1  -1    9.50    1.10
  -2   1  -1    8.30    1.90
   2  -1   1    5.90    1.90
   2  -1   1   10.00    1.60
   2  -1   1   10.10    1.10
  -3   1  -1 1439.16   32.30
  -3   1  -1 1415.56   27.90
  -3   1  -1 1441.86   25.80
   3  -1   1 1421.06   32.70
   3  -1   1 1427.66   28.50
   3  -1   1 1459.25   25.90
  -4   1  -1  345.87   10.10
  -4   1  -1  318.07   10.50
  -4   1  -1  327.67   14.20
   4  -1   1  322.77   13.30
   4  -1   1  348.77   12.90
   4  -1   1  333.67    9.10
   4  -1   1  328.77   17.60
  -5   1  -1  110.09    8.90
  -5   1  -1  114.59    6.00
  -5   1  -1  111.09    6.30
   5  -1   1  119.09    9.50
   5  -1   1  119.39    5.30
   5  -1   1  112.49    6.70
   5  -1   1  118.09    8.50
  -6   1  -1   71.79    7.80
  -6   1  -1   66.09    5.20
  -6   1  -1   54.99    4.70
   6  -1   1   66.69    4.20
   6  -1   1   62.39    5.40
   6  -1   1   69.89    7.30
   6  -1   1   67.29    8.20
  -7   1  -1   66.69    5.50
  -7   1  -1   63.69    8.20
  -7   1  -1   81.49    6.10
   7  -1   1   55.29    6.80
   7  -1   1   59.19    5.30
   7  -1   1   67.19    4.40
   7  -1   1   77.89    9.20
  -8   1  -1  157.78    9.40
  -8   1  -1  153.58   13.10
  -8   1  -1  154.38    8.70
   8  -1   1  160.48    9.10
   8  -1   1  169.58   13.00
   8  -1   1  143.49    7.30
   8  -1   1  166.58   14.90
  -9   1  -1    7.10    2.70
  -9   1  -1    5.30    2.40
   9  -1   1    9.00    2.60
   9  -1   1    3.10    2.20
 -10   1  -1   24.30    4.80
  -9   0   1    5.00    2.90
   8   0  -1   29.70    7.30
   8   0  -1   26.30    9.00
  -8   0   1   29.30    5.70
  -8   0   1   28.50    6.90
   7   0  -1  614.94   24.60
   7   0  -1  605.74   28.60
  -7   0   1  637.14   26.90
  -7   0   1  622.24   22.50
  -7   0   1  638.54   20.20
   6   0  -1   79.59    9.00
   6   0  -1   82.19    7.90
  -6   0   1   77.49    6.90
  -6   0   1   80.79    6.40
  -6   0   1   81.29    8.60
   5   0  -1  337.17   15.10
   5   0  -1  314.97   16.70
  -5   0   1  335.07   15.70
  -5   0   1  325.67   16.10
  -5   0   1  355.16   13.20
  -5   0   1  333.87   13.80
   4   0  -1   30.40    5.40
   4   0  -1   20.40    4.00
   4   0  -1   24.40    4.30
  -4   0   1   26.50    4.50
  -4   0   1   21.10    3.70
  -4   0   1   26.30    3.10
  -4   0   1   19.40    3.80
   3   0  -1  995.20   24.10
   3   0  -1 1001.10   26.50
   3   0  -1  925.71   23.50
  -3   0   1 1001.30   25.40
  -3   0   1  958.80   23.10
  -3   0   1  939.01   24.30
  -3   0   1  977.80   22.10
   2   0  -1  116.29    5.70
   2   0  -1  121.49    5.90
   2   0  -1  122.39    6.50
  -2   0   1  116.09    5.90
  -2   0   1  124.59    5.80
  -2   0   1  118.89    6.20
  -2   0   1  111.19    4.90
   1   0  -1 2564.04   43.80
   1   0  -1 2527.15   42.70
   1   0  -1 2467.15   43.20
  -1   0   1 2556.14   43.50
  -1   0   1 2402.26   42.70
  -1   0  -1  966.00   19.00
  -1   0  -1  997.30   18.90
  -1   0  -1 1028.80   17.20
   1   0   1  968.90   18.90
   1   0   1 1016.30   17.20
   1   0   1  959.20   19.00
  -3   0  -1 2786.62   49.20
  -3   0  -1 2828.52   54.69
   3   0   1 2898.31   55.29
   3   0   1 2819.12   52.79
   3   0   1 2760.52   51.49
  -4   0  -1 4514.85   76.79
  -4   0  -1 4428.26   78.29
  -4   0  -1 4317.57   83.59
   4   0   1 4574.74   81.79
   4   0   1 4413.36   79.19
  -5   0  -1  379.96   13.00
  -5   0  -1  366.06   16.60
  -5   0  -1  354.06   13.30
   5   0   1  345.77   16.90
   5   0   1  359.96   15.40
   5   0   1  391.06   14.40
  -6   0  -1   70.69    7.50
  -6   0  -1   80.29    6.40
  -6   0  -1   71.29    5.80
   6   0   1   76.19    6.30
   6   0   1   71.19    7.30
   6   0   1   69.19    8.20
  -7   0  -1  274.27   16.80
  -7   0  -1  270.67   12.70
   7   0   1  282.07   15.80
   7   0   1  268.47   12.90
   7   0   1  259.37   17.50
  -8   0  -1   58.29    6.30
  -8   0  -1   62.59    8.40
  -8   0  -1   57.99    6.10
   8   0   1   51.49    8.70
   8   0   1   53.39    5.80
   8   0   1   61.89   10.90
  -9   0  -1   -0.50    2.90
  -9   0  -1    3.00    2.30
   9   0   1    4.10    2.00
   9   0   1    3.90    2.70
 -10   0  -1   23.40    6.40
 -10   0  -1   28.40    4.60
  -9   1   1   27.80    4.90
   8  -1  -1    6.40    3.20
  -8   1   1    4.60    2.50
   7  -1  -1   83.49   10.80
   7  -1  -1   83.69    8.20
  -7   1   1   83.39    7.10
  -7   1   1   94.29   10.10
   6  -1  -1  125.59    9.80
   6  -1  -1  122.49   11.30
  -6   1   1  120.99   10.50
  -6   1   1  124.59    6.20
   5  -1  -1   37.10    4.60
   5  -1  -1   28.20    5.70
  -5   1   1   37.40    3.20
  -5   1   1   34.50    6.00
  -5   1   1   38.50    4.20
   4  -1  -1    2.80    1.60
   4  -1  -1    6.20    2.00
   4  -1  -1    2.80    2.00
  -4   1   1    6.70    1.90
  -4   1   1    6.20    2.40
  -4   1   1    5.80    1.30
   2  -1  -1  402.76   11.70
   2  -1  -1  422.46   13.40
   2  -1  -1  426.06   11.50
  -2   1   1  408.36   11.10
  -2   1   1  392.86   12.70
  -2   1   1  383.56   11.70
   1  -1  -1  770.12   17.20
   1  -1  -1  765.92   15.60
   1  -1  -1  833.42   16.20
  -1   1   1  794.92   16.00
  -1   1   1  776.22   15.70
  -1   1   1  765.62   16.70
   0  -1  -1  245.28    6.40
   0  -1  -1  244.48    6.60
   0   1   1  250.37    6.50
  -2  -1  -1   45.30    4.00
  -2  -1  -1   52.89    3.70
   2   1   1   51.39    2.60
   2   1   1   48.80    3.50
   2   1   1   53.79    4.20
   2   1   1   54.49    4.10
  -3  -1  -1 1386.26   30.70
  -3  -1  -1 1408.86   32.40
  -3  -1  -1 1478.95   31.80
   3   1   1 1441.96   31.70
   3   1   1 1380.96   32.70
  -4  -1  -1 2063.29   41.80
  -4  -1  -1 2124.29   46.20
  -4  -1  -1 2025.50   54.39
  -4  -1  -1 2053.59   43.60
   4   1   1 2005.50   43.40
   4   1   1 2118.09   43.90
   4   1   1 1901.61   50.89
  -5  -1  -1  269.07   11.60
  -5  -1  -1  268.47   14.20
  -5  -1  -1  265.67   12.60
   5   1   1  268.57   12.60
   5   1   1  250.07   12.60
   5   1   1  250.57   14.10
  -6  -1  -1  141.59    9.60
  -6  -1  -1  130.79   10.50
  -6  -1  -1  154.48    9.20
   6   1   1  131.69   11.30
   6   1   1  140.39    9.40
   6   1   1  139.09   10.20
  -7  -1  -1  242.08   15.60
  -7  -1  -1  243.08   12.60
  -7  -1  -1  224.78   12.70
   7   1   1  243.38   13.10
   7   1   1  224.08   14.00
   7   1   1  194.48   15.20
  -8  -1  -1    4.80    2.80
  -8  -1  -1   -1.30    2.10
  -8  -1  -1    3.20    2.70
   8   1   1    6.10    3.20
   8   1   1    2.70    2.20
   8   1   1    0.80    3.80
  -9  -1  -1    1.60    2.90
  -9  -1  -1    0.10    2.30
   9   1   1   -1.00    1.80
 -10  -1  -1   24.50    6.20
 -10  -1  -1   32.80    5.30
  -9   2   1   14.10    3.90
   8  -2  -1    1.70    2.70
  -8   2   1    9.70    2.90
   7  -2  -1   26.80    5.30
   7  -2  -1   18.90    7.00
  -7   2   1   18.00    4.00
  -7   2   1   25.80    6.70
   6  -2  -1   42.00    4.30
   6  -2  -1   31.30    7.20
   6  -2  -1   49.60    7.70
   6  -2  -1   44.00    6.60
  -6   2   1   34.10    6.40
  -6   2   1   34.40    4.40
   5  -2  -1  119.29   10.30
   5  -2  -1  116.29    7.80
   5  -2  -1  122.49   10.70
  -5   2   1  125.79    7.50
  -5   2   1  111.59    9.10
   4  -2  -1  225.88   11.10
   4  -2  -1  250.27   10.30
   4  -2  -1  231.18   12.90
  -4   2   1  239.28   12.40
  -4   2   1  235.28    9.50
   3  -2  -1 1705.63   43.90
   3  -2  -1 1707.93   33.80
   3  -2  -1 1670.93   35.70
  -3   2   1 1623.74   37.20
  -3   2   1 1710.53   33.30
   2  -2  -1 1252.97   24.50
   2  -2  -1 1199.68   25.60
   2  -2  -1 1198.78   27.80
   2  -2  -1 1198.98   25.40
  -2   2   1 1160.68   26.40
  -2   2   1 1253.67   24.40
   1  -2  -1  114.59    5.40
   1  -2  -1  115.19    4.70
   1  -2  -1  114.99    4.10
   1  -2  -1  108.29    5.10
  -1   2   1  112.89    3.90
  -1   2   1  106.59    4.70
  -1   2   1  108.59    4.90
  -2  -2  -1  206.38    7.60
  -2  -2  -1  199.48    9.30
  -2  -2  -1  213.68    8.70
   2   2   1  191.28    7.20
   2   2   1  209.28    7.40
   2   2   1  198.98    8.40
   2   2   1  202.08    9.30
  -3  -2  -1  981.70   24.00
  -3  -2  -1  978.00   25.30
  -3  -2  -1  963.30   25.90
   3   2   1  966.10   25.70
   3   2   1  954.40   21.60
   3   2   1 1001.30   25.80
   3   2   1  970.70   23.30
  -4  -2  -1    6.00    2.50
  -4  -2  -1    5.00    2.20
  -4  -2  -1    5.90    2.30
   4   2   1    6.80    2.10
   4   2   1    5.70    2.10
  -5  -2  -1   95.59    8.20
  -5  -2  -1   92.79    7.20
  -5  -2  -1   88.99    8.00
  -5  -2  -1   88.19    7.50
   5   2   1   95.49    7.50
   5   2   1   97.59    8.00
   5   2   1  104.79    9.20
  -6  -2  -1 1269.57   36.00
  -6  -2  -1 1255.67   36.40
  -6  -2  -1 1249.18   37.80
  -6  -2  -1 1188.48   44.40
   6   2   1 1260.27   39.20
   6   2   1 1238.38   35.00
   6   2   1 1270.57   35.30
  -7  -2  -1   73.49    9.00
  -7  -2  -1   69.79    7.50
   7   2   1   51.69    9.00
   7   2   1   63.59    7.40
  -8  -2  -1   14.40    4.20
  -8  -2  -1   22.10    6.00
  -8  -2  -1   16.40    4.80
   8   2   1   10.20    4.30
   8   2   1   15.80    4.00
   8   2   1   15.10    4.30
  -9  -2  -1  179.88   13.20
  -9  -2  -1  200.78   13.40
   9   2   1  179.98   12.90
   9   2   1  175.88   10.00
 -10  -2  -1   -1.60    5.30
  10   2   1    7.00    2.70
  -9   3   1    0.30    2.50
   8  -3  -1    2.30    2.60
  -8   3   1   -0.30    2.10
   7  -3  -1   17.70    5.80
   7  -3  -1   23.20    5.00
   7  -3  -1   24.10    5.30
  -7   3   1   21.30    4.10
  -7   3   1   28.40    5.00
   6  -3  -1   53.89    9.60
   6  -3  -1   54.79    5.80
   6  -3  -1   64.29    6.90
  -6   3   1   59.09    5.40
  -6   3   1   36.10    6.50
   5  -3  -1    2.10    1.40
   5  -3  -1    1.10    1.30
   5  -3  -1    0.90    2.70
   5  -3  -1    1.10    1.80
  -5   3   1    4.70    2.00
  -5   3   1    0.40    1.80
   4  -3  -1 1629.44   34.20
   4  -3  -1 1572.84   35.70
   4  -3  -1 1636.74   37.60
   4  -3  -1 1579.04   41.20
  -4   3   1 1587.24   33.30
  -4   3   1 1610.94   38.90
   3  -3  -1    6.60    1.90
   3  -3  -1    8.50    2.80
   3  -3  -1    7.10    1.90
  -3   3   1    8.10    1.90
  -3   3   1    8.70    2.40
   2  -3  -1  244.28    8.20
   2  -3  -1  243.18    7.10
   2  -3  -1  238.28    9.90
   2  -3  -1  239.28   10.40
  -2   3   1  240.48    8.70
  -2   3   1  240.88    9.60
   1  -3  -1  846.72   17.00
   1  -3  -1  814.92   18.50
   1  -3  -1  821.62   20.70
   1  -3  -1  846.12   19.30
   1  -3  -1  809.12   18.80
  -1   3   1  813.02   18.20
  -1   3   1  861.71   19.80
  -1   3   1  834.62   18.60
  -1   3   1  815.82   20.30
   0  -3  -1 2593.74   48.10
   0  -3  -1 2674.63   49.20
   0  -3  -1 2610.54   49.20
   0  -3  -1 2580.04   43.00
   0   3   1 2513.75   48.50
   0   3   1 2590.44   48.50
   0   3   1 2627.04   43.20
  -1  -3  -1 3681.63   64.29
  -1  -3  -1 3432.76   66.19
  -1  -3  -1 3636.14   66.89
   1   3   1 3511.95   64.09
   1   3   1 3665.63   66.49
  -2  -3  -1  119.59    6.80
  -2  -3  -1  122.19    8.00
  -2  -3  -1  113.19    5.90
   2   3   1  124.79    6.70
   2   3   1  120.79    5.60
   2   3   1  117.49    7.70
  -3  -3  -1  966.00   25.80
  -3  -3  -1  979.80   24.50
  -3  -3  -1  969.00   28.00
   3   3   1  937.91   27.30
   3   3   1  942.51   23.50
   3   3   1  984.40   25.90
   3   3   1 1021.30   23.90
  -4  -3  -1   25.80    5.10
  -4  -3  -1   26.30    4.60
  -4  -3  -1   31.50    4.20
   4   3   1   38.50    3.90
   4   3   1   30.90    4.00
   4   3   1   29.60    5.20
   4   3   1   28.20    5.00
  -5  -3  -1   18.10    4.20
  -5  -3  -1   16.20    3.90
  -5  -3  -1   12.30    3.60
  -5  -3  -1   21.30    4.60
   5   3   1   17.60    4.40
   5   3   1   14.90    4.00
   5   3   1   15.00    3.20
   5   3   1   13.20    3.60
  -6  -3  -1  281.57   15.70
  -6  -3  -1  301.07   16.70
  -6  -3  -1  271.07   14.70
  -6  -3  -1  292.37   16.50
   6   3   1  303.97   17.40
   6   3   1  271.87   16.10
   6   3   1  282.67   12.70
   6   3   1  301.07   15.10
  -7  -3  -1  270.37   16.70
  -7  -3  -1  296.27   15.60
  -7  -3  -1  299.37   17.80
  -7  -3  -1  299.67   17.40
   7   3   1  287.27   16.00
   7   3   1  299.87   16.60
   7   3   1  295.47   18.70
   7   3   1  311.87   13.70
  -8  -3  -1   66.09    8.40
  -8  -3  -1   54.49    7.40
  -8  -3  -1   47.40    8.70
   8   3   1   56.89    7.60
   8   3   1   50.19    9.10
   8   3   1   54.39    5.80
   8   3   1   58.49    7.60
  -9  -3  -1    6.10    4.20
  -9  -3  -1    1.70    3.20
   9   3   1    8.20    3.10
   9   3   1    1.60    2.60
 -10  -3  -1   -2.90    5.00
  10   3   1    3.10    3.30
  -9   4   1    5.30    3.50
   8  -4  -1    9.00    4.90
  -8   4   1   16.30    3.90
   7  -4  -1    2.50    2.00
   7  -4  -1    2.50    2.70
   7  -4  -1    6.90    3.20
  -7   4   1    3.60    2.50
  -7   4   1   -1.30    1.90
   6  -4  -1  238.48   11.50
   6  -4  -1  234.08   13.70
   6  -4  -1  241.18   16.70
  -6   4   1  206.88   10.30
  -6   4   1  234.68   14.40
   5  -4  -1  420.06   14.50
   5  -4  -1  387.76   19.90
   5  -4  -1  398.56   17.10
  -5   4   1  395.66   14.00
  -5   4   1  408.66   18.00
   4  -4  -1    3.30    1.40
   4  -4  -1    2.30    2.20
   4  -4  -1    2.40    1.60
   4  -4  -1    2.80    1.90
  -4   4   1    3.40    1.50
  -4   4   1    2.30    1.50
   3  -4  -1  653.63   16.80
   3  -4  -1  639.24   21.50
   3  -4  -1  644.24   20.30
  -3   4   1  641.24   19.80
  -3   4   1  653.93   17.90
   2  -4  -1  114.09    6.90
   2  -4  -1  104.89    7.00
   2  -4  -1  117.09    5.80
   2  -4  -1  107.79    7.20
  -2   4   1  115.69    6.50
  -2   4   1  109.49    7.10
  -2   4   1  114.89    6.60
   1  -4  -1 3350.26   59.69
   1  -4  -1 3340.77   63.19
   1  -4  -1 3271.47   59.19
   1  -4  -1 3353.56   55.99
   1  -4  -1 3212.78   60.69
  -1   4   1 3273.17   61.19
  -1   4   1 3221.08   62.39
  -1   4   1 3384.56   59.99
   0  -4  -1   22.70    3.70
   0  -4  -1   24.00    3.90
   0  -4  -1   26.20    3.60
   0  -4  -1   20.80    2.00
   0   4   1   21.60    2.00
   0   4   1   19.40    3.50
   0   4   1   19.50    3.30
  -1  -4  -1  300.07   12.00
  -1  -4  -1  306.17   13.60
  -1  -4  -1  305.07    9.40
   1   4   1  295.57    8.70
   1   4   1  300.57   13.00
   1   4   1  290.27   12.10
  -2  -4  -1  570.04   16.00
  -2  -4  -1  562.54   17.20
  -2  -4  -1  552.74   20.70
   2   4   1  569.24   14.90
   2   4   1  574.94   18.10
   2   4   1  575.74   20.10
  -3  -4  -1 2160.98   57.19
  -3  -4  -1 2131.69   50.59
  -3  -4  -1 2034.50   45.10
   3   4   1 2094.09   44.70
   3   4   1 2067.29   48.70
   3   4   1 2134.09   45.10
   3   4   1 2027.80   41.90
  -4  -4  -1  772.22   27.70
  -4  -4  -1  782.82   24.00
  -4  -4  -1  772.02   24.70
   4   4   1  774.82   26.80
   4   4   1  828.42   25.50
   4   4   1  755.92   22.30
   4   4   1  804.32   23.30
  -5  -4  -1    4.50    2.40
  -5  -4  -1    8.40    2.90
  -5  -4  -1    8.50    3.10
   5   4   1    9.30    3.00
   5   4   1    7.40    2.90
   5   4   1   10.10    3.60
   5   4   1    6.40    2.40
  -6  -4  -1 1684.23   45.70
  -6  -4  -1 1723.23   49.40
  -6  -4  -1 1704.83   46.50
  -6  -4  -1 1710.73   45.70
   6   4   1 1725.03   41.40
   6   4   1 1675.13   46.80
   6   4   1 1745.33   48.10
   6   4   1 1659.43   42.80
  -7  -4  -1  246.48   15.10
  -7  -4  -1  243.98   16.00
  -7  -4  -1  245.78   16.30
  -7  -4  -1  229.18   16.30
   7   4   1  225.98   12.70
   7   4   1  238.98   15.00
   7   4   1  235.78   16.90
   7   4   1  238.88   15.50
  -8  -4  -1   12.90    4.40
  -8  -4  -1    5.30    3.60
  -8  -4  -1    5.70    3.60
   8   4   1    4.90    4.60
   8   4   1   10.30    3.40
  -9  -4  -1    9.80    4.40
   9   4   1    6.30    3.50
   9   4   1    3.20    2.60
  10   4   1   30.50    5.90
  -9   5   1   26.80    6.80
  -8   5   1   -2.60    2.20
   7  -5  -1   17.30    5.60
  -7   5   1   19.80    6.40
   6  -5  -1  235.28   16.60
   6  -5  -1  240.28   14.00
   6  -5  -1  251.47   11.60
  -6   5   1  244.88   11.80
  -6   5   1  246.58   14.90
   5  -5  -1 1841.92   38.90
   5  -5  -1 1831.42   44.60
   5  -5  -1 1671.73   48.40
  -5   5   1 1837.32   39.90
  -5   5   1 1768.82   45.00
   4  -5  -1  321.87   16.60
   4  -5  -1  334.07   11.90
  -4   5   1  324.47   12.90
  -4   5   1  333.07   14.90
   3  -5  -1  404.86   16.50
   3  -5  -1  428.36   13.10
   3  -5  -1  427.16   17.30
   3  -5  -1  406.56   12.90
  -3   5   1  388.76   14.40
  -3   5   1  398.36   14.90
   2  -5  -1   74.19    5.10
   2  -5  -1   83.79    6.90
   2  -5  -1   69.29    5.60
   2  -5  -1   79.49    6.30
   2  -5  -1   68.89    4.60
  -2   5   1   71.69    5.30
  -2   5   1   74.99    5.80
  -2   5   1   73.09    6.50
   1  -5  -1 1179.98   28.10
   1  -5  -1 1191.18   30.00
   1  -5  -1 1213.58   24.20
   1  -5  -1 1154.48   26.80
   1  -5  -1 1193.18   31.00
  -1   5   1 1140.69   30.40
   0  -5  -1 2275.17   49.40
   0  -5  -1 2274.27   49.99
   0  -5  -1 2276.07   42.50
   0  -5  -1 2221.28   41.30
   0  -5  -1 2251.97   47.90
   0   5   1 2274.17   49.30
   0   5   1 2349.46   41.90
   0   5   1 2370.16   49.00
  -1  -5  -1 3755.52   65.39
  -1  -5  -1 3652.13   75.09
  -1  -5  -1 3738.03   72.19
   1   5   1 3714.43   73.59
   1   5   1 3705.53   72.29
   1   5   1 3739.73   63.99
  -2  -5  -1 1155.18   28.70
  -2  -5  -1 1173.28   27.40
  -2  -5  -1 1158.88   34.30
   2   5   1 1142.79   25.50
   2   5   1 1221.48   31.60
   2   5   1 1148.19   32.90
  -3  -5  -1    7.40    2.50
  -3  -5  -1    0.90    1.80
  -3  -5  -1    6.60    2.30
   3   5   1    8.10    2.20
   3   5   1    5.90    2.70
   3   5   1    9.80    2.90
  -4  -5  -1    0.10    1.80
  -4  -5  -1   -1.30    1.20
  -4  -5  -1    1.60    1.70
   4   5   1    0.60    1.40
   4   5   1    0.00    1.20
  -5  -5  -1   23.60    5.40
  -5  -5  -1   19.30    5.60
  -5  -5  -1   22.70    8.20
   5   5   1   19.80    7.00
   5   5   1   15.80    4.10
   5   5   1   17.70    3.80
   5   5   1   18.70    5.20
  -6  -5  -1  192.98   15.40
  -6  -5  -1  182.38   13.40
  -6  -5  -1  182.58   13.20
  -6  -5  -1  198.48   13.90
   6   5   1  194.88   12.60
   6   5   1  198.98   14.10
   6   5   1  181.68   13.90
   6   5   1  209.88   12.50
  -7  -5  -1  294.77   20.10
  -7  -5  -1  300.27   18.00
  -7  -5  -1  313.57   18.70
  -7  -5  -1  338.17   19.30
   7   5   1  303.87   19.00
   7   5   1  331.47   16.50
   7   5   1  279.47   18.60
   7   5   1  322.27   16.90
  -8  -5  -1    1.70    3.30
   8   5   1   -0.70    2.70
   8   5   1   -6.10    2.80
   8   5   1    1.30    2.00
   9   5   1   10.70    4.30
  10   5   1   12.00    4.70
  -8   6   1    7.70    4.50
   7  -6  -1    1.20    3.10
  -7   6   1    4.30    3.30
   6  -6  -1   22.60    4.80
   6  -6  -1   15.50    3.30
   6  -6  -1   13.10    5.20
  -6   6   1   13.40    4.10
  -6   6   1    9.80    3.00
   5  -6  -1  240.58   16.00
   5  -6  -1  263.57   11.00
  -5   6   1  242.48   13.70
  -5   6   1  254.17   12.40
   4  -6  -1   59.49    5.80
   4  -6  -1   66.09    5.30
   4  -6  -1   56.29    7.00
  -4   6   1   67.89    6.60
  -4   6   1   64.89    6.10
   3  -6  -1   -1.10    1.40
   3  -6  -1   -1.90    0.90
   3  -6  -1    1.10    1.70
  -3   6   1   -1.60    1.40
  -3   6   1   -1.60    1.20
  -3   6   1    0.70    1.40
   2  -6  -1   30.10    4.20
   2  -6  -1   30.10    4.90
  -2   6   1   24.10    4.80
   1  -6  -1  214.08    8.20
   1  -6  -1  215.98   14.50
   1  -6  -1  210.58    9.60
   1  -6  -1  203.88   10.50
  -1   6   1  198.38   11.90
   0  -6  -1 1259.07   26.80
   0  -6  -1 1245.68   35.10
   0  -6  -1 1242.08   27.20
   0  -6  -1 1258.17   33.00
   0   6   1 1285.67   27.30
   0   6   1 1217.08   34.00
   0   6   1 1237.68   33.30
  -1  -6  -1  763.82   25.40
  -1  -6  -1  715.83   21.70
  -1  -6  -1  749.62   27.10
   1   6   1  788.22   25.90
   1   6   1  773.72   25.30
   1   6   1  728.33   18.50
  -2  -6  -1  695.83   20.30
  -2  -6  -1  682.93   21.10
   2   6   1  688.13   18.50
   2   6   1  714.23   29.40
   2   6   1  690.93   24.20
  -3  -6  -1  131.99    8.70
  -3  -6  -1  123.99   11.30
  -3  -6  -1  142.89    9.20
   3   6   1  130.99   11.00
   3   6   1  136.79   10.20
   3   6   1  136.29    7.80
  -4  -6  -1  114.09   11.40
  -4  -6  -1  126.49    9.20
  -4  -6  -1  107.39    8.60
   4   6   1  104.19   10.20
   4   6   1  119.09    7.80
  -5  -6  -1    4.50    2.50
  -5  -6  -1    7.30    4.10
  -5  -6  -1    3.50    2.30
   5   6   1    5.90    2.20
   5   6   1    4.50    2.90
   5   6   1    5.70    3.10
  -6  -6  -1  236.88   15.40
  -6  -6  -1  263.77   16.00
  -6  -6  -1  235.78   18.10
   6   6   1  262.77   17.20
   6   6   1  235.68   15.50
   6   6   1  257.07   14.10
   6   6   1  274.57   15.60
  -7  -6  -1   63.59    9.90
  -7  -6  -1   67.79   10.80
  -7  -6  -1   56.29   10.10
  -7  -6  -1   75.69    9.20
   7   6   1   70.09    9.40
   7   6   1   82.19    9.90
   7   6   1   71.89    8.60
   7   6   1   65.39    7.90
  -8  -6  -1   57.59    7.90
   8   6   1   43.50    9.10
   8   6   1   51.19    8.30
   9   6   1   34.90    6.70
   7  -7  -1   -2.10    3.10
   7  -7  -1   -0.60    2.30
  -7   7   1   -0.70    3.10
   6  -7  -1  122.49   10.30
   6  -7  -1  117.49    9.50
   6  -7  -1  121.49    7.80
   6  -7  -1  140.39   13.30
  -6   7   1  125.19   10.50
  -6   7   1  106.99    8.70
   5  -7  -1  176.68   10.70
   5  -7  -1  190.38   14.60
   5  -7  -1  184.28    9.40
  -5   7   1  187.78   11.30
  -5   7   1  188.08   12.00
   4  -7  -1  449.56   15.20
   4  -7  -1  461.75   15.90
   4  -7  -1  469.65   16.60
   4  -7  -1  453.65   21.30
  -4   7   1  462.55   18.40
   3  -7  -1   10.70    3.00
   3  -7  -1   11.60    2.60
   3  -7  -1    6.70    3.30
   3  -7  -1   13.00    2.90
  -3   7   1    8.00    3.50
   2  -7  -1   16.50    3.60
   2  -7  -1   12.30    3.50
   2  -7  -1   14.60    3.00
   2  -7  -1   10.40    3.00
  -2   7   1   14.50    4.30
   1  -7  -1   -0.10    1.40
   1  -7  -1    1.40    1.10
   1  -7  -1   -1.50    0.90
   1  -7  -1    0.10    1.40
  -1   7   1    0.80    1.90
   0  -7  -1    0.40    1.10
   0  -7  -1   -0.30    1.70
   0  -7  -1   -5.30    3.30
   0  -7  -1    2.70    1.10
   0   7   1    0.10    1.00
   0   7   1    0.30    1.80
  -1  -7  -1  565.94   24.80
  -1  -7  -1  593.74   18.00
  -1  -7  -1  578.64   23.20
   1   7   1  608.44   23.80
   1   7   1  581.54   23.20
   1   7   1  570.34   16.70
  -2  -7  -1    8.50    3.30
  -2  -7  -1    5.00    2.00
  -2  -7  -1    4.90    2.00
   2   7   1    5.40    2.90
   2   7   1    6.80    2.00
   2   7   1    4.70    2.80
  -3  -7  -1    6.20    2.90
  -3  -7  -1    2.80    2.00
  -3  -7  -1    1.30    1.90
   3   7   1   -1.00    1.00
   3   7   1    4.30    2.80
   3   7   1    0.00    1.90
  -4  -7  -1   25.60    5.20
  -4  -7  -1   23.30    6.10
  -4  -7  -1   23.80    5.00
   4   7   1   22.80    5.80
   4   7   1   32.60    4.20
   4   7   1   21.80    5.60
  -5  -7  -1   91.29    8.80
  -5  -7  -1  105.89   12.00
  -5  -7  -1   92.39    9.50
   5   7   1   96.69    8.00
   5   7   1   88.49    9.30
   5   7   1   93.39   10.80
  -6  -7  -1  144.99   14.90
  -6  -7  -1  133.49   12.60
  -6  -7  -1  142.39   11.70
  -6  -7  -1  144.39   12.20
   6   7   1  135.69   11.90
   6   7   1  141.89   10.50
   6   7   1  144.99   13.60
  -7  -7  -1  165.78   13.40
   8   7   1    6.70    3.70
   8   7   1    5.60    5.00
   9   7   1   -3.30    2.40
   6  -8  -1   17.40    6.10
   6  -8  -1   35.10    9.20
   6  -8  -1   17.70    3.80
   5  -8  -1  228.28   10.50
   5  -8  -1  221.58   11.80
   4  -8  -1   92.99    9.40
   4  -8  -1  102.89    7.40
   4  -8  -1  100.29    7.10
   4  -8  -1   88.39    9.60
   3  -8  -1   23.50    4.00
   3  -8  -1   19.60    3.70
   3  -8  -1   32.10    6.00
   3  -8  -1   13.60    4.10
  -3   8   1   36.30    6.60
   2  -8  -1   -2.50    1.80
   2  -8  -1   -0.90    1.50
   2  -8  -1   -1.90    2.00
  -2   8   1    0.20    2.00
   1  -8  -1   11.40    3.10
   1  -8  -1   13.30    3.00
   1  -8  -1   11.10    4.20
   1  -8  -1    3.30    2.80
  -1   8   1   11.60    4.60
   0  -8  -1  581.84   18.00
   0  -8  -1  584.24   23.20
   0  -8  -1  572.54   18.00
   0  -8  -1  601.74   26.20
   0   8   1  590.24   18.50
   0   8   1  600.64   25.00
  -1  -8  -1 1868.31   42.60
  -1  -8  -1 1891.31   38.70
  -1  -8  -1 1858.91   49.70
  -1  -8  -1 1827.12   52.99
  -1  -8  -1 1882.41   43.00
   1   8   1 1839.82   50.19
  -2  -8  -1  134.09    9.10
  -2  -8  -1  122.89    8.70
  -2  -8  -1   98.19   10.30
  -2  -8  -1  120.39   12.20
   2   8   1  113.49   10.60
   2   8   1  113.99    7.50
  -3  -8  -1   -3.60    3.00
  -3  -8  -1   -2.90    1.30
  -3  -8  -1   -1.00    1.80
   3   8   1   -1.60    1.40
   3   8   1    1.70    2.60
  -4  -8  -1   72.49   12.50
  -4  -8  -1   53.09    6.40
  -4  -8  -1   60.99    7.40
   4   8   1   57.59    6.00
   4   8   1   53.99    9.70
   4   8   1   55.09    9.10
  -5  -8  -1   49.40    7.70
  -5  -8  -1   47.30   10.10
   5   8   1   30.30    7.10
   5   8   1   39.70    8.20
  -6  -8  -1   17.80    5.80
  -6  -8  -1   11.70    4.30
   6   8   1   19.60    5.50
  -7  -8  -1   68.09   14.00
   7   8   1   44.20    7.70
   8   8   1   59.39   10.60
   6  -9  -1   27.20    5.70
   6  -9  -1   29.20    4.90
   5  -9  -1    0.20    2.90
   5  -9  -1    0.70    1.90
   4  -9  -1   63.09    6.00
   4  -9  -1   47.00    8.20
   4  -9  -1   53.09    5.50
   4  -9  -1   46.90    7.00
   3  -9  -1   51.49    5.80
   3  -9  -1   64.39    8.10
   3  -9  -1   54.89    7.00
   3  -9  -1   55.49    5.10
  -3   9   1   54.29    8.70
   2  -9  -1    2.60    1.80
   2  -9  -1    7.90    2.80
   2  -9  -1   10.20    4.30
   2  -9  -1   10.10    2.80
  -2   9   1    7.50    3.40
   1  -9  -1   10.20    3.80
   1  -9  -1   18.70    3.40
   1  -9  -1    7.60    3.60
   1  -9  -1   13.00    3.40
  -1   9   1   14.90    6.30
   0  -9  -1   17.30    4.80
   0  -9  -1   22.90    4.10
   0  -9  -1   15.90    3.20
   0  -9  -1   12.80    4.40
   0   9   1   16.30    4.20
  -1  -9  -1   48.20    9.50
  -1  -9  -1   47.20    4.70
  -1  -9  -1   44.70    5.80
  -1  -9  -1   39.20    5.10
  -1  -9  -1   48.50    8.50
   1   9   1   48.70    9.80
   1   9   1   43.40    5.20
  -2  -9  -1    1.40    1.70
  -2  -9  -1    3.20    3.70
  -2  -9  -1    4.20    2.20
  -2  -9  -1   -5.60    2.70
   2   9   1   -0.60    2.40
   2   9   1    2.00    2.00
  -3  -9  -1    1.10    2.30
  -3  -9  -1    0.70    1.90
   3   9   1   -0.70    1.90
   3   9   1    0.00    1.90
  -4  -9  -1   99.69    8.80
  -4  -9  -1   96.09   10.10
   4   9   1   99.49    8.30
   4   9   1   90.49   10.90
  -5  -9  -1    3.60    2.50
  -5  -9  -1    5.70    3.40
   5   9   1   -3.00    1.80
   5   9   1   -2.60    2.30
  -6  -9  -1   33.20    6.70
   6   9   1   21.40   10.00
  -7  -9  -1    8.10    4.10
   7   9   1    4.80    3.60
   8   9   1   -2.10    3.30
   5 -10  -1    2.00    2.40
   5 -10  -1    4.20    2.50
   4 -10  -1    1.60    3.70
   4 -10  -1    3.40    2.80
   4 -10  -1   13.00    3.20
  -4  10   1    4.20    4.20
   3 -10  -1    3.00    2.20
   3 -10  -1   10.60    3.00
   3 -10  -1    5.20    3.40
   3 -10  -1   12.00    3.50
  -3  10   1    8.30    3.70
   2 -10  -1   68.49    7.50
   2 -10  -1   65.59    6.70
   2 -10  -1   64.79    6.10
   2 -10  -1   50.89    8.60
  -2  10   1   84.99   10.20
   1 -10  -1    6.00    3.40
   1 -10  -1    5.20    2.90
   1 -10  -1    9.50    4.10
   1 -10  -1    1.90    2.10
  -1  10   1   11.00    4.80
   0 -10  -1   68.39    6.50
   0 -10  -1   65.29    6.00
   0 -10  -1   63.79   10.30
   0  10   1   75.39    9.60
  -1 -10  -1   12.80    3.80
  -1 -10  -1   28.50    7.30
  -1 -10  -1   18.10    3.40
   1  10   1   11.40    3.50
   1  10   1   14.90    5.00
  -2 -10  -1   13.80    3.00
  -2 -10  -1   11.50    3.50
  -2 -10  -1    6.70    4.10
  -2 -10  -1   13.00    4.40
  -2 -10  -1    7.80    6.00
   2  10   1   13.40    3.90
   2  10   1    9.60    4.40
   3  10   1   -2.90    3.90
   3  10   1   -3.40    4.50
  -4 -10  -1   37.90    7.20
  -4 -10  -1   37.90    6.30
   4  10   1   25.30    4.80
   4  10   1   32.90    8.00
  -5 -10  -1   -2.00    3.10
   5  10   1    2.50    3.60
  -6 -10  -1    3.00    3.70
   6  10   1    1.20    4.00
   7  10   1   -1.70    3.90
   4 -11  -1   -9.90    5.50
   4 -11  -1    0.30    3.90
   4 -11  -1   -3.70    3.40
   3 -11  -1   16.90    4.80
   3 -11  -1   12.20    5.50
   3 -11  -1   13.90    6.50
  -3  11   1   13.10    4.80
   2 -11  -1   10.10    2.60
   2 -11  -1   -2.20    2.70
   2 -11  -1    6.50    5.00
   2 -11  -1    2.70    2.70
  -2  11   1    7.90    5.30
   1 -11  -1   -6.10    3.80
   1 -11  -1    2.60    2.90
   1 -11  -1    1.80    2.30
  -1  11   1   -2.90    2.90
   0 -11  -1   56.89    9.50
   0 -11  -1   55.79    8.00
   0 -11  -1   66.29    7.40
   0  11   1   35.10    8.20
  -1 -11  -1   -1.00    2.10
  -1 -11  -1   -6.10    6.70
  -1 -11  -1    2.60    2.70
  -1 -11  -1    6.00    2.40
   1  11   1   -0.80    3.10
   1  11   1    5.20    3.10
  -2 -11  -1    6.30    2.50
  -2 -11  -1   11.00    3.50
  -2 -11  -1    9.50    3.80
   2  11   1    6.30    4.30
   2  11   1   12.90    4.10
  -3 -11  -1   10.20    4.90
  -3 -11  -1   11.00    4.50
  -3 -11  -1    2.20    2.30
   3  11   1    4.50    5.30
   3  11   1    1.00    3.20
  -4 -11  -1    2.70    4.20
   4  11   1    3.50    4.40
   5  11   1   20.30    6.40
   3 -12  -1   36.10    6.40
  -3  12   1   47.50    9.80
   2 -12  -1    6.80    3.30
   2 -12  -1   -5.80    3.40
  -2  12   1   -1.10    4.20
   1 -12  -1   19.40    4.30
  -1  12   1   10.80    4.90
   0 -12  -1   17.00    4.20
   0  12   1   -2.20    3.30
  -1 -12  -1   -0.90    3.50
   1  12   1    3.90    3.40
   1  12   1    4.60    3.60
   2  12   1   27.90    7.40
   3  12   1    8.00    4.60
   4  12   1    0.30    3.30
   1  12  -2   17.20    5.10
   0  12  -2   -1.50    4.40
  -1  12  -2   25.80    8.30
  -2  12  -2    2.30    2.80
   3  11  -2   -5.20    4.00
   2  11  -2   13.80    5.70
   1  11  -2   -6.80    3.70
   0  11  -2   31.60    8.50
   0 -11   2   19.70    8.00
  -1  11  -2   41.30    9.50
   1 -11   2   46.10    7.40
   1 -11   2   52.09    9.20
  -2  11  -2   -1.20    2.50
   2 -11   2   -7.30    3.20
  -3  11  -2   -0.70    2.80
   3 -11   2   -5.70    3.60
  -4  11  -2    3.00    3.80
  -5  11  -2    0.50    3.80
   5  10  -2   -1.50    4.00
   4  10  -2    2.00    3.00
   3  10  -2   -5.60    3.10
   2  10  -2   -1.10    3.10
   1  10  -2    1.30    3.90
  -1 -10   2   -5.30    2.40
   0  10  -2   97.49   12.10
   0 -10   2   76.89   16.50
   0 -10   2   86.09   17.90
  -1  10  -2    6.60    4.20
   1 -10   2   12.80    3.40
   1 -10   2    8.70    3.90
   1 -10   2    8.10    3.10
  -2  10  -2   -2.90    3.60
   2 -10   2   10.30    3.70
   2 -10   2   11.40    3.20
   2 -10   2    8.00    4.20
   2 -10   2    6.30    3.20
  -3  10  -2   33.60   10.20
   3 -10   2   41.50    5.00
   3 -10   2   32.20    4.70
   3 -10   2   41.30    5.50
   3 -10   2   31.90    7.90
  -4  10  -2   -0.10    3.50
   4 -10   2   -1.80    2.60
   4 -10   2    3.60    4.30
  -5  10  -2   16.90    4.20
   5 -10   2    4.00    6.00
   5 -10   2    8.30    4.10
  -6  10  -2    8.60    4.30
   6   9  -2   -2.00    3.70
   5   9  -2   24.30    7.20
   4   9  -2    4.30    3.50
   3   9  -2    3.10    3.40
   2   9  -2   10.60    3.80
   2   9  -2   12.60    5.10
  -2  -9   2   13.00    3.70
  -2  -9   2    9.40    3.60
   1   9  -2  188.48   15.90
   1   9  -2  159.38   11.00
  -1  -9   2  179.68   13.20
  -1  -9   2  163.98   11.70
  -1  -9   2  165.08   16.50
   0   9  -2   78.69    8.50
   0   9  -2   85.59   10.90
   0  -9   2   90.79   11.30
   0  -9   2   97.99    9.10
   0  -9   2   96.69    9.10
  -1   9  -2  225.08   16.60
  -1   9  -2  225.98   19.80
   1  -9   2  209.68   13.50
   1  -9   2  233.48   17.80
   1  -9   2  218.18   18.30
  -2   9  -2    8.20    4.40
   2  -9   2    6.00    4.60
   2  -9   2   12.20    3.70
  -3   9  -2   11.30    3.90
   3  -9   2   10.90    3.10
   3  -9   2   14.60    3.60
   3  -9   2   13.30    3.40
   3  -9   2    7.80    3.80
  -4   9  -2    7.90    4.00
   4  -9   2    6.20    2.60
   4  -9   2   -1.80    3.20
   4  -9   2    3.90    2.70
  -5   9  -2   39.40    7.50
   5  -9   2   37.60    7.70
   5  -9   2   49.60    6.70
  -6   9  -2  113.09   10.70
   6  -9   2   81.79   10.00
   6  -9   2  103.69    9.30
   6  -9   2   91.29   10.00
   7   8  -2   36.40    8.50
   6   8  -2   17.80    5.90
  -6  -8   2   17.90    4.70
   5   8  -2   -0.70    2.70
  -5  -8   2    1.20    1.70
   4   8  -2   -3.90    2.60
  -4  -8   2    3.60    1.80
   3   8  -2   48.50    6.30
   3   8  -2   51.09    9.90
  -3  -8   2   44.60    7.70
  -3  -8   2   49.80    8.70
  -3  -8   2   60.39   11.40
   2   8  -2    0.20    2.00
  -2  -8   2   -3.80    1.70
  -2  -8   2   -4.80    3.40
  -2  -8   2   -0.20    2.30
   1   8  -2   51.49   10.00
   1   8  -2   76.19    7.20
  -1  -8   2   62.99   11.70
  -1  -8   2   63.19    7.10
  -1  -8   2   80.89    8.50
   0   8  -2  137.59   12.50
   0   8  -2  120.59    8.80
   0  -8   2  134.69   10.30
   0  -8   2  131.79    9.40
   0  -8   2  140.79   13.30
  -1   8  -2   29.40    6.90
  -1   8  -2   27.80    5.20
   1  -8   2   23.20    5.70
   1  -8   2   24.30    4.70
   1  -8   2   22.40    5.60
  -2   8  -2   56.89    9.20
   2  -8   2   58.39    6.00
   2  -8   2   64.19    6.40
   2  -8   2   57.29    9.80
  -3   8  -2   24.70    5.70
   3  -8   2   17.90    4.00
   3  -8   2   22.00    5.70
   3  -8   2   26.70    4.30
   3  -8   2   24.30    4.20
  -4   8  -2   66.19    8.20
   4  -8   2   71.09    6.90
   4  -8   2   68.39    7.00
   4  -8   2   76.39    8.50
  -5   8  -2   13.30    4.20
  -5   8  -2   10.50    3.40
   5  -8   2   15.20    4.10
   5  -8   2    8.80    4.20
   5  -8   2    5.00    3.40
   5  -8   2   13.00    3.80
  -6   8  -2   81.59    8.90
  -6   8  -2   78.79    7.60
   6  -8   2   84.49    7.90
   6  -8   2   70.99    7.70
   6  -8   2   72.79    8.00
   6  -8   2   75.09    9.50
  -7   8  -2   13.90    4.50
   7  -8   2    8.40    3.30
   7  -8   2    7.20    3.40
   7  -8   2    2.70    3.80
   7   7  -2   13.40    5.90
   7   7  -2   -3.00    3.60
   6   7  -2   28.60    6.90
   6   7  -2   40.80    7.00
  -6  -7   2   39.10    6.60
   5   7  -2   11.00    4.30
  -5  -7   2   15.20    5.70
   4   7  -2   73.89    7.40
   4   7  -2   83.29   10.30
  -4  -7   2   50.69    9.30
  -4  -7   2   58.39    5.60
  -4  -7   2   65.29    8.40
  -4  -7   2   78.39    9.00
   3   7  -2    7.60    5.10
   3   7  -2   16.90    4.00
  -3  -7   2   12.90    6.30
  -3  -7   2    8.00    3.40
  -3  -7   2   13.30    4.20
  -3  -7   2   14.50    2.60
   2   7  -2    2.10    2.10
   2   7  -2   -1.30    2.50
  -2  -7   2    0.60    1.90
  -2  -7   2   11.90    3.20
  -2  -7   2    5.60    2.80
   1   7  -2  216.28   11.10
   1   7  -2  207.48   14.60
  -1  -7   2  207.58   15.60
  -1  -7   2  199.78   12.80
  -1  -7   2  221.78   12.20
   0   7  -2    0.50    1.90
   0   7  -2    1.90    2.30
   0  -7   2    2.10    1.90
   0  -7   2    3.80    3.10
  -1   7  -2  126.79   10.80
  -1   7  -2  136.59    9.10
   1  -7   2  129.29   11.20
   1  -7   2  118.99    8.10
  -2   7  -2    0.50    1.60
   2  -7   2    0.80    1.70
   2  -7   2    3.40    1.50
  -3   7  -2   24.50    5.30
   3  -7   2   23.80    4.30
   3  -7   2   30.60    4.70
   3  -7   2   28.00    3.50
   3  -7   2   34.30    6.90
  -4   7  -2    3.40    2.50
  -4   7  -2    1.90    1.30
   4  -7   2    1.60    2.00
   4  -7   2    3.90    2.30
   4  -7   2    0.80    1.60
  -5   7  -2   53.29    6.60
  -5   7  -2   47.00    5.50
   5  -7   2   45.50    6.30
   5  -7   2   59.09    6.30
  -6   7  -2   77.49    7.60
  -6   7  -2   67.59    7.50
   6  -7   2   69.39    8.50
   6  -7   2   68.39    7.10
   6  -7   2   63.79    6.10
   6  -7   2   56.49    6.90
  -7   7  -2    1.00    2.80
   7  -7   2    1.30    4.10
   7  -7   2   -4.50    2.20
   7  -7   2   -1.60    2.00
   8   6  -2   -1.60    3.10
   7   6  -2   -1.70    7.20
  -7  -6   2   24.80    6.20
   6   6  -2    0.80    3.00
   6   6  -2    6.00    4.10
  -6  -6   2   11.40    5.90
  -6  -6   2    1.80    2.60
   5   6  -2   26.20    5.30
   5   6  -2   17.50    5.50
   5   6  -2   20.20    4.90
  -5  -6   2   25.80    6.70
  -5  -6   2   20.90    5.20
  -5  -6   2   34.10    6.90
  -5  -6   2    6.70    4.50
   4   6  -2   10.80    3.20
   4   6  -2    5.10    2.80
   4   6  -2    6.70    2.80
  -4  -6   2    2.30    2.80
  -4  -6   2    5.10    3.20
  -4  -6   2    1.30    3.30
  -4  -6   2    4.70    2.50
   3   6  -2   14.60    4.40
   3   6  -2   18.50    4.10
  -3  -6   2   14.60    2.70
  -3  -6   2   14.10    4.90
  -3  -6   2   16.10    4.10
  -3  -6   2   16.80    4.40
   2   6  -2   30.30    4.00
   2   6  -2   21.20    5.00
  -2  -6   2   24.60    4.60
  -2  -6   2   24.70    5.40
  -2  -6   2   30.10    6.60
   1   6  -2    5.00    3.10
   1   6  -2    2.70    1.60
  -1  -6   2    6.10    3.10
  -1  -6   2    6.00    2.20
  -1  -6   2    0.80    1.50
   0   6  -2  217.88   13.30
   0   6  -2  212.28   10.50
   0  -6   2  198.68   13.60
   0  -6   2  216.08   10.70
  -1   6  -2   19.30    3.70
  -1   6  -2   19.50    4.80
   1  -6   2   21.90    3.80
   1  -6   2   18.40    4.60
  -2   6  -2  144.29   10.50
   2  -6   2  119.79   11.60
   2  -6   2  127.79    7.70
   2  -6   2  119.09    7.70
   2  -6   2  119.59    6.30
  -3   6  -2   70.69    7.40
  -3   6  -2   67.89    4.70
   3  -6   2   72.09    6.00
   3  -6   2   63.29    4.60
   3  -6   2   63.99    6.90
   3  -6   2   73.19    6.00
  -4   6  -2   34.50    5.70
  -4   6  -2   39.30    4.30
   4  -6   2   41.10    4.90
   4  -6   2   40.20    5.50
  -5   6  -2  361.96   15.40
  -5   6  -2  356.26   15.70
   5  -6   2  355.16   15.90
   5  -6   2  331.57   17.10
   5  -6   2  358.56   15.20
  -6   6  -2   14.20    3.80
   6  -6   2   14.40    3.40
   6  -6   2   12.80    4.20
   6  -6   2   15.00    3.70
   6  -6   2   11.20    3.60
  -7   6  -2    6.70    4.10
   7  -6   2    4.60    3.70
   7  -6   2    3.80    2.40
   7  -6   2    3.90    2.00
   7  -6   2    5.30    2.90
   7   5  -2   26.60    7.70
  -7  -5   2   11.60    5.10
   6   5  -2   -1.40    3.30
  -6  -5   2    4.00    3.60
  -6  -5   2    9.30    3.70
   5   5  -2  258.77   17.00
   5   5  -2  291.77   15.90
  -5  -5   2  271.37   18.90
  -5  -5   2  279.27   14.40
  -5  -5   2  278.37   21.20
   4   5  -2   -4.30    1.60
   4   5  -2    1.00    1.70
  -4  -5   2   -0.10    1.10
  -4  -5   2    0.00    2.40
  -4  -5   2    0.50    2.10
  -4  -5   2    0.50    1.90
   3   5  -2    2.10    1.70
   3   5  -2    3.60    1.80
  -3  -5   2    4.00    1.60
  -3  -5   2    4.90    2.40
  -3  -5   2    0.20    2.00
  -3  -5   2    0.00    1.60
   2   5  -2  120.99    7.60
  -2  -5   2  118.59    8.40
  -2  -5   2  114.69   10.50
  -2  -5   2  110.09    8.70
   1   5  -2 1339.47   31.00
   1   5  -2 1312.07   36.30
  -1  -5   2 1338.37   34.50
  -1  -5   2 1405.06   39.50
  -1  -5   2 1332.87   35.80
   0   5  -2  164.18   10.70
   0   5  -2  177.78    8.70
   0  -5   2  179.88    9.90
   0  -5   2  178.98   11.70
   0  -5   2  149.99    8.20
  -1   5  -2  370.26   13.60
  -1   5  -2  368.96   16.10
   1  -5   2  359.06   16.40
   1  -5   2  364.56   12.80
  -2   5  -2  167.08    6.00
  -2   5  -2  151.38    9.80
   2  -5   2  161.48    8.00
   2  -5   2  155.78    8.10
   2  -5   2  154.28    7.00
  -3   5  -2   11.90    3.00
  -3   5  -2   16.40    3.00
   3  -5   2   11.00    2.70
   3  -5   2   12.70    3.00
  -4   5  -2  142.79    9.00
  -4   5  -2  139.29    8.30
   4  -5   2  135.89    9.30
   4  -5   2  137.89    8.70
  -5   5  -2  123.59   13.40
  -5   5  -2  136.19    8.50
   5  -5   2  118.79    8.10
   5  -5   2  121.09    8.00
   5  -5   2  118.69    9.00
   5  -5   2  110.79    9.90
  -6   5  -2  132.09   10.60
   6  -5   2  131.99    8.50
   6  -5   2  136.09    8.40
   6  -5   2  137.99   11.80
  -7   5  -2   -1.60    1.70
   7  -5   2   -0.50    1.60
   7  -5   2   -1.30    2.00
   7  -5   2    0.60    2.70
   8  -5   2   -0.60    3.50
  -8  -4   2    6.30    4.80
   7   4  -2   -6.70    3.70
  -7  -4   2    2.80    3.20
   6   4  -2   17.90    5.00
   6   4  -2   17.40    4.40
  -6  -4   2   17.20    5.60
  -6  -4   2    9.10    3.80
  -6  -4   2   22.80    5.10
  -6  -4   2   13.00    3.90
   5   4  -2 1016.10   30.40
   5   4  -2 1016.80   32.80
  -5  -4   2 1009.00   33.10
  -5  -4   2 1030.60   33.90
  -5  -4   2  955.30   29.80
  -5  -4   2  976.30   35.90
   4   4  -2   -0.40    1.50
   4   4  -2   -0.50    1.80
  -4  -4   2   -1.40    1.70
  -4  -4   2   -0.20    1.40
  -4  -4   2    2.40    1.30
  -4  -4   2    1.30    1.60
   3   4  -2   45.50    4.90
   3   4  -2   46.60    4.70
  -3  -4   2   38.20    4.10
  -3  -4   2   35.70    6.30
  -3  -4   2   38.80    5.30
  -3  -4   2   38.80    5.00
   2   4  -2  199.28    8.40
   2   4  -2  195.98    9.40
  -2  -4   2  198.88    7.70
  -2  -4   2  192.18   10.20
  -2  -4   2  184.48   12.20
  -2  -4   2  193.58   11.00
   1   4  -2   18.20    3.10
  -1  -4   2   23.20    3.80
  -1  -4   2   21.70    4.20
  -1  -4   2   13.90    3.50
   0   4  -2  932.01   22.20
   0   4  -2  896.81   25.70
   0  -4   2  954.00   22.60
   0  -4   2  891.71   26.90
   0  -4   2  918.71   23.90
  -1   4  -2 3024.50   56.79
  -1   4  -2 3096.59   61.09
   1  -4   2 3086.49   55.99
  -2   4  -2 2922.21   53.59
  -2   4  -2 2908.21   58.69
   2  -4   2 3068.69   55.89
   2  -4   2 3099.99   56.99
  -3   4  -2   15.90    3.00
  -3   4  -2   16.20    3.40
   3  -4   2   16.40    3.00
   3  -4   2   15.60    3.00
  -4   4  -2  385.06   13.80
  -4   4  -2  408.06   15.30
   4  -4   2  387.16   16.10
   4  -4   2  376.06   13.70
   4  -4   2  375.26   14.20
  -5   4  -2    2.20    2.00
  -5   4  -2    2.40    1.60
   5  -4   2    3.90    2.10
   5  -4   2    3.80    1.60
   5  -4   2    1.80    2.00
  -6   4  -2  193.18   12.70
   6  -4   2  211.68   10.50
   6  -4   2  192.88    9.40
   6  -4   2  202.18   13.90
  -7   4  -2   89.89    9.60
   7  -4   2   74.79    6.40
   7  -4   2   94.69   10.50
   7  -4   2   84.29    5.90
  -8   4  -2    4.20    2.70
   8  -4   2   -3.40    2.50
   8  -4   2   -3.50    1.60
   8  -4   2   -6.10    2.50
  -8  -3   2   56.99    9.60
   7   3  -2    2.60    3.30
  -7  -3   2   11.50    5.00
  -7  -3   2   11.50    3.20
   6   3  -2   70.19    9.00
  -6  -3   2   62.09    7.10
  -6  -3   2   59.89    9.40
  -6  -3   2   56.49   13.10
  -6  -3   2   67.79    8.30
   5   3  -2  156.18   11.80
   5   3  -2  156.58   10.40
  -5  -3   2  155.68   12.10
  -5  -3   2  161.08   11.50
  -5  -3   2  159.78   10.90
  -5  -3   2  154.18   11.50
   4   3  -2    1.20    1.60
   4   3  -2    2.80    2.10
  -4  -3   2   -0.90    1.50
  -4  -3   2   -2.10    1.30
  -4  -3   2    0.00    1.50
  -4  -3   2   -2.60    1.00
   3   3  -2  416.56   15.60
   3   3  -2  413.76   14.90
  -3  -3   2  416.16   16.80
  -3  -3   2  397.46   17.70
  -3  -3   2  419.96   14.50
  -3  -3   2  401.86   16.30
   2   3  -2  286.67   10.60
   2   3  -2  284.37   11.00
  -2  -3   2  277.37   13.50
  -2  -3   2  274.77   11.80
  -2  -3   2  275.47   12.40
  -2  -3   2  280.07    9.80
   1   3  -2  578.04   15.90
   1   3  -2  598.64   13.50
  -1  -3   2  596.34   19.90
  -1  -3   2  573.94   17.00
  -1  -3   2  603.84   18.10
  -1  -3   2  623.34   12.80
   0   3  -2  354.46   11.10
   0  -3   2  375.76   12.30
   0  -3   2  350.76   11.20
  -1   3  -2 2443.46   44.90
  -1   3  -2 2364.76   47.20
   1  -3   2 2428.36   44.00
   1  -3   2 2340.17   44.00
  -2   3  -2  641.74   18.10
  -2   3  -2  652.13   15.60
   2  -3   2  617.34   16.40
   2  -3   2  688.23   17.30
   2  -3   2  658.93   13.70
  -3   3  -2   51.89    4.10
  -3   3  -2   50.59    4.50
   3  -3   2   48.00    4.70
   3  -3   2   47.30    4.50
  -4   3  -2  130.69    6.40
  -4   3  -2  119.99    8.10
   4  -3   2  125.89    6.50
   4  -3   2  122.79    7.20
  -5   3  -2  217.88   12.40
   5  -3   2  200.38    9.80
   5  -3   2  210.78   12.90
   5  -3   2  225.28    9.00
  -6   3  -2    1.20    1.60
   6  -3   2   -0.50    1.20
   6  -3   2    1.60    1.10
   6  -3   2    0.80    2.10
  -7   3  -2   10.60    4.20
   7  -3   2   14.50    5.10
   7  -3   2   15.30    4.40
   7  -3   2   21.60    4.00
   7  -3   2   18.10    2.80
  -8   3  -2  240.48   16.50
   8  -3   2  272.47   17.10
   8  -3   2  277.17   19.40
   8  -3   2  245.28   11.30
  -9  -2   2   19.10    6.40
  -8  -2   2   39.60    6.80
   7   2  -2   45.50    8.00
  -7  -2   2   46.60    8.30
  -7  -2   2   54.89   11.20
  -7  -2   2   47.80    8.00
  -7  -2   2   51.59    6.70
   6   2  -2   27.80    6.40
   6   2  -2   24.20    5.00
  -6  -2   2   26.90    6.00
  -6  -2   2   31.40    6.30
  -6  -2   2   23.70    5.00
   5   2  -2  408.56   19.40
   5   2  -2  379.96   16.60
  -5  -2   2  379.76   17.90
  -5  -2   2  346.27   16.60
  -5  -2   2  383.06   18.30
  -5  -2   2  372.06   17.20
   4   2  -2 1291.17   35.10
   4   2  -2 1216.58   31.70
  -4  -2   2 1271.97   34.30
  -4  -2   2 1255.67   34.40
  -4  -2   2 1272.97   32.80
  -4  -2   2 1204.58   33.00
   3   2  -2   36.40    4.50
   3   2  -2   32.70    3.90
  -3  -2   2   36.70    4.90
  -3  -2   2   45.40    4.90
  -3  -2   2   40.80    4.40
  -3  -2   2   36.40    4.50
   2   2  -2    1.00    0.80
   2   2  -2    4.30    1.70
  -2  -2   2    3.30    1.60
  -2  -2   2    3.10    1.20
  -2  -2   2    4.90    1.70
  -2  -2   2    2.30    1.30
   1   2  -2  190.58    6.80
   1   2  -2  178.68    7.30
  -1  -2   2  193.88    6.10
  -1  -2   2  191.88    7.90
  -1  -2   2  186.18    8.50
   0   2  -2 3653.73   61.69
   0  -2   2 3693.03   63.09
   0  -2   2 3525.85   61.79
  -1   2  -2   25.20    1.70
  -1   2  -2   23.80    2.40
   1  -2   2   25.40    1.70
   1  -2   2   22.50    2.30
   1  -2   2   21.00    2.00
  -2   2  -2 3101.59   54.79
   2  -2   2 3160.88   55.59
   2  -2   2 3070.09   55.09
  -3   2  -2  291.07   11.30
  -3   2  -2  287.17    8.90
   3  -2   2  276.27   10.40
   3  -2   2  278.17   11.40
  -4   2  -2  485.75   17.20
  -4   2  -2  477.55   11.70
   4  -2   2  475.85   17.90
   4  -2   2  458.65   11.90
   4  -2   2  460.95   14.90
  -5   2  -2   99.79    8.10
   5  -2   2   70.59    7.20
   5  -2   2   86.29    6.30
   5  -2   2   86.59    4.30
  -6   2  -2    8.40    3.30
  -6   2  -2    8.10    1.70
   6  -2   2    5.20    2.70
   6  -2   2    8.20    3.00
   6  -2   2    4.60    1.90
   6  -2   2    6.50    1.40
  -7   2  -2   39.30    3.50
  -7   2  -2   27.40    6.00
   7  -2   2   32.50    4.50
   7  -2   2   33.20    6.30
   7  -2   2   40.50    7.80
  -8   2  -2   73.69    5.40
  -8   2  -2   86.09    9.80
   8  -2   2   76.69    6.70
   8  -2   2   79.29   10.80
   8  -2   2   59.89    7.80
  -9   2  -2   -0.60    1.80
   9  -2   2    3.80    2.10
 -10   2  -2    3.50    2.80
  -8  -1   2   -2.00    2.50
   7   1  -2   -0.80    3.20
   7   1  -2    5.80    2.70
  -7  -1   2    5.50    2.80
  -7  -1   2    1.70    2.90
  -7  -1   2    3.60    2.50
  -7  -1   2    0.40    2.70
   6   1  -2   12.60    4.00
   6   1  -2   17.80    5.30
  -6  -1   2   15.10    3.90
  -6  -1   2   12.80    3.80
  -6  -1   2   10.30    3.30
   5   1  -2  343.77   15.60
   5   1  -2  341.47   17.80
  -5  -1   2  339.47   18.80
  -5  -1   2  355.96   16.70
  -5  -1   2  344.67   16.80
  -5  -1   2  321.37   15.20
   4   1  -2   33.60    5.60
   4   1  -2   32.50    5.90
   4   1  -2   36.00    4.30
  -4  -1   2   39.20    4.70
  -4  -1   2   40.10    5.10
  -4  -1   2   33.50    4.40
  -4  -1   2   32.70    4.50
   3   1  -2 3780.12   69.09
   3   1  -2 3933.51   72.49
   3   1  -2 3768.92   72.09
  -3  -1   2 3604.84   69.39
  -3  -1   2 3544.65   69.19
  -3  -1   2 3727.93   70.39
  -3  -1   2 3752.02   70.89
   2   1  -2  386.86   13.00
   2   1  -2  367.66   12.00
   2   1  -2  360.56   13.30
  -2  -1   2  376.86   13.00
  -2  -1   2  368.46   12.60
  -2  -1   2  379.06   13.10
  -2  -1   2  369.36   12.10
   1   1  -2  428.26   13.00
   1   1  -2  438.06   11.60
   1   1  -2  432.96   11.50
  -1  -1   2  423.86   10.70
  -1  -1   2  425.16   12.00
  -1  -1   2  397.16   12.40
   0   1  -2 1752.72   31.80
   0   1  -2 1739.63   35.60
   0   1  -2 1787.62   30.00
   0  -1   2 1829.62   32.20
   0  -1   2 1826.92   33.50
  -3   1  -2  431.36   14.30
  -3   1  -2  417.76   12.80
  -3   1  -2  399.66    8.90
   3  -1   2  405.26   14.20
   3  -1   2  414.06   13.10
  -4   1  -2  954.00   18.70
  -4   1  -2  957.60   26.70
  -4   1  -2  967.90   23.20
   4  -1   2  977.10   27.50
   4  -1   2  967.80   24.10
  -5   1  -2  119.29    5.40
  -5   1  -2  115.69    9.00
  -5   1  -2  116.69    7.00
   5  -1   2  121.39    7.70
   5  -1   2  126.69    9.70
  -6   1  -2  227.88   10.60
  -6   1  -2  229.38    8.90
  -6   1  -2  235.18   14.10
   6  -1   2  228.58   11.60
   6  -1   2  230.68   14.80
   6  -1   2  214.08   12.90
  -7   1  -2  256.97   10.40
  -7   1  -2  255.37   12.50
  -7   1  -2  240.88   15.60
   7  -1   2  262.47   15.20
   7  -1   2  269.87   17.60
   7  -1   2  274.87   13.20
  -8   1  -2  234.88   10.70
  -8   1  -2  234.98   11.70
  -8   1  -2  244.68   17.90
   8  -1   2  231.88   21.70
   8  -1   2  226.88   12.40
   8  -1   2  232.28   18.60
  -9   1  -2   17.40    3.80
  -9   1  -2   12.60    3.60
   9  -1   2   20.40    4.00
  10  -1   2   -2.00    2.20
  -8   0   2   17.90    4.80
  -8   0   2   30.60    4.90
   7   0  -2   88.39    9.20
   7   0  -2   97.29   11.10
  -7   0   2   89.69    8.60
  -7   0   2   96.39    7.40
  -7   0   2   93.29    9.60
   6   0  -2    6.20    3.10
   6   0  -2    4.10    3.10
  -6   0   2    2.60    2.40
  -6   0   2    6.00    2.10
  -6   0   2   -0.90    2.00
  -6   0   2   -1.30    2.40
   5   0  -2    4.70    2.20
   5   0  -2    0.90    1.40
   5   0  -2    1.10    1.90
  -5   0   2    1.50    1.30
  -5   0   2    0.20    1.40
  -5   0   2   -0.60    1.60
  -5   0   2    0.90    2.20
   4   0  -2  191.88   10.80
   4   0  -2  191.28   11.90
   4   0  -2  186.88   10.10
  -4   0   2  190.58    9.20
  -4   0   2  185.58   10.70
  -4   0   2  184.88   10.00
  -4   0   2  193.08   10.80
   3   0  -2  132.69    7.50
   3   0  -2  133.79    9.60
   3   0  -2  125.19    9.80
  -3   0   2  133.39    8.10
  -3   0   2  128.19    7.80
  -3   0   2  139.09    7.00
  -3   0   2  132.39    7.60
   2   0  -2   33.80    3.10
   2   0  -2   32.80    3.50
   2   0  -2   32.20    3.60
  -2   0   2   33.10    3.40
  -2   0   2   31.60    3.30
  -2   0   2   35.90    3.50
  -1   0  -2   46.10    3.40
  -1   0  -2   45.80    2.40
   1   0   2   42.00    3.30
   1   0   2   43.70    2.40
  -2   0  -2 4360.06   69.79
  -2   0  -2 4112.39   77.99
  -2   0  -2 4461.15   74.09
  -3   0  -2   74.29    5.50
  -3   0  -2   71.39    5.00
   3   0   2   85.09    5.50
   3   0   2   76.09    5.80
  -4   0  -2  837.52   24.90
  -4   0  -2  864.31   22.50
   4   0   2  850.81   25.70
   4   0   2  884.31   23.90
   4   0   2  892.61   23.60
  -5   0  -2   77.49    6.20
  -5   0  -2   77.39    7.30
  -5   0  -2   83.79    5.30
   5   0   2   90.29    7.10
   5   0   2   85.29    6.80
   5   0   2   98.09    8.50
  -6   0  -2    3.30    1.50
  -6   0  -2    1.20    1.20
  -6   0  -2    2.30    1.90
   6   0   2   -1.80    1.10
   6   0   2    0.90    1.40
   6   0   2    0.50    1.10
  -7   0  -2  188.28   10.80
  -7   0  -2  198.28    9.80
  -7   0  -2  184.98   13.70
   7   0   2  183.48   14.30
   7   0   2  180.58   12.50
   7   0   2  196.98   11.70
  -8   0  -2   30.70    6.00
  -8   0  -2   32.00    5.40
   8   0   2   39.20    6.20
   8   0   2   33.70   11.30
  -9   0  -2   23.90    5.00
   9   0   2   21.10    4.60
 -10   0  -2    1.30    3.10
 -10   0  -2    1.40    2.50
 -11   0  -2   26.60    5.50
  -8   1   2    2.70    2.30
   7  -1  -2   22.30    6.70
   7  -1  -2   14.60    6.60
  -7   1   2   19.10    4.90
  -7   1   2   14.10    3.90
   6  -1  -2   28.40    7.20
   6  -1  -2   35.50    6.40
   6  -1  -2   28.90    5.30
  -6   1   2   25.00    5.40
  -6   1   2   28.60    5.00
   5  -1  -2  237.68   14.50
   5  -1  -2  210.38   14.00
   5  -1  -2  210.78   11.80
  -5   1   2  226.78   13.20
   4  -1  -2  817.42   23.60
   4  -1  -2  768.82   22.80
   4  -1  -2  750.12   25.90
  -4   1   2  795.72   24.70
  -4   1   2  793.92   24.00
  -4   1   2  800.02   22.40
  -4   1   2  793.92   18.10
   3  -1  -2  672.33   19.10
   3  -1  -2  640.54   21.10
   3  -1  -2  649.54   18.50
  -3   1   2  642.74   19.70
  -3   1   2  665.53   18.50
  -3   1   2  636.34   19.00
  -3   1   2  639.84   14.70
   2  -1  -2 1747.73   35.10
   2  -1  -2 1823.82   37.40
   2  -1  -2 1698.73   33.70
  -2   1   2 1681.43   34.40
  -2   1   2 1650.63   35.10
  -2   1   2 1736.13   34.50
   1  -1  -2  557.24   14.20
   1  -1  -2  535.85   12.10
   1  -1  -2  537.05   13.80
  -1   1   2  539.25   13.60
  -1   1   2  531.25   13.50
  -1   1   2  521.55   12.40
  -1   1   2  540.65   11.80
   0  -1  -2    6.70    1.40
   0  -1  -2    5.50    0.70
   0   1   2    6.30    0.70
   0   1   2    5.80    1.30
   0   1   2    3.70    1.10
  -2  -1  -2 1102.09   25.20
  -2  -1  -2 1134.99   20.30
  -2  -1  -2 1119.49   23.20
  -2  -1  -2 1147.59   25.30
   2   1   2 1093.79   25.20
   2   1   2 1108.19   25.10
  -3  -1  -2  121.49    7.50
  -3  -1  -2  129.09    7.30
   3   1   2  119.79    7.50
   3   1   2  110.59    7.00
   3   1   2  130.39    3.90
   3   1   2  127.59    6.70
  -4  -1  -2  206.48   10.30
  -4  -1  -2  211.08   11.30
   4   1   2  205.08   10.00
   4   1   2  217.38   11.70
   4   1   2  206.18   10.60
  -5  -1  -2  244.98   12.00
  -5  -1  -2  246.18   10.80
  -5  -1  -2  231.98   13.00
   5   1   2  232.08   12.10
   5   1   2  239.78    7.00
   5   1   2  228.28   13.50
   5   1   2  225.58   11.80
  -6  -1  -2  662.83   25.70
  -6  -1  -2  702.43   21.10
  -6  -1  -2  683.93   22.90
   6   1   2  697.03   24.20
   6   1   2  666.13   23.50
   6   1   2  696.73   27.20
  -7  -1  -2   10.20    3.00
  -7  -1  -2    8.60    3.10
  -7  -1  -2    8.20    3.10
   7   1   2    5.80    3.00
   7   1   2    8.70    3.60
   7   1   2   11.30    3.50
  -8  -1  -2  142.79    9.80
  -8  -1  -2  154.88   11.40
   8   1   2  162.08   20.50
   8   1   2  136.39   12.60
   8   1   2  131.99   17.40
  -9  -1  -2    5.80    3.50
  -9  -1  -2    2.40    2.40
   9   1   2    2.20    2.00
 -10  -1  -2   86.19    9.10
 -10  -1  -2   69.99    9.10
  10   1   2   64.99    8.40
  -8   2   2   28.40    5.50
   7  -2  -2  147.99   11.70
   7  -2  -2  138.99   11.30
   7  -2  -2  109.09   12.10
  -7   2   2  155.98   12.10
  -7   2   2  144.69   10.00
   6  -2  -2  186.28   11.90
   6  -2  -2  193.98   12.20
   6  -2  -2  184.68   14.50
  -6   2   2  190.08   10.80
  -6   2   2  190.58   13.00
   5  -2  -2   60.89    7.90
   5  -2  -2   57.39    6.10
   5  -2  -2   59.59    6.00
  -5   2   2   57.79    5.50
  -5   2   2   68.29    7.20
   4  -2  -2    5.20    2.40
   4  -2  -2    6.70    2.30
   4  -2  -2    8.20    2.50
  -4   2   2    8.10    2.30
  -4   2   2    4.10    3.50
   3  -2  -2  104.39    7.90
   3  -2  -2   99.79    6.30
   3  -2  -2  100.59    6.40
  -3   2   2  103.49    7.10
  -3   2   2  102.99    6.20
   2  -2  -2  257.87   11.00
   2  -2  -2  242.68    8.80
   2  -2  -2  259.67    9.50
  -2   2   2  230.78    9.80
  -2   2   2  248.28    9.20
   1  -2  -2  483.65   13.60
   1  -2  -2  477.25   11.00
   1  -2  -2  510.65   13.20
   1  -2  -2  481.05   10.70
  -1   2   2  475.95   11.20
  -1   2   2  494.65   13.20
  -1   2   2  465.05   12.80
   0  -2  -2    3.40    1.20
   0  -2  -2    2.40    1.00
   0  -2  -2    2.10    1.00
   0   2   2    2.70    1.00
   0   2   2    3.30    1.20
  -1  -2  -2 3081.69   49.70
  -1  -2  -2 2998.80   54.59
  -1  -2  -2 3101.39   55.99
  -1  -2  -2 3100.29   53.69
   1   2   2 3052.19   49.40
   1   2   2 3143.99   53.79
   1   2   2 3047.30   55.09
  -2  -2  -2 2213.18   44.30
  -2  -2  -2 2363.66   41.70
  -2  -2  -2 2297.77   41.50
  -2  -2  -2 2322.97   46.40
  -2  -2  -2 2310.07   45.40
   2   2   2 2312.07   46.70
   2   2   2 2365.76   41.50
   2   2   2 2360.06   41.40
  -3  -2  -2 1784.92   36.40
  -3  -2  -2 1796.72   40.00
  -3  -2  -2 1765.22   39.50
   3   2   2 1789.52   40.30
   3   2   2 1813.22   36.20
   3   2   2 1794.32   33.20
   3   2   2 1763.32   39.30
  -4  -2  -2  429.96   16.90
  -4  -2  -2  437.46   15.60
  -4  -2  -2  397.86   16.50
   4   2   2  427.06   15.10
   4   2   2  439.66   11.80
   4   2   2  426.16   17.10
  -5  -2  -2  682.33   24.30
  -5  -2  -2  675.63   23.20
   5   2   2  695.03   24.90
   5   2   2  679.83   16.80
   5   2   2  695.43   22.20
   5   2   2  670.83   23.60
  -6  -2  -2 2161.58   53.69
  -6  -2  -2 2107.59   50.69
  -6  -2  -2 2068.99   47.60
   6   2   2 2076.89   49.70
   6   2   2 2146.19   40.70
   6   2   2 2141.89   54.59
   6   2   2 2141.19   51.39
  -7  -2  -2  507.85   23.90
  -7  -2  -2  471.45   21.20
  -7  -2  -2  477.25   19.20
   7   2   2  500.25   23.10
   7   2   2  498.75   24.60
   7   2   2  513.65   14.80
   7   2   2  509.75   21.50
  -8  -2  -2  158.08   19.60
  -8  -2  -2  159.48   11.20
  -8  -2  -2  145.79   11.50
   8   2   2  154.88   12.40
   8   2   2  158.88   12.10
   8   2   2  160.78    7.70
  -9  -2  -2    0.70    2.90
  -9  -2  -2    0.90    2.50
   9   2   2   -0.90    2.20
 -10  -2  -2   89.39    9.20
 -10  -2  -2   77.79    9.60
  10   2   2   92.49    8.80
  -9   3   2    7.40    4.00
  -8   3   2   17.10    4.30
   7  -3  -2   23.10    6.10
   7  -3  -2   13.40    4.20
   7  -3  -2   23.40    5.50
  -7   3   2   34.20    6.80
  -7   3   2   25.60    4.50
   6  -3  -2   60.59    6.70
   6  -3  -2   62.09    7.20
   6  -3  -2   78.19    8.80
  -6   3   2   60.39    7.00
  -6   3   2   56.39    5.70
   5  -3  -2  564.14   24.50
   5  -3  -2  601.64   21.10
   5  -3  -2  551.34   19.50
  -5   3   2  544.75   18.30
  -5   3   2  583.84   22.40
   4  -3  -2   10.10    2.80
   4  -3  -2   11.90    3.50
   4  -3  -2    5.90    1.90
   4  -3  -2    7.90    2.60
  -4   3   2    8.90    3.10
  -4   3   2    7.90    2.30
   3  -3  -2    9.30    2.20
   3  -3  -2   12.10    2.70
   3  -3  -2    8.40    2.60
   3  -3  -2   10.70    2.70
  -3   3   2    6.90    1.90
  -3   3   2    8.80    2.60
   2  -3  -2  797.82   19.10
   2  -3  -2  806.12   21.70
   2  -3  -2  780.92   25.60
   2  -3  -2  831.82   20.10
  -2   3   2  828.62   20.40
  -2   3   2  839.72   21.50
   0  -3  -2 2806.42   51.99
   0  -3  -2 2844.12   53.19
   0  -3  -2 2888.61   45.20
   0  -3  -2 2812.92   52.49
   0   3   2 2858.31   53.29
   0   3   2 2823.72   52.59
  -1  -3  -2  678.23   13.70
  -1  -3  -2  679.73   18.00
  -1  -3  -2  691.13   18.70
  -1  -3  -2  694.33   19.70
   1   3   2  676.13   13.10
   1   3   2  673.83   17.80
   1   3   2  697.33   19.80
  -2  -3  -2  258.17    9.60
  -2  -3  -2  239.98   10.40
  -2  -3  -2  248.28   11.70
  -2  -3  -2  241.58    8.30
   2   3   2  233.48    7.80
   2   3   2  250.57    9.50
   2   3   2  239.38   11.50
  -3  -3  -2 1431.26   31.10
  -3  -3  -2 1391.46   34.00
  -3  -3  -2 1438.76   36.10
  -3  -3  -2 1420.26   29.80
   3   3   2 1419.06   33.70
   3   3   2 1379.56   29.90
   3   3   2 1385.86   30.10
   3   3   2 1453.95   36.20
  -4  -3  -2   18.60    4.30
  -4  -3  -2   13.90    3.10
  -4  -3  -2   14.10    3.50
   4   3   2   18.00    3.40
   4   3   2    9.50    3.10
   4   3   2   17.50    3.90
   4   3   2   16.20    3.00
  -5  -3  -2 1446.26   39.50
  -5  -3  -2 1452.05   37.10
  -5  -3  -2 1475.55   40.40
   5   3   2 1471.25   40.20
   5   3   2 1503.65   32.30
   5   3   2 1434.16   35.80
   5   3   2 1490.85   40.30
  -6  -3  -2 2941.91   68.49
  -6  -3  -2 3061.39   66.59
  -6  -3  -2 2930.81   68.59
   6   3   2 3041.80   70.39
   6   3   2 3118.59   58.19
   6   3   2 3043.40   64.59
   6   3   2 3049.79   74.29
  -7  -3  -2   76.79    9.20
  -7  -3  -2   84.39    9.10
  -7  -3  -2   73.59    7.80
   7   3   2   75.99    6.00
   7   3   2   64.59    7.40
   7   3   2   74.09    9.30
   7   3   2   79.09    8.60
  -8  -3  -2    6.50    4.10
  -8  -3  -2    6.40    2.90
  -8  -3  -2   12.30    4.50
   8   3   2    3.40    2.40
   8   3   2    3.40    2.60
   8   3   2    4.30    4.00
   8   3   2    1.60    1.70
  -9  -3  -2    7.00    3.10
   9   3   2    9.00    3.30
   9   3   2    2.00    2.00
 -10  -3  -2  129.09   12.40
  10   3   2  132.79    8.10
  10   3   2  133.39   12.60
  -9   4   2   16.20    3.80
   7  -4  -2   76.89    8.00
   7  -4  -2   82.59    9.40
  -7   4   2   96.69    8.00
   6  -4  -2   60.79    6.50
   6  -4  -2   57.79    6.70
  -6   4   2   63.99    6.30
   5  -4  -2  216.78   14.90
   5  -4  -2  208.68   10.90
   5  -4  -2  203.88   11.80
  -5   4   2  178.48    9.90
  -5   4   2  201.88   12.90
   4  -4  -2  727.43   26.20
   4  -4  -2  695.03   21.60
   4  -4  -2  729.13   20.70
  -4   4   2  660.93   20.10
  -4   4   2  686.83   23.30
   3  -4  -2   89.39    7.70
   3  -4  -2   79.19    5.80
   3  -4  -2   84.39    6.90
  -3   4   2   76.99    5.80
  -3   4   2   75.99    6.30
   2  -4  -2    6.30    1.90
   2  -4  -2    0.20    0.60
   2  -4  -2    1.00    0.90
   2  -4  -2   -0.10    1.20
  -2   4   2   -0.50    0.70
  -2   4   2   -0.20    0.80
   1  -4  -2  988.40   23.50
   1  -4  -2 1024.60   19.90
   1  -4  -2 1008.10   23.70
   1  -4  -2 1016.80   24.50
   1  -4  -2  980.90   26.20
  -1   4   2 1011.80   23.30
  -1   4   2  996.00   25.30
  -1   4   2  974.10   25.50
   0  -4  -2 1130.59   20.10
   0  -4  -2 1062.09   27.00
   0  -4  -2 1074.89   27.30
   0  -4  -2 1149.78   26.80
   0   4   2 1072.29   27.40
   0   4   2 1111.79   27.00
   0   4   2 1074.09   26.90
  -1  -4  -2  296.17   13.10
  -1  -4  -2  300.07   12.10
  -1  -4  -2  294.97    8.40
  -1  -4  -2  293.47   12.30
   1   4   2  295.47   12.90
   1   4   2  289.27    7.60
  -2  -4  -2   11.30    2.20
  -2  -4  -2   12.10    3.00
  -2  -4  -2   13.40    3.10
  -2  -4  -2   13.10    2.80
  -2  -4  -2   11.10    3.10
   2   4   2   13.10    2.00
   2   4   2    8.00    2.20
   2   4   2   11.60    3.30
  -3  -4  -2    2.50    1.30
  -3  -4  -2    2.20    1.30
  -3  -4  -2   -0.60    0.80
  -3  -4  -2    0.50    1.40
   3   4   2   -0.50    1.20
   3   4   2    1.90    1.20
   3   4   2    2.50    1.40
  -4  -4  -2   22.20    4.30
  -4  -4  -2   18.70    4.20
  -4  -4  -2   12.40    3.60
   4   4   2   15.70    3.20
   4   4   2   14.90    3.30
   4   4   2   18.00    4.20
   4   4   2   14.60    3.90
  -5  -4  -2   22.70    4.60
  -5  -4  -2   28.50    5.50
  -5  -4  -2   29.50    6.10
   5   4   2   24.00    4.00
   5   4   2   36.30    9.10
   5   4   2   33.50    6.40
   5   4   2   37.80    6.40
  -6  -4  -2  596.34   26.20
  -6  -4  -2  561.74   22.80
  -6  -4  -2  606.74   25.10
   6   4   2  606.64   25.50
   6   4   2  615.24   25.70
   6   4   2  593.74   22.00
   6   4   2  595.64   19.60
  -7  -4  -2    0.10    2.20
  -7  -4  -2    7.60    2.80
  -7  -4  -2   -0.20    2.90
   7   4   2   -2.20    1.80
   7   4   2    1.50    2.80
   7   4   2    1.70    1.90
   7   4   2   -1.20    1.50
  -8  -4  -2    5.80    3.30
  -8  -4  -2    3.80    3.00
  -8  -4  -2    1.50    2.70
   8   4   2    9.60    3.00
   8   4   2    6.50    3.80
   8   4   2    3.80    3.20
   8   4   2    4.70    2.20
  -9  -4  -2   56.19   10.50
  -9  -4  -2   74.49   13.00
   9   4   2   57.19    6.30
   9   4   2   46.60    8.30
  10   4   2   69.39    7.00
   8  -5  -2   70.29    7.90
  -8   5   2   57.19    7.60
   7  -5  -2   11.90    3.80
  -7   5   2    5.80    3.10
   6  -5  -2  358.56   17.30
   6  -5  -2  359.96   15.50
   6  -5  -2  336.27   21.00
  -6   5   2  364.86   18.60
  -6   5   2  368.46   15.90
   5  -5  -2  287.17   13.10
   5  -5  -2  304.87   14.70
   5  -5  -2  309.77   18.40
  -5   5   2  291.07   13.50
  -5   5   2  311.47   16.00
   4  -5  -2 1403.96   33.10
   4  -5  -2 1361.06   40.10
   4  -5  -2 1401.16   35.00
  -4   5   2 1503.15   35.30
  -4   5   2 1432.46   37.00
   3  -5  -2  339.17   12.60
   3  -5  -2  321.07   15.70
  -3   5   2  321.07   13.90
  -3   5   2  334.47   13.90
   2  -5  -2  358.46   14.90
   2  -5  -2  353.46   12.20
   2  -5  -2  318.67   18.60
   2  -5  -2  357.86   11.00
  -2   5   2  358.36   14.40
   1  -5  -2 2905.81   57.09
   1  -5  -2 2974.20   60.99
   1  -5  -2 2956.20   58.09
   1  -5  -2 3025.60   50.69
   1  -5  -2 2947.91   57.09
  -1   5   2 2970.30   59.59
  -1   5   2 2950.70   56.69
  -1   5   2 2984.10   60.09
   0  -5  -2  611.54   13.70
   0  -5  -2  609.84   20.40
   0  -5  -2  627.04   17.00
   0  -5  -2  649.34   20.80
   0   5   2  575.74   19.40
   0   5   2  599.94   14.10
   0   5   2  601.04   20.10
  -1  -5  -2    4.30    2.10
  -1  -5  -2    6.60    1.60
  -1  -5  -2    6.40    2.50
   1   5   2    6.30    1.30
   1   5   2    2.70    2.00
   1   5   2    6.50    2.50
  -2  -5  -2   62.19    6.90
  -2  -5  -2   67.29    6.80
  -2  -5  -2   64.89    4.70
  -2  -5  -2   68.29    6.00
  -2  -5  -2   60.69    5.90
   2   5   2   62.39    4.10
   2   5   2   68.49    6.90
   2   5   2   67.39    6.30
  -3  -5  -2 1933.21   43.10
  -3  -5  -2 1873.41   45.10
  -3  -5  -2 1953.60   49.70
  -3  -5  -2 1939.21   44.80
   3   5   2 1959.50   44.10
   3   5   2 1921.01   38.90
   3   5   2 1963.10   48.90
  -4  -5  -2  195.38   12.10
  -4  -5  -2  227.68   14.70
  -4  -5  -2  230.08   11.60
   4   5   2  196.28   13.40
   4   5   2  194.88   11.00
   4   5   2  195.78    9.80
  -5  -5  -2   44.90    7.50
  -5  -5  -2   54.89    6.30
  -5  -5  -2   46.40    8.10
   5   5   2   49.40    6.40
   5   5   2   37.80    6.10
   5   5   2   50.59    5.40
   5   5   2   50.89    8.40
  -6  -5  -2  163.98   12.70
  -6  -5  -2  178.98   14.20
  -6  -5  -2  178.38   12.50
   6   5   2  171.58   13.40
   6   5   2  190.08   11.60
   6   5   2  175.68   11.00
   6   5   2  178.08   13.30
  -7  -5  -2  144.29   12.30
  -7  -5  -2  136.79   11.60
  -7  -5  -2  140.99   11.70
   7   5   2  119.59    9.20
   7   5   2  118.59   11.80
   7   5   2  116.89   10.00
   7   5   2  121.29   11.60
  -8  -5  -2    0.00    3.20
  -8  -5  -2    1.00    3.10
  -8  -5  -2    2.80    2.50
  -8  -5  -2    2.80    3.00
   8   5   2    1.80    3.40
   8   5   2    1.80    2.40
  -9  -5  -2    5.70    5.70
   9   5   2    0.40    2.10
  10   5   2   -4.30    2.70
   8  -6  -2   56.99    7.60
  -8   6   2   85.29    8.40
   7  -6  -2   46.10    5.50
   7  -6  -2   66.79    7.20
  -7   6   2   43.90    7.00
   6  -6  -2   12.80    3.90
   6  -6  -2    1.20    3.40
   6  -6  -2   10.20    3.10
  -6   6   2   14.80    4.10
   5  -6  -2   13.50    3.80
   5  -6  -2   11.00    4.50
  -5   6   2   16.50    4.20
   4  -6  -2  225.08   10.90
   4  -6  -2  222.78   11.80
   4  -6  -2  236.88   15.00
  -4   6   2  242.68   12.60
  -4   6   2  242.18   13.10
   3  -6  -2   31.90    5.80
   3  -6  -2   23.90    3.90
   3  -6  -2   20.20    3.20
   3  -6  -2   22.30    3.40
  -3   6   2   28.90    4.90
   2  -6  -2  244.98    8.80
   2  -6  -2  237.48   12.30
   2  -6  -2  220.68   10.80
   2  -6  -2  228.18   10.40
  -2   6   2  218.98   12.00
  -2   6   2  233.08   12.70
   1  -6  -2  411.16   16.50
   1  -6  -2  392.26   15.10
   1  -6  -2  424.56   15.20
   1  -6  -2  396.86   11.10
  -1   6   2  387.36   16.80
  -1   6   2  429.66   15.70
   0  -6  -2  445.76   17.40
   0  -6  -2  475.25   19.10
   0  -6  -2  466.55   12.50
   0  -6  -2  468.25   15.00
   0   6   2  450.75   18.50
   0   6   2  482.55   13.20
   0   6   2  478.65   18.30
  -1  -6  -2  325.47   15.30
  -1  -6  -2  328.87   10.80
  -1  -6  -2  333.47   16.70
   1   6   2  306.67   15.40
   1   6   2  325.07   10.00
   1   6   2  301.17   14.90
  -2  -6  -2   66.49    8.40
  -2  -6  -2   70.49    5.30
  -2  -6  -2   75.09    8.10
  -2  -6  -2   67.79    6.10
   2   6   2   57.49    4.20
   2   6   2   66.79    6.70
   2   6   2   65.69    7.30
  -3  -6  -2    7.90    2.50
  -3  -6  -2   12.80    4.60
  -3  -6  -2    5.50    2.30
   3   6   2    9.40    3.40
   3   6   2    9.50    2.20
   3   6   2   13.10    3.80
  -4  -6  -2   63.69    8.30
  -4  -6  -2   68.09    7.10
   4   6   2   62.99    7.10
   4   6   2   73.99    7.40
   4   6   2   59.19    8.00
  -5  -6  -2  620.54   23.20
  -5  -6  -2  622.04   24.50
  -5  -6  -2  574.04   27.40
   5   6   2  593.64   23.40
   5   6   2  604.94   20.70
   5   6   2  626.04   27.40
  -6  -6  -2  112.19   10.20
  -6  -6  -2   95.19   11.40
  -6  -6  -2  122.09   11.00
   6   6   2  114.59    9.00
   6   6   2  119.19    9.80
   6   6   2  103.19   11.10
   6   6   2  104.69   10.60
  -7  -6  -2    2.40    2.50
  -7  -6  -2    2.50    2.80
  -7  -6  -2   -3.70    2.20
  -7  -6  -2    1.40    3.10
   7   6   2   -3.40    3.10
   7   6   2    3.30    2.60
   7   6   2    1.30    1.70
   7   6   2   -2.20    1.40
  -8  -6  -2   52.39   11.40
  -8  -6  -2   62.49   10.10
   8   6   2   48.80   10.10
   8   6   2   61.89    7.60
   9   6   2   23.80    5.70
  10   6   2    3.90    3.60
   7  -7  -2    1.20    3.10
   7  -7  -2    0.30    2.90
  -7   7   2    1.40    3.70
   6  -7  -2    1.10    2.40
   6  -7  -2    1.50    2.20
  -6   7   2    6.00    3.30
   5  -7  -2   -0.40    2.10
   5  -7  -2   11.20    3.00
   5  -7  -2    8.80    4.20
   5  -7  -2   11.30    3.50
  -5   7   2    3.60    2.60
  -5   7   2    4.10    3.00
   4  -7  -2   89.39    9.30
   4  -7  -2   96.49    7.10
  -4   7   2   91.39   11.10
   3  -7  -2   83.09    5.70
   3  -7  -2   89.89    8.60
   3  -7  -2   82.19    6.60
   3  -7  -2   79.49    6.30
  -3   7   2   70.69    7.40
   2  -7  -2   38.70    4.80
   2  -7  -2   43.90    6.00
   2  -7  -2   48.50    4.70
   2  -7  -2   37.60    5.20
  -2   7   2   36.00    6.40
   1  -7  -2   90.19    8.20
   1  -7  -2   95.09    7.50
   1  -7  -2   86.49    5.00
   1  -7  -2   84.59    6.70
  -1   7   2   91.09    8.50
   0  -7  -2  191.18    8.00
   0  -7  -2  197.98   12.90
   0  -7  -2  198.68    9.60
   0   7   2  192.38   12.60
   0   7   2  189.58    8.50
   0   7   2  196.08   12.00
  -1  -7  -2   11.10    3.50
  -1  -7  -2   17.60    4.70
  -1  -7  -2   18.20    3.10
   1   7   2   12.90    3.70
   1   7   2   12.10    2.40
   1   7   2   16.90    4.50
  -2  -7  -2  311.67   12.70
  -2  -7  -2  332.97   18.80
  -2  -7  -2  329.17   15.20
  -2  -7  -2  332.27   17.70
   2   7   2  344.67   11.70
   2   7   2  313.17   16.40
   2   7   2  345.27   18.20
  -3  -7  -2   12.80    3.70
  -3  -7  -2   12.60    3.20
  -3  -7  -2   13.40    5.00
   3   7   2    7.80    3.10
   3   7   2   11.70    2.80
   3   7   2   11.50    3.90
  -4  -7  -2   54.69    6.30
  -4  -7  -2   42.40    9.00
  -4  -7  -2   56.49    7.10
   4   7   2   56.09    7.60
   4   7   2   45.40    7.10
   4   7   2   48.00    5.20
  -5  -7  -2   28.00    7.00
  -5  -7  -2   27.50    5.70
  -5  -7  -2   28.30    6.50
   5   7   2   25.00    4.60
   5   7   2   21.40    5.40
   5   7   2   24.40    6.20
  -6  -7  -2  158.18   15.00
  -6  -7  -2  163.08   12.80
  -6  -7  -2  168.98   12.90
   6   7   2  168.38   11.10
   6   7   2  159.48   12.40
   6   7   2  175.88   14.90
  -7  -7  -2   38.50    8.00
  -7  -7  -2   40.60    7.50
   7   7   2   43.20    7.50
   7   7   2   46.90    7.80
  -8  -7  -2   22.40    8.10
   8   7   2   22.20    5.30
   9   7   2   10.60    4.60
   7  -8  -2    9.30    3.20
  -7   8   2   13.20    5.70
   6  -8  -2   61.29    8.20
   6  -8  -2   60.69    6.70
   6  -8  -2   72.49    7.40
  -6   8   2   73.99    8.90
   5  -8  -2    7.90    2.70
   5  -8  -2    2.70    2.40
   5  -8  -2    4.50    3.10
   5  -8  -2   15.90    3.60
  -5   8   2   -0.50    3.30
   4  -8  -2    1.30    2.40
   4  -8  -2    1.90    1.90
   4  -8  -2    0.00    2.10
   3  -8  -2   59.39    5.10
   3  -8  -2   59.19    7.30
   2  -8  -2  106.29    9.30
   2  -8  -2  106.79    8.80
   2  -8  -2  101.59    7.90
   2  -8  -2  108.29    6.30
  -2   8   2  113.99   10.20
   1  -8  -2   55.49    5.80
   1  -8  -2   62.09    6.60
   1  -8  -2   63.69    4.70
  -1   8   2   55.69    8.60
   0  -8  -2    2.60    1.50
   0  -8  -2    5.90    2.30
   0  -8  -2    7.60    3.60
   0  -8  -2    7.90    3.50
   0   8   2    6.10    3.50
  -1  -8  -2  131.19   11.10
  -1  -8  -2  146.49    8.10
  -1  -8  -2  140.79   12.50
  -1  -8  -2  153.48    8.50
   1   8   2  140.29   11.70
   1   8   2  138.79    7.50
   1   8   2  131.79   11.50
  -2  -8  -2  695.53   30.00
  -2  -8  -2  712.33   24.50
  -2  -8  -2  696.23   21.60
  -2  -8  -2  690.33   28.00
   2   8   2  708.33   27.60
   2   8   2  703.13   28.50
   2   8   2  704.63   19.60
  -3  -8  -2  297.77   18.70
  -3  -8  -2  292.27   14.10
  -3  -8  -2  303.97   15.70
  -3  -8  -2  299.67   20.00
   3   8   2  319.07   17.90
   3   8   2  303.17   12.30
   3   8   2  302.17   18.70
  -4  -8  -2   10.80    3.60
  -4  -8  -2    8.00    4.00
  -4  -8  -2   11.10    3.80
   4   8   2    5.30    3.70
   4   8   2    3.70    2.90
   4   8   2    8.60    2.80
  -5  -8  -2   45.40    9.90
  -5  -8  -2   50.19    8.30
  -5  -8  -2   54.39    6.90
   5   8   2   46.00    7.80
   5   8   2   42.70    8.30
   5   8   2   55.99    6.30
  -6  -8  -2  115.59   10.90
  -6  -8  -2  125.09   11.40
   6   8   2  135.19    9.70
  -7  -8  -2    5.90    3.00
   7   8   2    0.50    2.70
   8   8   2    9.50    4.30
   6  -9  -2    7.20    4.00
   6  -9  -2   14.10    3.10
   6  -9  -2   14.10    3.40
   5  -9  -2    3.60    2.80
   5  -9  -2    2.00    2.30
   5  -9  -2    9.30    3.20
   4  -9  -2   57.29    6.00
   4  -9  -2   47.30    5.60
   4  -9  -2   52.99    5.40
   4  -9  -2   53.89    8.90
   3  -9  -2   40.20    7.40
   3  -9  -2   30.20    4.00
   3  -9  -2   43.30    6.60
   3  -9  -2   40.10    6.00
  -3   9   2   41.50    7.40
   2  -9  -2  138.79    9.70
   2  -9  -2  130.49   10.60
   2  -9  -2  141.39   11.10
  -2   9   2  142.89   12.20
   1  -9  -2   34.90    7.40
   1  -9  -2   39.90    4.10
   1  -9  -2   46.40    7.50
   1  -9  -2   44.60    5.70
  -1   9   2   45.30    8.70
   0  -9  -2  131.09    7.70
   0  -9  -2  107.69   11.30
   0  -9  -2  121.19    8.60
   0  -9  -2  118.09   10.50
  -1  -9  -2  765.22   32.20
  -1  -9  -2  674.33   25.80
  -1  -9  -2  789.42   29.80
  -1  -9  -2  769.42   23.40
   1   9   2  735.93   24.80
  -2  -9  -2    6.60    2.30
  -2  -9  -2   -3.20    2.30
  -2  -9  -2    3.40    3.00
  -2  -9  -2    3.10    2.70
   2   9   2    5.90    5.60
   2   9   2    0.40    1.90
   2   9   2    1.60    1.60
  -3  -9  -2   11.20    5.00
  -3  -9  -2   10.10    3.50
  -3  -9  -2   17.70    6.30
  -3  -9  -2   15.00    4.60
   3   9   2   11.10    3.00
   3   9   2    5.80    3.80
   3   9   2    6.90    3.40
  -4  -9  -2   11.40    4.40
  -4  -9  -2   11.90    5.10
  -4  -9  -2   15.70    5.80
  -4  -9  -2   19.90    4.80
   4   9   2   10.40    3.60
   4   9   2   23.40    5.70
   4   9   2   14.60    5.20
  -5  -9  -2   33.10    8.40
  -5  -9  -2   22.80    5.30
   5   9   2   29.70    6.20
   5   9   2   20.00    5.40
  -6  -9  -2    3.50    2.30
   6   9   2    2.40    2.70
  -7  -9  -2    3.10    3.20
   8   9   2   15.30    6.40
   5 -10  -2   25.00    4.90
   5 -10  -2   21.60    5.10
   5 -10  -2   23.80    6.50
   4 -10  -2    7.60    5.00
   4 -10  -2   -2.40    2.40
   4 -10  -2   -2.10    2.40
   4 -10  -2   -0.40    2.30
   3 -10  -2    0.90    3.10
   3 -10  -2    4.30    3.60
   3 -10  -2    9.40    3.30
   3 -10  -2    8.90    2.50
   2 -10  -2   23.90    4.00
   2 -10  -2   34.30    6.50
   2 -10  -2   25.10    4.80
   2 -10  -2   26.50    6.00
  -2  10   2   18.00    5.70
   1 -10  -2   -0.50    1.80
   1 -10  -2   -1.10    2.00
   1 -10  -2   -2.40    2.60
   1 -10  -2    2.30    3.40
  -1  10   2    0.40    2.60
   0 -10  -2   23.60    6.30
   0 -10  -2   24.50    4.60
   0 -10  -2   23.10    4.10
   0 -10  -2   21.20    5.70
   0  10   2   28.70    7.30
  -1 -10  -2   -3.20    2.00
  -1 -10  -2    3.10    5.00
  -1 -10  -2    0.50    1.60
  -1 -10  -2   -1.30    1.50
   1  10   2   -1.40    1.60
  -2 -10  -2   78.09   13.00
  -2 -10  -2   57.59    5.70
  -2 -10  -2   67.69    7.50
  -2 -10  -2   53.29    9.30
  -2 -10  -2   55.59    6.60
   2  10   2   67.79    6.40
   2  10   2   54.09    9.40
  -3 -10  -2    8.00    3.70
  -3 -10  -2    0.70    4.70
  -3 -10  -2    7.60    3.40
   3  10   2   10.80    3.20
   3  10   2    5.70    3.30
  -4 -10  -2   13.80    6.20
  -4 -10  -2    9.70    3.80
   4  10   2    0.10    5.70
   4  10   2    7.80    5.00
  -5 -10  -2    1.70    2.80
  -5 -10  -2    9.20    3.40
   5  10   2    1.80    2.30
   5  10   2    5.20    3.70
  -6 -10  -2    6.50    4.50
   6  10   2   -7.60    3.00
  -7 -10  -2   28.90    7.00
   7  10   2   32.30    8.10
   4 -11  -2   -1.00    2.80
   4 -11  -2   -0.20    2.00
   3 -11  -2   21.70    4.50
   3 -11  -2   39.20    7.50
   3 -11  -2   24.10    4.40
   3 -11  -2   30.40    6.20
  -3  11   2   23.10    6.30
   2 -11  -2    5.20    2.60
   2 -11  -2    1.80    3.40
   2 -11  -2    2.80    1.70
  -2  11   2   -3.10    2.80
   1 -11  -2   -0.80    3.00
   1 -11  -2    3.40    2.00
   1 -11  -2    4.90    4.30
   1 -11  -2   -1.70    2.70
  -1  11   2   -1.40    2.50
   0 -11  -2    7.20    3.10
   0 -11  -2   10.60    3.00
   0 -11  -2    8.90    4.90
   0 -11  -2    6.00    4.10
   0  11   2    2.40    4.10
  -1 -11  -2  125.59    8.50
  -1 -11  -2  106.49    8.40
  -1 -11  -2   96.19    9.20
  -1 -11  -2   89.69   14.60
   1  11   2  121.09   13.00
   1  11   2   76.59    7.60
  -2 -11  -2    4.40    3.00
  -2 -11  -2    3.00    2.90
  -2 -11  -2   -2.00    1.70
   2  11   2   -3.50    2.70
   2  11   2   -2.50    2.40
  -3 -11  -2    0.80    1.90
  -3 -11  -2   -2.20    2.90
   3  11   2    3.10    1.90
   3  11   2   -3.50    2.50
  -4 -11  -2   72.49    8.00
  -4 -11  -2   47.30    8.40
   4  11   2   52.19    7.00
   4  11   2   55.39   10.50
  -5 -11  -2    1.00    4.40
   5  11   2   13.80    5.10
   6  11   2   30.20    8.00
   2 -12  -2   -1.10    3.40
   2 -12  -2    7.00    2.80
   2 -12  -2   -7.70    4.80
  -2  12   2   -1.60    3.00
   1 -12  -2    2.60    2.50
   1 -12  -2    2.00    4.10
  -1  12   2   -4.90    3.90
   0 -12  -2   37.20    6.40
   0 -12  -2   40.80    7.30
   0 -12  -2   36.80    5.90
   0  12   2   51.59   11.30
  -1 -12  -2   65.89    8.40
  -1 -12  -2   70.29    6.60
   1  12   2   69.59   12.10
  -2 -12  -2   22.40    4.90
  -2 -12  -2   14.80    6.60
  -2 -12  -2   19.00    4.30
   2  12   2   23.10    5.40
   2  12   2   11.50    6.00
   3  12   2    5.70    4.30
   4  12   2    9.80    4.20
   0  13   2   -3.20    4.10
   1  13   2   12.60    5.80
   2  11  -3   10.00    3.70
   1  11  -3    3.80    3.10
   0  11  -3    1.20    4.10
  -1  11  -3    5.70    4.70
   1 -11   3   11.30    3.70
   1 -11   3    0.90    4.40
  -2  11  -3    0.20    4.30
   2 -11   3    8.00    4.40
   2 -11   3    3.00    2.80
  -3  11  -3    4.20    4.90
  -4  11  -3   -1.20    4.10
   4  10  -3   -2.50    4.80
   3  10  -3   10.90    5.80
   2  10  -3   -2.70    3.50
   1  10  -3    2.60    3.70
   0  10  -3   66.09   11.90
   0 -10   3   62.39    8.40
  -1  10  -3   34.20    8.90
   1 -10   3   22.80    5.10
   1 -10   3   27.70    5.80
  -2  10  -3    6.60    3.90
   2 -10   3   -2.80    2.90
   2 -10   3    5.10    2.80
  -3  10  -3   12.00    4.80
   3 -10   3   19.20    3.90
   3 -10   3   12.50    3.50
  -4  10  -3   22.80    6.50
  -5  10  -3    5.70    3.40
   5 -10   3    7.30    4.40
  -6  10  -3   10.80    4.50
   5   9  -3    2.70    4.60
   4   9  -3   15.10    6.30
   3   9  -3    3.10    3.50
   2   9  -3   -0.50    2.30
   1   9  -3   17.60    6.30
  -1  -9   3   23.10    5.70
   0   9  -3  132.09   13.50
   0   9  -3  130.69   10.20
   0  -9   3  120.49   10.20
   0  -9   3  158.68   10.70
  -1   9  -3   -2.60    2.90
  -1   9  -3    2.50    2.60
   1  -9   3    4.00    2.90
   1  -9   3    0.90    3.60
   1  -9   3   -0.80    1.80
  -2   9  -3   -1.00    2.80
   2  -9   3   -1.30    2.00
   2  -9   3    3.00    2.50
   2  -9   3   -4.80    1.90
   2  -9   3   -2.30    2.90
  -3   9  -3    9.40    4.50
   3  -9   3    6.20    5.50
   3  -9   3    6.70    3.20
   3  -9   3   11.10    2.40
   3  -9   3   13.10    3.00
  -4   9  -3    2.50    3.60
   4  -9   3    5.60    6.80
  -5   9  -3    3.40    2.80
   5  -9   3    0.40    2.60
   5  -9   3   -0.30    4.00
  -6   9  -3   10.90    3.70
   6  -9   3    9.90    5.00
   6  -9   3    5.30    4.40
   6  -9   3    6.10    5.40
  -7   9  -3   -6.80    3.00
   7  -9   3   -1.30    4.30
   6   8  -3    5.20    5.00
   5   8  -3    5.40    4.70
   4   8  -3  187.68   16.60
   2   8  -3    0.00    2.80
   2   8  -3    2.90    2.50
  -2  -8   3   -0.20    2.50
  -2  -8   3    0.60    2.80
   1   8  -3    9.80    3.30
   1   8  -3    4.20    2.90
  -1  -8   3   12.00    3.50
  -1  -8   3    9.80    3.20
  -1  -8   3   19.50    6.10
   0   8  -3   12.50    5.10
   0   8  -3   13.80    5.50
   0  -8   3   15.20    4.70
   0  -8   3   18.40    6.00
   0  -8   3   19.20    4.40
  -1   8  -3   92.79   15.90
  -1   8  -3   90.99    8.60
   1  -8   3   77.69   10.00
   1  -8   3   91.09    8.00
   1  -8   3   75.79    7.40
  -2   8  -3   -0.80    2.10
   2  -8   3   -3.70    1.80
   2  -8   3   -2.00    1.50
   2  -8   3    3.80    2.00
   2  -8   3   -2.60    2.80
  -3   8  -3   -0.50    2.50
   3  -8   3   -1.70    1.70
   3  -8   3    1.10    2.60
   3  -8   3   -2.60    1.60
  -4   8  -3    2.10    2.90
   4  -8   3    3.80    2.40
   4  -8   3   -1.70    2.10
   4  -8   3    1.30    2.50
  -5   8  -3    0.20    3.00
  -5   8  -3   -1.70    1.70
   5  -8   3    0.60    2.60
   5  -8   3    7.20    2.10
   5  -8   3    3.80    2.80
   5  -8   3    1.20    2.40
  -6   8  -3    0.20    2.30
  -6   8  -3    2.00    2.70
   6  -8   3    3.40    3.60
   6  -8   3    2.80    4.00
   6  -8   3    1.90    3.10
  -7   8  -3   71.39    8.30
   7  -8   3   86.59    9.90
   7  -8   3   74.29    8.00
   7  -8   3   81.39    8.70
   7   7  -3    7.10    3.90
   6   7  -3    3.50    4.00
   6   7  -3   17.70    4.60
  -6  -7   3    9.40    3.40
   5   7  -3   -1.30    2.70
  -5  -7   3    2.60    2.20
   4   7  -3    5.20    3.90
  -4  -7   3    4.10    1.60
   3   7  -3   22.00    6.00
   3   7  -3   10.30    3.10
  -3  -7   3   13.50    5.20
  -3  -7   3   13.60    3.90
  -3  -7   3   15.40    6.70
   2   7  -3   44.30    8.70
   2   7  -3   40.90    7.30
  -2  -7   3   45.10    5.90
  -2  -7   3   37.70    6.60
   1   7  -3    8.30    3.40
   1   7  -3    7.20    3.60
  -1  -7   3    4.50    3.10
  -1  -7   3    5.70    2.90
  -1  -7   3    9.00    4.40
   0   7  -3   96.19   10.10
   0   7  -3   87.69    7.70
   0  -7   3   86.89    7.90
   0  -7   3   77.79    9.70
   0  -7   3   83.19    7.50
  -1   7  -3   74.99    7.10
  -1   7  -3   72.79    8.80
   1  -7   3   81.89    7.00
   1  -7   3   80.29    9.60
   1  -7   3   75.89    7.00
  -2   7  -3   32.80    6.80
   2  -7   3   36.00    4.40
   2  -7   3   40.00    8.00
   2  -7   3   36.70    4.70
  -3   7  -3  154.28   12.00
   3  -7   3  161.18    9.90
   3  -7   3  144.29    7.70
   3  -7   3  155.08   12.40
   3  -7   3  160.98    7.80
   3  -7   3  158.58    8.20
  -4   7  -3   11.10    2.60
  -4   7  -3   10.80    3.80
   4  -7   3    9.50    3.20
   4  -7   3    8.20    3.00
   4  -7   3    8.60    3.10
  -5   7  -3    1.10    2.40
  -5   7  -3    0.60    2.50
   5  -7   3    5.40    2.40
   5  -7   3    0.50    2.00
  -6   7  -3    4.60    2.70
  -6   7  -3    0.40    2.20
   6  -7   3   -1.30    2.30
   6  -7   3    1.40    2.60
   6  -7   3    2.40    2.20
   6  -7   3    6.10    2.80
  -7   7  -3   21.20    4.90
   7  -7   3   18.30    5.20
   7  -7   3   26.50    5.00
   7   6  -3   12.00    5.00
   7   6  -3    2.00    3.00
  -7  -6   3    5.10    3.00
   6   6  -3   -0.70    2.70
   6   6  -3   -4.50    3.20
  -6  -6   3    4.50    2.60
   5   6  -3   92.99    9.30
  -5  -6   3  112.19    7.90
  -5  -6   3   86.09   13.50
   4   6  -3  475.45   19.60
   4   6  -3  468.65   17.80
  -4  -6   3  465.45   26.20
  -4  -6   3  464.35   15.60
  -4  -6   3  471.95   22.70
  -4  -6   3  444.06   21.80
   3   6  -3    1.50    1.50
   3   6  -3   -1.00    1.40
  -3  -6   3    0.40    1.90
  -3  -6   3    0.50    2.00
  -3  -6   3    2.40    2.80
  -3  -6   3    0.30    1.00
   2   6  -3   11.70    4.30
   2   6  -3    8.40    2.80
  -2  -6   3   12.20    3.60
  -2  -6   3   14.50    4.30
  -2  -6   3   12.70    4.10
   1   6  -3  111.59    8.00
   1   6  -3  117.49   10.50
  -1  -6   3  111.99    9.00
  -1  -6   3  110.29   11.00
  -1  -6   3  108.89    8.40
   0   6  -3  148.99    9.10
   0  -6   3  125.09    9.10
  -1   6  -3  134.49   10.70
  -1   6  -3  143.79    9.10
   1  -6   3  123.49    8.10
   1  -6   3  130.09    8.40
   1  -6   3  126.89   10.90
  -2   6  -3  270.07   14.90
   2  -6   3  277.47   12.30
   2  -6   3  254.57   10.80
  -3   6  -3    0.40    0.70
  -3   6  -3    0.20    2.40
   3  -6   3    3.60    1.60
   3  -6   3    1.60    1.30
   3  -6   3    1.80    1.60
   3  -6   3    0.40    1.50
  -4   6  -3   87.29    6.10
  -4   6  -3   84.49    8.10
   4  -6   3   80.89    7.10
  -5   6  -3   37.60    4.90
  -5   6  -3   48.70    6.10
   5  -6   3   32.90    5.60
   5  -6   3   30.70    5.80
   5  -6   3   53.19    6.60
  -6   6  -3 1017.60   30.80
  -6   6  -3  997.10   29.00
   6  -6   3 1021.90   34.70
   6  -6   3 1105.79   35.90
   6  -6   3 1178.78   48.60
  -7   6  -3   54.09    7.20
   7  -6   3   58.69    6.20
   7  -6   3   52.49    9.40
   7  -6   3   65.69    8.10
  -8   6  -3   -0.40    2.30
   8  -6   3    1.00    2.30
   7   5  -3    8.60    5.30
  -7  -5   3   16.60    4.10
   6   5  -3    7.00    5.20
  -6  -5   3   17.30    3.90
  -6  -5   3   12.80    4.60
   5   5  -3    4.30    3.10
   5   5  -3   -0.70    2.50
  -5  -5   3    2.50    3.70
  -5  -5   3    0.90    2.60
  -5  -5   3   -0.60    1.50
  -5  -5   3   -4.40    1.70
   4   5  -3  473.85   19.20
   4   5  -3  481.35   18.90
  -4  -5   3  472.25   16.60
  -4  -5   3  483.05   21.80
  -4  -5   3  463.95   21.60
  -4  -5   3  457.35   24.40
   3   5  -3   98.09    7.80
   3   5  -3   95.99    6.90
  -3  -5   3   95.69    8.90
  -3  -5   3   96.59    5.90
  -3  -5   3  110.59    9.20
  -3  -5   3   98.69   10.40
   2   5  -3  241.48   11.50
  -2  -5   3  213.58    7.40
  -2  -5   3  218.28   12.30
  -2  -5   3  212.88   14.70
  -2  -5   3  207.98   12.40
   1   5  -3  149.88    8.50
  -1  -5   3  128.59   11.10
  -1  -5   3  148.99    9.20
   0   5  -3  168.98    9.00
   0   5  -3  177.48   11.50
   0  -5   3  153.98    8.90
   0  -5   3  162.88    9.60
   0  -5   3  170.88   12.00
  -1   5  -3  284.77   12.30
  -1   5  -3  288.17   14.80
   1  -5   3  291.77   11.80
   1  -5   3  289.37   11.90
  -2   5  -3    0.60    1.30
  -2   5  -3    0.30    1.70
   2  -5   3    1.70    1.30
   2  -5   3    0.30    1.10
  -3   5  -3   14.50    2.40
  -3   5  -3   14.00    3.80
   3  -5   3   12.10    2.70
   3  -5   3   12.00    2.90
  -4   5  -3    2.10    1.50
  -4   5  -3    1.30    1.90
   4  -5   3    0.00    1.10
   4  -5   3   -0.60    1.30
  -5   5  -3  479.55   18.30
  -5   5  -3  495.85   17.70
   5  -5   3  498.15   19.00
   5  -5   3  466.65   18.30
   5  -5   3  473.75   19.90
  -6   5  -3    2.50    2.10
  -6   5  -3    1.40    1.90
   6  -5   3    1.10    2.10
   6  -5   3    0.60    1.80
   6  -5   3    1.50    1.90
  -7   5  -3  383.06   19.10
   7  -5   3  387.96   16.50
   7  -5   3  382.76   21.30
  -8   5  -3    8.30    2.80
   8  -5   3   -5.60    3.00
   8  -5   3    2.30    2.50
  -8  -4   3  -12.30    6.50
   7   4  -3    3.50    4.20
  -7  -4   3   -1.40    3.80
  -7  -4   3    1.70    2.40
   6   4  -3  153.28   13.20
  -6  -4   3  160.08   14.50
  -6  -4   3  141.89   10.60
   5   4  -3  728.43   25.40
   5   4  -3  784.12   28.40
  -5  -4   3  731.83   28.20
  -5  -4   3  738.23   24.60
  -5  -4   3  732.53   29.80
  -5  -4   3  704.63   30.20
   4   4  -3 1057.09   30.20
   4   4  -3 1060.49   31.50
  -4  -4   3 1007.30   33.00
  -4  -4   3 1087.29   28.50
  -4  -4   3 1058.99   33.30
  -4  -4   3 1044.40   36.30
   3   4  -3   75.39    6.50
   3   4  -3   83.79    6.80
  -3  -4   3   70.99    8.50
  -3  -4   3   75.79    7.50
  -3  -4   3   73.99    7.70
  -3  -4   3   74.59    5.50
   2   4  -3   60.79    5.50
   2   4  -3   60.99    4.70
  -2  -4   3   65.09    7.40
  -2  -4   3   62.69    6.10
  -2  -4   3   63.99    6.60
  -2  -4   3   59.69    3.70
   1   4  -3  469.45   15.70
  -1  -4   3  506.35   19.00
  -1  -4   3  513.35   20.90
  -1  -4   3  487.55   17.70
   0   4  -3 3710.43   67.99
   0  -4   3 3793.72   68.79
   0  -4   3 3677.83   69.59
  -1   4  -3  383.66   13.60
  -1   4  -3  421.66   16.30
   1  -4   3  407.96   13.60
   1  -4   3  393.56   13.20
  -2   4  -3  925.71   26.20
  -2   4  -3  916.81   18.50
   2  -4   3  956.60   20.90
   2  -4   3  964.80   19.90
   2  -4   3  928.11   23.40
  -3   4  -3   11.80    3.00
  -3   4  -3   10.00    2.30
   3  -4   3    7.50    2.30
   3  -4   3    9.40    2.50
  -4   4  -3  415.46   15.20
  -4   4  -3  388.46   14.40
   4  -4   3  384.96   15.10
   4  -4   3  415.56   16.20
   4  -4   3  403.96   16.20
  -5   4  -3  235.88   12.60
  -5   4  -3  245.18   10.50
   5  -4   3  260.47   14.10
   5  -4   3  246.88   12.40
  -6   4  -3   31.70    5.90
   6  -4   3   40.30    5.00
   6  -4   3   37.30    6.80
  -7   4  -3   37.40    7.00
   7  -4   3   43.70    7.90
   7  -4   3   45.50    5.70
  -8   4  -3    7.10    4.00
   8  -4   3    2.50    3.20
   8  -4   3    2.40    2.50
   9  -4   3    0.00    2.20
  -8  -3   3   38.10    7.60
   7   3  -3   -2.70    3.00
  -7  -3   3   -0.90    2.00
  -7  -3   3    6.10    4.00
   6   3  -3    5.90    2.90
   6   3  -3    9.40    4.40
  -6  -3   3    6.40    4.40
  -6  -3   3   14.00    4.90
  -6  -3   3   10.00    3.50
  -6  -3   3    8.90    3.60
   5   3  -3   19.20    4.60
   5   3  -3   16.30    4.30
  -5  -3   3   15.70    5.20
  -5  -3   3   19.50    5.00
  -5  -3   3   17.20    4.70
  -5  -3   3   15.70    4.10
   4   3  -3  741.83   23.60
   4   3  -3  755.82   25.60
  -4  -3   3  703.93   25.60
  -4  -3   3  742.53   27.80
  -4  -3   3  740.33   22.80
  -4  -3   3  700.73   25.40
   3   3  -3  470.65   16.70
   3   3  -3  469.65   17.20
  -3  -3   3  439.86   15.10
  -3  -3   3  458.65   18.50
  -3  -3   3  483.45   20.60
  -3  -3   3  479.15   18.70
   2   3  -3  210.38    9.40
   2   3  -3  215.48    9.90
  -2  -3   3  185.98   10.20
  -2  -3   3  214.98   12.40
  -2  -3   3  205.78   11.00
  -2  -3   3  208.88    8.00
   1   3  -3    3.30    1.20
   1   3  -3    3.30    1.40
  -1  -3   3    3.50    1.00
  -1  -3   3    3.20    1.70
  -1  -3   3    4.10    1.90
   0   3  -3    6.00    1.90
   0  -3   3    7.40    2.00
   0  -3   3    4.10    1.70
  -1   3  -3 4498.15   76.49
   1  -3   3 4328.77   74.69
   1  -3   3 4213.38   75.39
  -2   3  -3    4.30    1.30
  -2   3  -3    2.40    1.20
   2  -3   3    2.00    0.90
   2  -3   3    2.10    1.30
   2  -3   3    3.40    1.20
  -3   3  -3   17.80    3.20
  -3   3  -3   18.60    3.20
   3  -3   3   24.90    3.30
   3  -3   3   19.30    3.30
  -4   3  -3    5.90    1.50
  -4   3  -3    4.60    2.00
   4  -3   3    4.20    2.00
   4  -3   3    3.60    1.70
  -5   3  -3  813.72   19.60
  -5   3  -3  875.91   26.80
   5  -3   3  826.52   27.30
   5  -3   3  838.42   24.50
  -6   3  -3  920.01   30.00
   6  -3   3  901.51   31.50
   6  -3   3  923.11   26.90
  -7   3  -3  263.07   16.10
   7  -3   3  272.77   17.50
   7  -3   3  257.87   13.20
  -8   3  -3   63.99    8.70
   8  -3   3   53.89   10.60
   8  -3   3   75.29    9.00
   8  -3   3   75.89    7.10
   9  -3   3    1.60    2.60
  -8  -2   3   -5.40    4.50
   7   2  -3    1.00    3.20
  -7  -2   3   -0.30    2.40
  -7  -2   3   13.10    4.50
   6   2  -3   75.19    7.90
   6   2  -3  109.79   11.40
  -6  -2   3   75.39    8.50
  -6  -2   3   82.89    9.70
  -6  -2   3   91.39    9.20
  -6  -2   3   69.79    7.90
   5   2  -3    5.60    3.40
   5   2  -3    5.40    2.60
  -5  -2   3    6.30    2.80
  -5  -2   3    3.70    2.90
  -5  -2   3    5.40    3.10
  -5  -2   3    7.30    3.30
   4   2  -3   77.79    7.80
   4   2  -3   90.39    7.20
  -4  -2   3   89.69    7.20
  -4  -2   3   79.29    7.60
  -4  -2   3   78.99    7.80
  -4  -2   3   72.29    7.30
   3   2  -3  223.78   12.90
   3   2  -3  220.48   12.80
  -3  -2   3  215.78   12.10
  -3  -2   3  214.38   10.00
  -3  -2   3  196.48   11.40
   2   2  -3  394.36   14.10
   2   2  -3  409.56   16.60
   2   2  -3  426.46   14.00
  -2  -2   3  438.56   16.10
  -2  -2   3  433.46   12.90
  -2  -2   3  431.76   17.20
  -2  -2   3  434.06   15.50
   1   2  -3  112.99    7.40
   1   2  -3   99.39    6.40
   1   2  -3  113.49    6.10
  -1  -2   3  114.39    7.00
  -1  -2   3  108.69    7.40
   0   2  -3 1392.96   30.40
   0   2  -3 1389.86   24.60
   0   2  -3 1377.56   28.10
   0  -2   3 1338.47   28.30
   0  -2   3 1352.66   29.40
  -1   2  -3  258.37    9.10
  -1   2  -3  240.08    8.70
  -1   2  -3  242.28    6.80
   1  -2   3  230.68    8.40
   1  -2   3  242.88    8.20
  -2   2  -3 1820.62   35.10
  -2   2  -3 1884.11   33.20
   2  -2   3 1860.21   35.40
   2  -2   3 1847.42   32.20
   2  -2   3 1866.01   36.40
  -3   2  -3  414.06   13.80
  -3   2  -3  417.26   12.10
   3  -2   3  423.86   20.50
   3  -2   3  407.76   14.00
   3  -2   3  376.86   14.20
  -4   2  -3 1338.67   33.20
  -4   2  -3 1341.97   26.60
   4  -2   3 1367.16   34.30
   4  -2   3 1361.36   32.50
  -5   2  -3   74.99    7.20
   5  -2   3   82.69    7.80
   5  -2   3   80.59    6.60
  -6   2  -3  319.17   16.50
   6  -2   3  313.97   14.40
   6  -2   3  332.57   17.70
  -7   2  -3  407.76   20.40
   7  -2   3  413.26   17.30
   7  -2   3  402.86   19.70
   7  -2   3  396.96   21.50
  -8   2  -3   74.09   16.70
   8  -2   3   65.19    6.90
   8  -2   3   47.10   11.40
   8  -2   3   57.49    7.40
   9  -2   3    6.90    3.00
  10  -2   3   24.90    4.70
   7   1  -3   18.80    6.00
   7   1  -3   -0.80    3.30
  -7  -1   3    5.10    2.20
  -7  -1   3    3.80    2.60
  -7  -1   3    0.70    3.40
  -7  -1   3   -2.50    2.20
   6   1  -3  176.98   14.20
   6   1  -3  167.48   11.40
  -6  -1   3  158.28   11.60
  -6  -1   3  145.99   12.30
  -6  -1   3  143.39   11.00
  -6  -1   3  175.98   11.70
   5   1  -3  280.27   14.20
   5   1  -3  305.17   17.10
  -5  -1   3  276.77   14.70
  -5  -1   3  290.57   15.00
  -5  -1   3  306.37   15.20
  -5  -1   3  304.17   16.50
   4   1  -3  174.48   10.00
   4   1  -3  162.58   11.30
   4   1  -3  163.18   11.30
  -4  -1   3  157.68   10.20
  -4  -1   3  149.88   10.40
  -4  -1   3  172.78   10.20
   3   1  -3  317.67   14.70
   3   1  -3  349.47   15.00
   3   1  -3  316.07   12.70
  -3  -1   3  323.67   14.00
  -3  -1   3  342.17   13.90
  -3  -1   3  342.07   14.30
  -3  -1   3  332.27   13.00
   2   1  -3 1868.31   41.40
   2   1  -3 1822.42   37.50
   2   1  -3 1809.02   39.40
  -2  -1   3 1924.61   40.60
  -2  -1   3 1868.31   37.30
   1   1  -3  117.29    6.00
   1   1  -3  113.59    6.90
   1   1  -3  113.09    5.70
  -1  -1   3  110.39    6.50
  -1  -1   3  112.29    5.10
  -1  -1   3  114.99    6.20
  -2   1  -3 5509.75   87.09
   2  -1   3 5343.17   94.09
   2  -1   3 5358.36   92.09
   2  -1   3 5505.95   90.69
  -3   1  -3   13.80    2.80
   3  -1   3   18.00    3.10
   3  -1   3   13.70    2.80
  -4   1  -3   51.19    4.90
  -4   1  -3   52.19    5.40
   4  -1   3   46.20    4.70
   4  -1   3   47.80    5.30
  -5   1  -3  697.23   24.00
  -5   1  -3  675.73   20.80
   5  -1   3  693.23   21.90
   5  -1   3  714.43   24.80
  -6   1  -3   95.89    8.90
  -6   1  -3   98.99    5.00
  -6   1  -3  110.49    7.80
   6  -1   3   86.49    9.00
   6  -1   3   96.09    7.70
  -7   1  -3    1.70    0.90
  -7   1  -3    2.00    1.80
  -7   1  -3   -0.40    1.50
   7  -1   3   -1.60    1.10
   7  -1   3    0.00    2.10
   7  -1   3    2.70    2.40
  -8   1  -3   51.69    6.20
  -8   1  -3   59.09    8.00
  -8   1  -3   44.40    4.20
   8  -1   3   48.20    6.50
   8  -1   3   63.89    8.70
   8  -1   3   52.39   14.50
  -9   1  -3    9.10    2.40
   9  -1   3    7.80    3.30
  10  -1   3   40.90    6.90
   7   0  -3   20.80    5.70
   7   0  -3   12.20    2.80
  -7   0   3   15.40    3.70
  -7   0   3   15.10    4.20
  -7   0   3   12.70    4.10
   6   0  -3  181.28   14.80
   6   0  -3  180.88   11.90
  -6   0   3  179.98   12.10
  -6   0   3  181.18   10.50
  -6   0   3  172.18   13.00
  -6   0   3  191.18   12.70
   5   0  -3   18.80    4.90
   5   0  -3   13.40    4.10
   5   0  -3   19.30    4.10
  -5   0   3   17.00    4.10
  -5   0   3   15.40    4.20
  -5   0   3   14.90    4.00
  -5   0   3   19.30    4.00
   4   0  -3  545.15   22.00
   4   0  -3  516.15   20.10
   4   0  -3  513.95   26.80
  -4   0   3  496.05   18.60
  -4   0   3  538.25   30.00
  -4   0   3  541.25   22.10
  -4   0   3  523.45   17.40
   3   0  -3  209.68   11.10
   3   0  -3  197.98    9.50
   3   0  -3  194.48   11.10
  -3   0   3  217.58   10.70
  -3   0   3  206.88   10.60
  -3   0   3  188.98    9.80
  -3   0   3  216.98    9.60
   2   0  -3 1067.69   24.40
   2   0  -3 1093.59   27.60
   2   0  -3 1075.09   27.00
  -2   0   3 1045.30   25.10
  -2   0   3 1066.39   26.40
  -2   0   3 1085.79   25.80
   1   0  -3  243.78    9.80
   1   0  -3  250.77    9.10
   1   0  -3  228.08    7.80
  -1   0   3  212.58    7.90
  -1   0   3  232.18    9.30
  -1   0   3  229.98    8.40
   0   0  -3  268.77    9.20
   0   0  -3  244.08    7.70
   0   0  -3  264.57    7.50
   0   0   3  272.47    7.80
   0   0   3  261.37    9.00
  -2   0  -3   21.00    1.90
  -2   0  -3   21.60    2.90
  -2   0  -3   26.40    3.00
   2   0   3   21.40    2.90
   2   0   3   23.70    2.20
  -3   0  -3   30.00    3.60
  -3   0  -3   26.70    3.40
  -3   0  -3   35.40    2.60
   3   0   3   35.10    3.90
   3   0   3   28.90    3.60
  -4   0  -3  158.18    8.70
  -4   0  -3  152.28    9.50
   4   0   3  151.28    9.60
   4   0   3  167.98    9.40
  -5   0  -3  167.78    9.60
  -5   0  -3  156.98   10.60
   5   0   3  173.88   10.30
   5   0   3  157.98   11.00
  -6   0  -3 2557.84   48.50
  -6   0  -3 2498.05   59.49
  -6   0  -3 2511.25   53.79
   6   0   3 2506.25   60.69
   6   0   3 2522.45   56.19
   6   0   3 2522.95   56.89
  -7   0  -3  194.78    9.30
  -7   0  -3  205.58   14.50
  -7   0  -3  191.88   11.30
   7   0   3  194.68   13.10
   7   0   3  200.38   12.60
   7   0   3  188.48   14.60
  -8   0  -3   22.90    6.00
  -8   0  -3   24.10    4.00
  -8   0  -3   31.50    6.80
   8   0   3   29.90    7.20
   8   0   3   25.10    6.40
   8   0   3   21.80    5.00
  -9   0  -3   48.60    5.60
  -9   0  -3   53.69    6.70
   9   0   3   53.89    6.90
 -10   0  -3   10.00    3.80
 -10   0  -3    5.40    3.00
  10   0   3   10.60    3.60
 -11   0  -3   19.60    5.40
   7  -1  -3   10.70    4.90
   7  -1  -3   10.90    3.90
  -7   1   3    8.40    2.60
  -7   1   3   11.50    4.20
   6  -1  -3   83.29   10.00
   6  -1  -3   60.29    9.30
   6  -1  -3   67.99    7.20
  -6   1   3   72.39    8.20
  -6   1   3   75.49    7.50
   5  -1  -3   45.80    7.50
   5  -1  -3   53.09    7.20
   5  -1  -3   52.19    5.70
  -5   1   3   45.40    7.00
  -5   1   3   39.30    6.00
  -5   1   3   44.40    7.10
   4  -1  -3 1650.63   44.00
   4  -1  -3 1670.23   41.60
   4  -1  -3 1685.73   39.00
  -4   1   3 1752.22   34.70
  -4   1   3 1710.53   41.10
  -4   1   3 1702.33   41.00
   3  -1  -3  836.32   26.10
   3  -1  -3  889.81   23.10
   3  -1  -3  917.21   25.20
  -3   1   3  879.11   24.20
  -3   1   3  927.51   25.00
  -3   1   3  867.01   22.90
  -3   1   3  903.41   28.20
   2  -1  -3  167.18    9.10
   2  -1  -3  173.98   10.50
   2  -1  -3  172.18    7.40
  -2   1   3  163.28    8.10
  -2   1   3  148.59    7.90
  -2   1   3  174.38    8.10
   1  -1  -3  760.32   16.20
   1  -1  -3  758.12   19.20
   1  -1  -3  753.42   18.90
  -1   1   3  763.42   18.20
  -1   1   3  691.63   18.50
  -1   1   3  760.72   17.60
  -1   1   3  742.83   17.00
   0  -1  -3 2231.78   41.40
   0  -1  -3 2311.97   42.30
   0  -1  -3 2335.77   38.00
   0   1   3 2272.47   42.10
   0   1   3 2254.57   38.50
  -1  -1  -3  483.65   14.10
  -1  -1  -3  476.05   12.40
   1   1   3  485.25   12.80
   1   1   3  475.25   14.30
   1   1   3  501.65   10.20
  -2  -1  -3  748.93   19.90
  -2  -1  -3  728.23   19.70
  -2  -1  -3  754.82   17.30
   2   1   3  752.52   20.20
   2   1   3  740.43   17.90
  -3  -1  -3  561.74   17.60
  -3  -1  -3  551.04   15.00
  -3  -1  -3  554.74   11.70
  -3  -1  -3  562.44   18.20
   3   1   3  558.64   17.90
   3   1   3  573.94   18.30
  -4  -1  -3  515.55   17.80
  -4  -1  -3  538.85   19.30
   4   1   3  468.55   23.20
   4   1   3  524.05   17.00
   4   1   3  536.95   18.90
  -5  -1  -3   76.19    7.50
  -5  -1  -3   74.69    7.00
   5   1   3   87.59    7.60
   5   1   3   76.99    6.70
   5   1   3   89.49    8.00
  -6  -1  -3   11.60    3.40
  -6  -1  -3    8.30    2.70
   6   1   3    9.50    3.60
   6   1   3   13.00    3.70
   6   1   3    7.70    3.10
  -7  -1  -3   -0.60    1.90
  -7  -1  -3    1.40    1.90
  -7  -1  -3    0.70    1.60
   7   1   3   -1.20    1.70
   7   1   3    4.00    2.20
   7   1   3   -2.20    1.60
  -8  -1  -3   64.69    7.50
  -8  -1  -3   69.49    9.20
   8   1   3   44.70    7.60
   8   1   3   66.39   11.00
   8   1   3   68.09    7.90
  -9  -1  -3   18.50    5.00
  -9  -1  -3   31.90    5.80
   9   1   3   23.10    5.80
   9   1   3   29.50   10.60
 -10  -1  -3  351.76   18.50
 -10  -1  -3  370.46   16.40
  10   1   3  359.66   19.30
 -11  -1  -3   -4.70    4.50
 -11  -1  -3   -7.40    4.90
  -8   2   3   55.29    7.40
   7  -2  -3   12.80    4.50
   7  -2  -3   22.40    4.90
  -7   2   3   17.60    4.40
   6  -2  -3   41.80    6.80
   6  -2  -3   57.99   13.00
   6  -2  -3   53.19    6.60
  -6   2   3   59.69    6.80
   5  -2  -3  427.66   17.20
   5  -2  -3  396.66   20.70
   5  -2  -3  395.06   17.60
  -5   2   3  386.06   16.20
  -5   2   3  422.16   18.60
   4  -2  -3   65.59    7.50
   4  -2  -3   69.09    6.10
  -4   2   3   67.79    6.70
  -4   2   3   74.09    6.50
   3  -2  -3  543.65   18.10
   3  -2  -3  521.25   19.90
   3  -2  -3  538.95   16.50
  -3   2   3  558.74   17.70
  -3   2   3  540.05   17.40
  -3   2   3  580.84   19.00
   2  -2  -3  199.98    7.90
   2  -2  -3  178.28    9.80
   2  -2  -3  216.18   11.50
  -2   2   3  203.88    6.60
  -2   2   3  213.38    8.70
  -2   2   3  213.18    9.40
  -2   2   3  208.78    9.50
   1  -2  -3  728.93   15.40
   1  -2  -3  730.03   19.00
   1  -2  -3  752.22   19.60
  -1   2   3  756.62   19.10
  -1   2   3  732.53   16.20
  -1   2   3  747.63   17.10
   0  -2  -3 1759.02   28.50
   0  -2  -3 1751.92   34.40
   0  -2  -3 1757.12   34.60
   0   2   3 1795.92   35.40
   0   2   3 1772.32   29.30
  -1  -2  -3   16.00    2.90
  -1  -2  -3   11.70    2.20
  -1  -2  -3   11.40    2.00
   1   2   3   13.70    1.00
   1   2   3   10.50    2.20
   1   2   3   15.30    2.80
  -2  -2  -3  132.79    6.80
  -2  -2  -3  125.99    7.50
  -2  -2  -3  145.89    7.90
  -2  -2  -3  135.99    6.00
   2   2   3  140.39    8.10
   2   2   3  132.39    5.30
   2   2   3  131.49    7.10
  -3  -2  -3 1914.01   39.60
  -3  -2  -3 1913.41   42.30
  -3  -2  -3 1897.81   35.10
  -3  -2  -3 1851.31   41.90
   3   2   3 1892.11   41.70
   3   2   3 1900.41   34.60
   3   2   3 1882.11   37.50
   3   2   3 1940.71   43.30
  -4  -2  -3  970.10   28.40
  -4  -2  -3  986.60   28.70
   4   2   3  997.50   28.50
   4   2   3  947.31   19.40
   4   2   3  903.51   27.90
   4   2   3  946.61   24.70
  -5  -2  -3  353.26   16.80
  -5  -2  -3  362.36   16.30
   5   2   3  345.17    9.30
   5   2   3  327.87   14.40
   5   2   3  343.67   16.50
   5   2   3  362.66   17.20
  -6  -2  -3  237.48   14.80
  -6  -2  -3  213.38   13.00
   6   2   3  204.28   14.10
   6   2   3  220.48   13.80
   6   2   3  204.88   12.10
  -7  -2  -3  194.08   13.20
  -7  -2  -3  205.98   14.60
  -7  -2  -3  216.98   15.10
   7   2   3  210.58   15.40
   7   2   3  202.08   13.90
   7   2   3  200.98   13.10
  -8  -2  -3    3.90    2.40
  -8  -2  -3    3.40    2.30
  -8  -2  -3    3.60    3.20
   8   2   3    5.80    2.30
   8   2   3    4.30    3.50
   8   2   3   -3.40    2.20
  -9  -2  -3   26.40    5.60
  -9  -2  -3   19.30    4.80
   9   2   3   27.30    6.20
 -10  -2  -3   56.19    9.10
  10   2   3   76.99    8.50
 -11  -2  -3   -4.10    4.70
  11   2   3    0.20    3.90
  -8   3   3   28.10    6.00
   7  -3  -3   -2.00    2.20
   7  -3  -3   -2.40    2.30
  -7   3   3   -1.40    2.10
   6  -3  -3   89.29    8.30
   6  -3  -3   85.89   10.20
   6  -3  -3   74.59    7.90
  -6   3   3   73.79    8.40
  -6   3   3   88.79    7.60
   5  -3  -3    8.50    2.80
   5  -3  -3    7.00    3.40
   5  -3  -3    7.20    2.80
  -5   3   3   11.70    3.50
  -5   3   3    4.80    3.40
   4  -3  -3   23.40    5.50
   4  -3  -3   15.00    3.30
   4  -3  -3   17.20    5.00
  -4   3   3   13.90    3.50
  -4   3   3   17.10    4.10
   3  -3  -3  112.49    6.80
   3  -3  -3  104.49    7.10
   3  -3  -3  105.59   13.30
  -3   3   3   96.29    9.30
  -3   3   3  102.39    6.90
   2  -3  -3  403.46   14.00
   2  -3  -3  372.46   11.50
   2  -3  -3  366.66   14.90
  -2   3   3  380.66   13.50
  -2   3   3  403.26   14.20
   1  -3  -3 2654.43   52.69
   1  -3  -3 2786.42   53.89
   1  -3  -3 2719.03   48.50
   1  -3  -3 2705.93   46.20
   1  -3  -3 2798.52   51.79
  -1   3   3 2782.32   52.69
  -1   3   3 2764.72   49.90
   0  -3  -3  585.74   16.40
   0  -3  -3  618.04   16.70
   0  -3  -3  573.34   17.20
   0   3   3  605.54   17.20
   0   3   3  612.04   17.70
  -1  -3  -3 5322.17   94.19
  -1  -3  -3 5429.66   92.79
  -1  -3  -3 5299.47   92.69
   1   3   3 5396.16   95.29
  -2  -3  -3  215.48   10.10
  -2  -3  -3  233.38    9.40
  -2  -3  -3  238.78   11.40
   2   3   3  235.68    7.20
   2   3   3  244.08   11.80
   2   3   3  233.98    9.20
  -3  -3  -3 8338.77  140.99
  -3  -3  -3 8326.77  135.69
  -3  -3  -3 8223.58  142.39
  -3  -3  -3 8133.69  143.49
   3   3   3 8167.28  144.39
  -4  -3  -3   14.60    3.40
  -4  -3  -3   12.40    2.50
  -4  -3  -3   14.10    3.80
   4   3   3   20.40    4.30
   4   3   3    9.40    2.50
   4   3   3   16.80    2.80
   4   3   3   11.70    3.60
  -5  -3  -3    0.30    1.00
  -5  -3  -3   -0.10    1.30
   5   3   3    0.70    1.10
   5   3   3   -0.80    0.90
   5   3   3    0.00    1.50
   5   3   3    0.60    1.20
  -6  -3  -3  805.92   28.70
  -6  -3  -3  774.12   28.80
   6   3   3  795.12   29.50
   6   3   3  807.42   29.30
   6   3   3  746.93   25.20
   6   3   3  789.32   19.70
  -7  -3  -3 1573.04   46.60
  -7  -3  -3 1518.95   44.80
   7   3   3 1568.24   32.40
   7   3   3 1560.14   42.20
   7   3   3 1525.75   47.30
   7   3   3 1576.54   45.90
  -8  -3  -3  227.68   15.70
  -8  -3  -3  216.58   13.40
  -8  -3  -3  232.28   23.60
   8   3   3  227.08    9.00
   8   3   3  247.48   22.70
   8   3   3  196.38   14.60
  -9  -3  -3    3.10    3.50
  -9  -3  -3    3.00    3.10
   9   3   3    5.90    2.40
 -10  -3  -3    2.50    3.20
 -10  -3  -3    0.90    3.50
   8  -4  -3   71.19    8.50
  -8   4   3  104.49    8.20
   7  -4  -3   20.40    5.10
   7  -4  -3   19.50    5.20
  -7   4   3   25.60    5.10
   6  -4  -3   -1.20    1.70
   6  -4  -3    1.30    2.50
  -6   4   3   -1.70    2.10
  -6   4   3   -1.10    1.50
   5  -4  -3   32.20    7.00
   5  -4  -3   34.60    5.70
   5  -4  -3   39.30    5.20
  -5   4   3   35.30    5.60
  -5   4   3   29.50    5.90
   4  -4  -3 3604.34   69.09
   4  -4  -3 3553.34   77.69
  -4   4   3 3534.75   72.69
  -4   4   3 3578.94   83.39
   3  -4  -3  424.66   15.50
   3  -4  -3  412.36   18.30
   3  -4  -3  402.96   14.00
  -3   4   3  428.76   16.60
  -3   4   3  420.26   15.60
   2  -4  -3   17.60    2.20
   2  -4  -3   19.60    4.10
   2  -4  -3   14.80    3.00
   2  -4  -3   15.70    3.20
  -2   4   3   20.30    3.90
  -2   4   3   13.00    3.00
   1  -4  -3    2.80    0.90
   1  -4  -3    1.00    1.60
   1  -4  -3    0.00    0.80
   1  -4  -3    1.50    1.20
  -1   4   3    1.40    1.40
  -1   4   3    2.90    1.20
   0  -4  -3    4.20    1.60
   0  -4  -3    3.40    1.60
   0  -4  -3    2.20    1.50
   0   4   3    3.50    1.50
   0   4   3    1.10    1.00
  -1  -4  -3   16.10    3.10
  -1  -4  -3   24.20    1.70
  -1  -4  -3   20.50    3.70
  -1  -4  -3   22.40    4.10
   1   4   3   17.40    3.50
   1   4   3   20.20    3.40
   1   4   3   22.50    1.30
   1   4   3   14.50    3.40
  -2  -4  -3  778.12   21.80
  -2  -4  -3  790.82   24.90
  -2  -4  -3  789.62   19.30
   2   4   3  794.42   18.70
   2   4   3  803.82   25.40
   2   4   3  771.52   21.40
  -3  -4  -3 3341.07   67.79
  -3  -4  -3 3367.56   67.89
  -3  -4  -3 3381.86   70.59
  -3  -4  -3 3293.27   63.29
  -3  -4  -3 3359.96   61.29
   3   4   3 3330.57   63.09
   3   4   3 3342.37   70.69
   3   4   3 3436.76   60.19
  -4  -4  -3    5.10    1.80
  -4  -4  -3    0.60    1.80
  -4  -4  -3    2.90    2.10
   4   4   3    3.50    1.50
   4   4   3    5.20    1.80
   4   4   3    4.60    2.60
  -5  -4  -3   19.90    5.10
  -5  -4  -3    6.10    2.70
   5   4   3    8.90    3.90
   5   4   3   12.40    3.00
   5   4   3   13.80    4.30
   5   4   3   13.60    3.10
  -6  -4  -3  729.73   28.50
  -6  -4  -3  789.42   26.60
  -6  -4  -3  743.43   29.30
   6   4   3  752.22   21.40
   6   4   3  795.32   25.50
   6   4   3  728.93   28.60
   6   4   3  772.62   29.80
  -7  -4  -3  689.03   29.10
  -7  -4  -3  726.13   29.90
   7   4   3  705.73   29.60
   7   4   3  708.33   25.70
   7   4   3  742.03   30.70
   7   4   3  728.13   20.90
  -8  -4  -3  185.78   13.40
  -8  -4  -3  163.98   14.30
  -8  -4  -3  155.78   14.00
   8   4   3  168.78   13.60
   8   4   3  170.48    9.10
   8   4   3  155.38   14.90
   8   4   3  160.58   12.50
  -9  -4  -3   63.69    8.00
  -9  -4  -3   72.09    9.30
   9   4   3   46.10    5.00
   9   4   3   32.20    7.40
   8  -5  -3   63.69    8.60
  -8   5   3   81.09    8.80
   7  -5  -3   35.70    5.70
   7  -5  -3   30.70    6.10
  -7   5   3   36.10    6.10
   6  -5  -3    2.50    2.50
   6  -5  -3    4.70    3.10
   6  -5  -3    5.70    4.00
  -6   5   3    3.10    2.40
  -6   5   3    5.50    2.70
   5  -5  -3  376.66   16.30
   5  -5  -3  346.47   15.70
   5  -5  -3  354.46   20.40
  -5   5   3  345.57   17.70
  -5   5   3  350.46   15.90
   4  -5  -3 1859.71   41.80
   4  -5  -3 1853.01   42.30
   4  -5  -3 1830.72   49.60
  -4   5   3 1745.03   44.50
  -4   5   3 1902.91   43.80
   3  -5  -3   28.30    3.60
   3  -5  -3   26.40    4.40
   3  -5  -3   27.60    5.80
  -3   5   3   25.10    4.60
  -3   5   3   31.50    5.30
   2  -5  -3    9.60    2.80
   2  -5  -3    6.80    2.40
   2  -5  -3   12.00    2.40
  -2   5   3    8.60    2.50
   1  -5  -3  460.45   15.60
   1  -5  -3  490.85   16.20
   1  -5  -3  494.25   17.10
   1  -5  -3  487.45   11.00
  -1   5   3  480.95   18.00
  -1   5   3  494.15   15.80
   0  -5  -3    3.20    1.50
   0  -5  -3    6.30    1.00
   0  -5  -3    9.10    2.90
   0  -5  -3    8.20    2.30
   0  -5  -3    8.60    2.40
   0   5   3    5.10    2.10
   0   5   3    5.10    2.10
   0   5   3    1.90    1.80
  -1  -5  -3    0.20    1.30
  -1  -5  -3    1.00    1.10
  -1  -5  -3    0.60    0.70
  -1  -5  -3    0.20    1.40
   1   5   3   -0.10    0.50
   1   5   3    1.20    1.40
   1   5   3   -1.30    1.00
  -2  -5  -3   57.29    6.10
  -2  -5  -3   60.69    5.90
  -2  -5  -3   55.09    4.00
  -2  -5  -3   57.89    6.60
   2   5   3   49.40    5.30
   2   5   3   54.79    3.30
   2   5   3   49.70    6.00
  -3  -5  -3 1716.63   42.70
  -3  -5  -3 1683.43   41.30
  -3  -5  -3 1589.94   38.10
  -3  -5  -3 1638.94   44.10
  -3  -5  -3 1648.94   35.20
   3   5   3 1611.84   38.40
   3   5   3 1671.73   44.20
   3   5   3 1583.04   33.00
  -4  -5  -3   85.89    6.80
  -4  -5  -3   85.49    8.00
  -4  -5  -3   76.39    8.50
  -4  -5  -3   90.09    6.80
   4   5   3   85.39    8.90
   4   5   3   96.39    7.30
   4   5   3   81.69    6.00
  -5  -5  -3   -1.10    1.70
  -5  -5  -3    1.50    1.60
   5   5   3   -1.90    1.60
   5   5   3   -0.70    1.00
   5   5   3    1.60    1.70
  -6  -5  -3  285.97   15.40
  -6  -5  -3  283.97   18.40
  -6  -5  -3  292.87   17.40
   6   5   3  289.77   13.50
   6   5   3  286.17   18.10
   6   5   3  296.37   17.40
   6   5   3  266.77   14.00
  -7  -5  -3  442.66   23.00
  -7  -5  -3  439.56   24.10
  -7  -5  -3  475.95   22.20
   7   5   3  434.06   23.50
   7   5   3  420.66   22.70
   7   5   3  458.65   20.10
   7   5   3  456.25   17.50
  -8  -5  -3    6.00    2.40
  -8  -5  -3   10.00    3.30
  -8  -5  -3    7.40    4.10
   8   5   3    6.30    2.90
   8   5   3    7.60    4.10
   8   5   3    1.20    2.00
   8   5   3    2.40    2.60
  -9  -5  -3   62.09   10.30
   9   5   3   85.09    7.30
   9   5   3   69.49   13.10
  10   5   3   82.09    7.50
   8  -6  -3    5.30    4.40
  -8   6   3    4.20    4.60
   7  -6  -3   50.79    7.80
   7  -6  -3   84.49    8.00
  -7   6   3   73.59    7.80
   6  -6  -3   10.20    3.60
   6  -6  -3    5.90    2.50
  -6   6   3    3.70    3.40
   5  -6  -3   31.10    6.10
   5  -6  -3   34.00    5.50
   5  -6  -3   29.30    5.40
  -5   6   3   29.60    5.80
  -5   6   3   19.30    4.80
   4  -6  -3 1272.27   40.30
   4  -6  -3 1257.87   32.80
   4  -6  -3 1259.77   32.30
  -4   6   3 1302.77   35.60
  -4   6   3 1248.38   35.60
   3  -6  -3  187.28    9.40
   3  -6  -3  198.88    8.90
   3  -6  -3  211.88   12.00
   3  -6  -3  188.48   12.70
   2  -6  -3   26.00    3.90
   2  -6  -3   24.30    4.70
   2  -6  -3   24.70    4.40
   2  -6  -3   17.70    2.30
  -2   6   3   23.90    4.90
   1  -6  -3    3.90    1.70
   1  -6  -3    3.60    1.80
   1  -6  -3    3.10    1.80
   1  -6  -3    4.90    1.20
  -1   6   3    3.20    1.90
  -1   6   3    3.20    1.70
  -1   6   3    0.00    1.00
   0  -6  -3  363.56   15.30
   0  -6  -3  378.56    9.60
   0  -6  -3  358.76   13.80
   0  -6  -3  380.26   16.50
   0   6   3  334.97   15.20
   0   6   3  381.56   16.50
  -1  -6  -3  414.56   18.60
  -1  -6  -3  388.86   16.90
  -1  -6  -3  400.76   11.20
   1   6   3  396.26   17.00
   1   6   3  403.86   10.50
   1   6   3  407.86   17.90
  -2  -6  -3  260.27   15.30
  -2  -6  -3  257.77    9.80
  -2  -6  -3  293.57   23.10
   2   6   3  258.37    8.50
   2   6   3  245.08   14.40
   2   6   3  247.98   13.20
  -3  -6  -3  784.22   29.70
  -3  -6  -3  767.42   26.20
  -3  -6  -3  823.12   22.20
  -3  -6  -3  829.42   28.70
   3   6   3  793.12   25.70
   3   6   3  807.22   29.50
   3   6   3  805.12   19.80
  -4  -6  -3    3.90    2.40
  -4  -6  -3    5.20    2.50
  -4  -6  -3    8.90    3.40
   4   6   3    9.60    3.10
   4   6   3   10.10    2.60
   4   6   3    7.30    3.30
  -5  -6  -3   43.50    7.50
  -5  -6  -3   59.59   10.00
  -5  -6  -3   57.69    6.30
   5   6   3   56.19    9.10
   5   6   3   49.50    7.10
   5   6   3   44.40    5.20
  -6  -6  -3  759.12   29.90
  -6  -6  -3  738.33   32.60
  -6  -6  -3  805.52   28.00
   6   6   3  753.32   25.60
   6   6   3  752.42   31.90
   6   6   3  759.22   25.00
  -7  -6  -3   76.49    9.00
  -7  -6  -3   78.09   14.80
  -7  -6  -3   96.99   10.70
   7   6   3   72.99    9.30
   7   6   3   75.09    7.80
   7   6   3   72.79    9.50
   7   6   3   74.79   10.20
  -8  -6  -3   18.30    5.60
  -8  -6  -3   37.30    7.60
  -8  -6  -3   28.90    8.30
   8   6   3   22.00    6.10
   8   6   3   41.40    6.60
   8   6   3   33.60    8.30
   8   6   3   30.60    7.80
   9   6   3   43.80    6.80
  10   6   3    6.30    3.80
   7  -7  -3    0.70    3.10
   7  -7  -3   -5.90    3.10
  -7   7   3    2.70    4.20
   6  -7  -3    5.80    3.10
   6  -7  -3    1.60    2.80
  -6   7   3    4.10    3.20
   5  -7  -3    2.20    2.40
   5  -7  -3    7.20    3.90
   5  -7  -3   -3.80    1.90
  -5   7   3   -0.50    2.40
  -5   7   3    2.40    2.90
   4  -7  -3  527.35   19.40
   4  -7  -3  525.15   17.30
   4  -7  -3  541.75   19.20
   4  -7  -3  567.64   25.60
  -4   7   3  561.74   22.40
   3  -7  -3   95.69    5.90
   3  -7  -3   90.09    7.10
   3  -7  -3   95.49    9.40
   3  -7  -3   88.69    6.80
  -3   7   3   98.09    9.10
   2  -7  -3   62.29    4.10
   2  -7  -3   69.89    6.40
   2  -7  -3   51.09    6.30
   2  -7  -3   64.59    6.10
  -2   7   3   63.39    7.30
   1  -7  -3   49.20    5.70
   1  -7  -3   50.19    3.40
   1  -7  -3   47.90    5.50
   1  -7  -3   48.70    5.50
  -1   7   3   45.30    5.50
  -1   7   3   41.40    6.60
   0  -7  -3    3.10    1.70
   0  -7  -3   -1.70    1.10
   0  -7  -3    1.00    1.90
   0  -7  -3    0.40    0.80
   0   7   3    0.30    1.80
   0   7   3    1.10    1.70
  -1  -7  -3  413.96   18.60
  -1  -7  -3  387.46   12.00
   1   7   3  389.56   11.30
   1   7   3  370.46   17.80
  -2  -7  -3  498.65   15.40
  -2  -7  -3  480.15   22.80
  -2  -7  -3  505.05   21.80
   2   7   3  489.05   22.30
   2   7   3  477.55   13.40
   2   7   3  501.15   20.90
  -3  -7  -3   81.49    8.30
  -3  -7  -3   79.79    6.30
  -3  -7  -3   82.39    9.10
  -3  -7  -3   81.79    9.60
   3   7   3   77.39    7.90
   3   7   3   80.39    9.10
   3   7   3   72.79    5.20
  -4  -7  -3    3.20    2.40
  -4  -7  -3   -3.70    1.60
  -4  -7  -3   -1.90    1.90
  -4  -7  -3    2.20    1.60
   4   7   3    0.40    1.20
   4   7   3   -2.90    1.50
   4   7   3    0.40    1.60
  -5  -7  -3  285.07   15.00
  -5  -7  -3  284.87   19.50
  -5  -7  -3  289.47   17.20
   5   7   3  295.97   19.10
   5   7   3  283.87   15.60
   5   7   3  286.37   13.00
  -6  -7  -3  277.47   20.40
  -6  -7  -3  261.07   16.80
  -6  -7  -3  270.87   15.90
   6   7   3  273.27   15.60
   6   7   3  274.07   19.00
   6   7   3  274.47   13.90
  -7  -7  -3  231.58   15.70
  -7  -7  -3  212.88   18.40
  -7  -7  -3  223.78   20.60
   7   7   3  228.98   13.80
   7   7   3  215.78   18.00
   7   7   3  242.38   14.80
   8   7   3    6.90    3.50
   9   7   3  134.59   11.30
  10   7   3    8.20    6.90
   7  -8  -3    7.00    3.70
   7  -8  -3   -6.40    3.60
   6  -8  -3   13.90    3.30
   6  -8  -3   12.80    3.70
   6  -8  -3    4.40    3.50
  -6   8   3    8.20    4.50
   5  -8  -3  243.98   11.80
   5  -8  -3  255.17   13.70
   5  -8  -3  259.37   13.80
  -5   8   3  272.27   15.90
   4  -8  -3   53.69    4.90
   4  -8  -3   40.10    7.80
   4  -8  -3   39.00    4.80
   4  -8  -3   46.30    6.10
  -4   8   3   47.10    8.30
   3  -8  -3   -0.90    1.10
   3  -8  -3    3.50    2.50
   3  -8  -3   -1.80    1.50
   3  -8  -3   -2.60    1.70
  -3   8   3   -1.10    2.70
   2  -8  -3    0.40    1.80
   2  -8  -3    0.40    1.10
   2  -8  -3   -1.40    1.40
   1  -8  -3    2.40    1.20
   1  -8  -3    1.30    2.30
   1  -8  -3    2.10    2.10
   1  -8  -3    1.70    1.70
  -1   8   3   -3.50    1.70
   0  -8  -3  572.44   24.40
   0  -8  -3  604.54   20.30
   0  -8  -3  584.34   15.80
   0  -8  -3  582.84   22.70
   0   8   3  627.84   25.10
   0   8   3  565.24   22.80
  -1  -8  -3  298.67   11.20
  -1  -8  -3  305.27   16.70
  -1  -8  -3  308.97   13.40
  -1  -8  -3  298.17   17.80
   1   8   3  306.67   17.20
   1   8   3  288.87   10.50
   1   8   3  288.97   16.60
  -2  -8  -3    5.30    3.00
  -2  -8  -3    6.30    3.00
  -2  -8  -3   12.30    4.80
  -2  -8  -3    5.00    2.10
   2   8   3    4.70    1.80
   2   8   3    6.20    3.30
   2   8   3    4.00    2.90
  -3  -8  -3   46.50    7.80
  -3  -8  -3   34.80    7.50
  -3  -8  -3   46.70    9.20
  -3  -8  -3   43.70    5.20
   3   8   3   48.70    4.40
   3   8   3   45.80    8.20
   3   8   3   46.70    8.70
  -4  -8  -3   -2.80    1.60
  -4  -8  -3   -4.20    2.10
  -4  -8  -3   -1.10    1.80
  -4  -8  -3   -4.10    2.10
   4   8   3   -3.70    1.40
   4   8   3   -1.00    1.30
  -5  -8  -3   16.10    4.90
  -5  -8  -3   20.40    5.60
  -5  -8  -3   15.80    4.40
  -5  -8  -3   15.50    5.30
   5   8   3   10.50    3.10
   5   8   3    9.90    5.20
   5   8   3    6.70    3.50
  -6  -8  -3   -3.30    3.60
  -6  -8  -3    3.30    2.60
  -6  -8  -3    2.80    2.50
   6   8   3   -0.80    2.40
   6   8   3    2.80    2.50
  -7  -8  -3   50.69    9.10
  -7  -8  -3   45.40    8.00
   7   8   3   62.59    6.70
   8   8   3    3.20    3.30
   9   8   3   -5.90    2.20
   6  -9  -3   15.40    3.40
   6  -9  -3    8.60    3.40
  -6   9   3    9.50    5.60
   5  -9  -3    3.00    3.00
   5  -9  -3   -3.30    2.90
   5  -9  -3    5.10    3.00
   4  -9  -3   68.39    9.50
   4  -9  -3   88.49    6.90
   4  -9  -3   85.09    6.10
   4  -9  -3   85.59    7.70
   3  -9  -3    5.20    2.40
   3  -9  -3    3.40    1.60
   3  -9  -3    2.40    2.40
   2  -9  -3   84.39    5.50
   2  -9  -3   81.19    8.00
   2  -9  -3   89.39    9.10
   2  -9  -3   81.99    8.80
   1  -9  -3   39.60    7.50
   1  -9  -3   25.10    5.30
   1  -9  -3   34.60    6.00
   1  -9  -3   38.00    3.70
  -1   9   3   28.60    6.80
   0  -9  -3   78.69    5.40
   0  -9  -3   66.89    7.90
   0  -9  -3   80.39    7.40
   0  -9  -3   74.19    9.30
   0   9   3   60.29   11.00
  -1  -9  -3  152.68    9.70
  -1  -9  -3  155.78   13.50
  -1  -9  -3  166.28    8.60
  -1  -9  -3  176.68   13.60
   1   9   3  153.38    8.20
   1   9   3  171.78   13.50
  -2  -9  -3  403.36   23.30
  -2  -9  -3  402.86   19.20
  -2  -9  -3  400.06   21.30
  -2  -9  -3  396.56   15.20
   2   9   3  381.46   13.60
   2   9   3  383.56   21.40
  -3  -9  -3   50.89    6.70
  -3  -9  -3   54.09    5.80
   3   9   3   51.99   11.80
   3   9   3   56.89    5.20
  -4  -9  -3    6.30    3.50
  -4  -9  -3   10.80    5.10
  -4  -9  -3   16.70    4.30
  -4  -9  -3    9.50    4.80
   4   9   3   12.00    3.00
   4   9   3   14.70    5.10
   4   9   3    8.30    4.50
  -5  -9  -3   49.00    8.40
  -5  -9  -3   25.70    6.00
   5   9   3   23.00    4.90
   5   9   3   31.60    5.60
  -6  -9  -3  125.39   11.20
  -6  -9  -3  101.99   10.60
   6   9   3  113.09   11.40
   6   9   3  108.09    8.60
  -7  -9  -3   -6.80    3.10
   7   9   3    4.50    2.70
   4 -10  -3   50.49    6.30
   4 -10  -3   35.60    6.20
   4 -10  -3   45.40    4.60
   3 -10  -3   20.70    4.50
   3 -10  -3   35.00    7.00
   3 -10  -3   20.50    3.60
   3 -10  -3   22.00    4.90
   2 -10  -3   45.60    7.90
   2 -10  -3   66.69    8.50
   2 -10  -3   64.49    7.60
   2 -10  -3   74.79    5.70
  -2  10   3   60.19   11.20
   1 -10  -3    7.70    3.60
   1 -10  -3   15.70    2.80
   1 -10  -3   16.90    5.50
   1 -10  -3    7.20    3.00
  -1  10   3   10.10    4.50
   0 -10  -3   -1.90    2.80
   0 -10  -3   -1.40    2.00
   0 -10  -3   -1.80    1.50
   0 -10  -3    0.40    2.90
   0  10   3    0.50    2.10
  -1 -10  -3    1.70    2.40
  -1 -10  -3   -3.00    3.20
  -1 -10  -3   -1.30    3.00
   1  10   3   -0.40    1.70
  -2 -10  -3  185.98   15.50
  -2 -10  -3  181.68   16.30
  -2 -10  -3  187.48   10.90
  -2 -10  -3  195.18   10.90
  -2 -10  -3  176.48   12.90
   2  10   3  202.38   10.10
   2  10   3  202.08   15.90
   2  10   3  199.78   15.60
  -3 -10  -3    2.40    3.70
  -3 -10  -3   -1.80    2.20
  -3 -10  -3    1.40    1.90
  -3 -10  -3   -1.60    3.00
   3  10   3   -3.80    1.60
   3  10   3    3.90    2.80
   3  10   3    4.90    3.70
  -4 -10  -3    0.10    3.00
  -5 -10  -3   22.30    4.30
  -5 -10  -3    1.70    3.20
   5  10   3    9.40    3.50
  -6 -10  -3  192.28   14.20
   6  10   3  217.48   16.10
   7  10   3  162.88   14.10
   4 -11  -3    0.20    3.50
   3 -11  -3   45.90    4.80
   3 -11  -3   67.69    7.60
   3 -11  -3   56.69    7.40
   2 -11  -3   21.60    3.80
   2 -11  -3   30.90    6.60
   2 -11  -3   17.20    4.70
   2 -11  -3   21.80    5.60
  -2  11   3   15.00    5.70
   1 -11  -3   -1.70    3.70
   1 -11  -3   -4.00    2.90
   1 -11  -3   -1.50    2.70
   1 -11  -3   -3.50    1.40
  -1  11   3   -5.80    2.50
   0 -11  -3   46.60    5.10
   0 -11  -3   40.40    8.00
   0 -11  -3   39.20    8.70
   0 -11  -3   58.89    7.30
   0  11   3   47.10    9.70
  -1 -11  -3  105.89    8.00
  -1 -11  -3  106.39   13.30
  -1 -11  -3  111.39    8.80
   1  11   3  111.29   12.40
  -2 -11  -3   43.70    7.20
  -2 -11  -3   27.70    5.20
  -2 -11  -3   29.10    5.20
   2  11   3   33.40    5.40
   2  11   3   33.50    7.80
  -3 -11  -3   45.30    7.30
  -3 -11  -3   41.10    6.80
   3  11   3   44.80    5.10
   3  11   3   41.10    8.60
  -4 -11  -3    7.90    4.60
   4  11   3    4.00    4.00
   4  11   3    0.40    2.60
  -5 -11  -3   -6.40    3.90
  -5 -11  -3    4.90    6.00
   5  11   3   -1.60    2.30
   5  11   3    1.70    3.60
  -6 -11  -3    6.20    4.80
   6  11   3    2.20    3.60
   2 -12  -3   -6.50    4.40
   1 -12  -3   10.10    4.30
  -1  12   3    6.70    5.00
   0 -12  -3   92.59    6.90
   0 -12  -3   87.09   16.10
   0  12   3   67.09   11.40
  -1 -12  -3    9.20    3.80
  -1 -12  -3    1.70    2.70
   1  12   3    5.20    4.20
  -2 -12  -3   10.20    3.90
  -2 -12  -3    4.50    2.30
  -2 -12  -3    2.90    2.90
   2  12   3   -4.10    3.10
   2  12   3    0.10    2.60
  -3 -12  -3    4.50    3.70
  -3 -12  -3    1.90    3.80
  -3 -12  -3   -3.10    2.90
   3  12   3   -7.20    3.40
   3  12   3   -1.00    3.50
  -4 -12  -3   -2.20    4.10
   4  12   3    6.20    3.70
   4  12   3   18.10    4.50
   5  12   3   -1.80    4.20
   0  13   3    4.20    4.60
   1  13   3    4.90    3.90
   2  13   3    8.60    5.10
   1  11  -4    1.70    2.60
   0  11  -4    0.20    4.20
  -1  11  -4    0.50    4.00
   1 -11   4   -1.50    5.40
  -2  11  -4   -2.40    4.20
  -3  11  -4   15.70    7.60
   3  10  -4    2.80    3.10
   2  10  -4   -3.10    3.00
   1  10  -4    2.70    3.30
   0  10  -4    9.50    5.30
  -1  10  -4   38.30    9.30
   1 -10   4   26.90    7.50
  -2  10  -4   -1.50    3.10
   2 -10   4   -6.10    3.60
  -3  10  -4    0.20    3.30
   3 -10   4    0.60    2.40
   3 -10   4   -3.20    2.50
  -4  10  -4    3.50    3.60
  -5  10  -4   -1.20    3.50
  -6  10  -4   -2.90    3.50
   4   9  -4   -6.50    3.40
   3   9  -4   38.60    9.90
   2   9  -4   -2.10    3.20
   1   9  -4    4.40    4.70
  -1  -9   4   11.60    3.90
   0   9  -4   22.70    7.10
   0  -9   4   40.10   10.20
  -1   9  -4  117.19   19.80
   1  -9   4  136.59   10.40
  -2   9  -4    4.60    3.40
   2  -9   4    5.90    2.90
   2  -9   4    7.70    2.50
  -3   9  -4   55.39   10.00
   3  -9   4   35.90    5.70
   3  -9   4   45.60    5.10
  -4   9  -4    7.30    4.40
   4  -9   4   -2.50    3.80
  -5   9  -4   24.10    6.60
   5  -9   4   14.60    5.50
   5  -9   4   18.80    6.50
   5  -9   4   25.30    4.70
  -6   9  -4   -4.80    3.50
   6  -9   4   -3.40    4.20
   6  -9   4   -5.30    3.30
   6  -9   4   -6.00    3.80
  -7   9  -4   20.90    5.80
   5   8  -4   21.40    7.60
   4   8  -4  117.09   14.10
   3   8  -4    9.90    5.10
   2   8  -4   -4.20    2.30
  -2  -8   4   -1.80    2.80
   1   8  -4    1.60    2.80
  -1  -8   4    4.30    3.40
   0   8  -4  347.57   21.20
   0   8  -4  316.77   16.00
   0  -8   4  349.77   16.90
   0  -8   4  315.07   21.50
   0  -8   4  306.97   16.50
  -1   8  -4   12.00    4.30
  -1   8  -4    9.30    3.10
   1  -8   4   12.40    3.70
   1  -8   4   13.60    3.60
   1  -8   4   11.50    5.00
  -2   8  -4   -2.10    1.90
   2  -8   4   12.40    4.20
   2  -8   4   -0.60    2.60
  -3   8  -4   73.89   11.20
   3  -8   4   73.19    7.30
   3  -8   4   44.70    9.60
   3  -8   4   78.09    6.60
   3  -8   4   65.89    5.30
   4  -8   4    2.60    3.90
   4  -8   4    7.70    3.50
  -5   8  -4   -0.20    2.40
   5  -8   4   -0.60    2.40
   5  -8   4   -1.10    3.30
  -6   8  -4  144.59   11.90
  -6   8  -4  133.79    9.10
   6  -8   4  139.89   11.20
   6  -8   4  142.39   11.40
   6  -8   4  118.29   11.80
  -7   8  -4   14.50    4.40
  -7   8  -4   24.80    5.50
   7  -8   4    4.10    4.60
   7  -8   4   17.00    5.50
   7  -8   4   22.60    6.20
   6   7  -4    8.40    5.50
   5   7  -4   21.10    6.20
  -5  -7   4   44.90    5.90
   4   7  -4   96.49   11.70
   3   7  -4    1.00    2.50
   2   7  -4    3.50    3.00
   2   7  -4   -1.60    1.80
  -2  -7   4    5.30    4.10
  -2  -7   4    1.20    2.90
  -2  -7   4    7.10    2.30
   1   7  -4   -2.40    1.60
   1   7  -4   -1.10    1.60
  -1  -7   4    0.80    1.50
  -1  -7   4   10.70    3.10
  -1  -7   4   -1.00    1.90
   0   7  -4   39.40   11.10
   0   7  -4   51.49    5.80
   0  -7   4   61.09    7.00
   0  -7   4   67.39   11.60
   0  -7   4   69.09    7.10
  -1   7  -4   -1.40    1.90
  -1   7  -4   -0.30    2.00
   1  -7   4    1.90    2.10
   1  -7   4   -2.00    1.70
  -2   7  -4   57.09    6.80
  -2   7  -4   56.79    9.00
   2  -7   4   49.20    9.00
   2  -7   4   66.79    5.80
   2  -7   4   54.19    6.20
  -3   7  -4   60.59    7.60
   3  -7   4   59.69    6.00
   3  -7   4   59.79    6.50
   3  -7   4   65.89    5.00
  -4   7  -4    1.90    2.80
   4  -7   4    2.50    1.70
   4  -7   4   -1.70    3.00
  -5   7  -4    7.00    2.40
  -5   7  -4    9.70    3.60
   5  -7   4    8.20    3.10
   5  -7   4    4.20    2.50
   5  -7   4    8.60    3.20
  -6   7  -4    1.00    2.10
  -6   7  -4    1.60    2.70
   6  -7   4   -4.40    1.90
   6  -7   4    4.10    2.20
  -7   7  -4  237.88   13.10
  -7   7  -4  230.08   12.70
   7  -7   4  213.68   15.40
   7  -7   4  197.58   13.40
  -8   7  -4    8.70    3.40
   8  -7   4   -1.00    4.60
   8  -7   4   -0.40    3.10
   7   6  -4    2.40    3.30
   6   6  -4    2.20    4.50
  -6  -6   4    5.40    2.70
   5   6  -4   75.69    8.20
  -5  -6   4   64.59    6.10
   4   6  -4   41.50    5.90
  -4  -6   4   41.90    9.80
  -4  -6   4   48.60    4.30
   3   6  -4  131.99    9.50
  -3  -6   4  127.89   11.10
  -3  -6   4  126.99   12.90
  -3  -6   4  121.79   10.40
   2   6  -4   13.20    4.40
  -2  -6   4   12.40    3.40
  -2  -6   4   16.40    4.50
  -2  -6   4   17.50    5.50
   1   6  -4  165.08   10.30
   1   6  -4  170.38   13.30
  -1  -6   4  160.18   11.10
  -1  -6   4  132.19   12.80
  -1  -6   4  165.58   11.00
   0   6  -4  861.21   26.10
   0   6  -4  872.41   31.30
   0  -6   4  870.11   33.20
   0  -6   4  867.11   26.60
   0  -6   4  863.21   26.90
  -1   6  -4  103.79    9.90
  -1   6  -4  108.19    8.50
   1  -6   4  107.19   10.40
   1  -6   4   95.39    7.30
   1  -6   4  107.89    8.10
  -2   6  -4   69.89    7.10
  -2   6  -4   78.69    8.40
   2  -6   4   77.59    5.90
   2  -6   4   85.89    7.10
  -3   6  -4   20.60    4.70
   3  -6   4   25.60    2.80
   3  -6   4   28.60    4.80
  -4   6  -4   35.60    3.60
  -4   6  -4   39.50    6.50
   4  -6   4   34.50    5.90
   4  -6   4   41.10    4.60
  -5   6  -4  114.39    7.60
  -5   6  -4  114.29   10.70
   5  -6   4  105.69    8.60
   5  -6   4  118.79    9.90
   5  -6   4  118.79    9.30
  -6   6  -4    3.80    2.60
  -6   6  -4    6.10    2.60
   6  -6   4    2.30    2.70
   6  -6   4    2.10    2.90
   6  -6   4    2.60    3.00
  -7   6  -4    2.30    2.70
  -7   6  -4    4.80    2.60
   7  -6   4    1.60    3.50
   7  -6   4    8.90    4.50
  -8   6  -4   22.70    5.40
   8  -6   4   25.70    7.00
   8  -6   4   20.60    4.90
   7   5  -4    5.10    5.00
  -7  -5   4    8.60    3.00
   6   5  -4    0.00    3.10
  -6  -5   4   -1.50    2.40
   5   5  -4    0.60    3.10
  -5  -5   4    0.40    2.00
  -5  -5   4    9.20    4.90
   4   5  -4    5.40    2.10
   4   5  -4    2.30    2.50
  -4  -5   4    4.10    3.90
  -4  -5   4   -1.20    2.00
  -4  -5   4    2.30    1.90
  -4  -5   4    4.80    2.40
   3   5  -4   75.69    6.10
   3   5  -4   71.49    6.80
  -3  -5   4   72.59    8.00
  -3  -5   4   70.79    4.80
  -3  -5   4   77.99    8.30
  -3  -5   4   78.59   10.10
   2   5  -4    0.30    1.30
  -2  -5   4    0.70    2.20
  -2  -5   4    2.80    2.20
  -2  -5   4    5.40    3.30
   1   5  -4  124.89    8.40
  -1  -5   4  123.29   11.20
  -1  -5   4  134.59    9.50
  -1  -5   4  124.59    8.80
   0   5  -4  427.16   16.20
   0  -5   4  444.46   16.90
   0  -5   4  423.56   16.40
  -1   5  -4  134.69    8.70
  -1   5  -4  121.19   10.50
   1  -5   4  143.19    8.30
   1  -5   4  137.89    8.60
  -2   5  -4    2.60    1.90
  -2   5  -4    2.60    2.20
   2  -5   4    2.70    1.50
   2  -5   4    2.80    1.80
  -3   5  -4 1266.27   25.30
  -3   5  -4 1208.88   34.30
   3  -5   4 1237.08   31.30
   3  -5   4 1243.88   25.30
   3  -5   4 1282.87   27.10
  -4   5  -4    0.80    1.20
  -4   5  -4    0.00    1.80
   4  -5   4   -0.70    1.40
   4  -5   4   -0.50    1.50
  -5   5  -4   37.30    5.90
  -5   5  -4   34.40    5.50
   5  -5   4   30.70    5.90
   5  -5   4   29.20    5.20
   5  -5   4   31.70    5.80
  -6   5  -4    4.90    2.70
  -6   5  -4   10.40    2.70
   6  -5   4    7.70    2.90
   6  -5   4    0.40    2.20
   6  -5   4    6.10    3.10
  -7   5  -4    0.00    3.00
   7  -5   4    1.80    3.00
   7  -5   4    6.90    4.00
   7  -5   4   -1.90    2.00
  -8   5  -4   76.99    8.60
   8  -5   4   79.99   10.50
   8  -5   4   65.69    7.60
   9  -5   4   -4.30    2.60
   7   4  -4   30.40    6.60
  -7  -4   4   26.80    6.30
  -7  -4   4   41.60    7.10
   6   4  -4    1.60    4.00
  -6  -4   4    2.30    1.90
  -6  -4   4    0.40    3.80
   5   4  -4  271.47   15.20
   5   4  -4  263.07   16.00
  -5  -4   4  272.07   13.50
  -5  -4   4  272.47   25.50
  -5  -4   4  253.67   18.00
  -5  -4   4  285.87   18.10
   3   4  -4   18.70    4.30
   3   4  -4   24.60    4.70
  -3  -4   4   22.30    4.90
  -3  -4   4   21.50    6.20
  -3  -4   4   17.60    4.30
  -3  -4   4   15.70    2.80
   2   4  -4    1.20    1.50
   2   4  -4    3.00    1.60
  -2  -4   4    2.60    0.90
  -2  -4   4    0.80    1.30
  -2  -4   4   -1.10    1.90
  -2  -4   4    0.80    1.50
   1   4  -4    7.00    2.20
  -1  -4   4    7.20    2.90
  -1  -4   4    7.30    2.80
  -1  -4   4    3.40    1.80
   0   4  -4  404.46   14.60
   0  -4   4  430.56   15.70
   0  -4   4  416.76   15.30
   1  -4   4   -0.20    1.10
   1  -4   4   -0.40    1.00
  -2   4  -4 2018.40   46.00
  -2   4  -4 2004.60   45.40
   2  -4   4 2079.19   39.70
   2  -4   4 2049.70   42.60
  -3   4  -4  334.67   14.50
  -3   4  -4  326.47   12.30
   3  -4   4  346.47   11.80
   3  -4   4  348.57   13.60
  -4   4  -4   86.29    6.70
  -4   4  -4   83.89    6.20
   4  -4   4   70.09    6.40
   4  -4   4   83.29    7.50
   4  -4   4   75.09    6.40
  -5   4  -4   17.10    3.20
  -5   4  -4   13.40    3.40
   5  -4   4   21.10    4.80
   5  -4   4   18.80    4.30
   5  -4   4   13.50    3.60
  -6   4  -4  637.34   17.80
  -6   4  -4  647.44   23.80
   6  -4   4  604.94   24.80
   6  -4   4  642.14   23.60
  -7   4  -4  268.77   15.80
   7  -4   4  266.57   17.00
   7  -4   4  274.97   15.10
  -8   4  -4   13.00    4.80
   8  -4   4    1.30    3.70
   8  -4   4   13.70    3.80
   9  -4   4   10.50    3.80
  -8  -3   4  158.38   14.80
   7   3  -4   -9.00    4.90
   6   3  -4   -3.50    3.40
  -6  -3   4   -1.70    1.90
  -6  -3   4   -1.30    3.60
   5   3  -4    5.70    2.60
   5   3  -4   14.10    4.50
  -5  -3   4   12.50    2.80
  -5  -3   4   12.30    4.70
  -5  -3   4   12.70    3.90
  -5  -3   4   12.50    4.50
   4   3  -4  699.23   23.50
   4   3  -4  749.73   30.70
  -4  -3   4  678.13   22.30
  -4  -3   4  696.53   27.70
  -4  -3   4  682.23   26.00
  -4  -3   4  690.73   26.30
   3   3  -4  890.41   25.60
   3   3  -4  846.82   26.00
  -3  -3   4  867.11   28.20
  -3  -3   4  831.22   28.00
  -3  -3   4  932.21   31.00
  -3  -3   4  894.01   23.30
   2   3  -4   31.60    4.00
   2   3  -4   29.60    3.80
  -2  -3   4   21.10    4.70
  -2  -3   4   26.80    5.30
  -2  -3   4   34.30    5.50
  -2  -3   4   34.70    3.30
   1   3  -4    1.20    1.20
   1   3  -4    1.70    1.10
  -1  -3   4    2.30    1.70
  -1  -3   4    1.50    1.90
   0   3  -4  425.16   14.00
   0  -3   4  399.06   14.10
   0  -3   4  407.66   14.80
  -1   3  -4 1048.80   25.60
   1  -3   4 1061.39   25.30
   1  -3   4 1074.99   25.00
  -2   3  -4  558.54   17.70
  -2   3  -4  529.35   13.30
   2  -3   4  554.64   16.40
   2  -3   4  551.04   14.20
  -3   3  -4   54.39    5.00
  -3   3  -4   57.89    4.50
   3  -3   4   60.59    4.80
   3  -3   4   49.00    4.60
  -4   3  -4   12.60    2.80
  -4   3  -4    6.80    2.30
   4  -3   4    8.50    2.40
   4  -3   4   18.70    4.20
   4  -3   4    9.90    2.90
  -5   3  -4  117.69    6.40
  -5   3  -4  130.49    9.20
   5  -3   4  111.89    8.60
   5  -3   4  117.49    9.10
  -6   3  -4    3.00    2.00
   6  -3   4    1.90    1.70
   6  -3   4    0.20    1.60
  -7   3  -4  350.16   18.60
   7  -3   4  371.26   17.40
   7  -3   4  362.06   20.20
  -8   3  -4   24.80    5.80
   8  -3   4   14.80    5.20
   8  -3   4   20.40    5.00
   9  -3   4   13.30    4.00
  -8  -2   4   14.20    6.20
  -7  -2   4   10.40    4.20
   6   2  -4   -2.90    1.90
   6   2  -4    4.80    3.60
  -6  -2   4    0.60    2.20
  -6  -2   4   -1.60    2.80
  -6  -2   4   -0.70    3.30
   5   2  -4  257.67   13.90
   5   2  -4  255.47   16.20
  -5  -2   4  239.28   15.50
  -5  -2   4  249.97   15.20
  -5  -2   4  230.18   13.00
   4   2  -4  123.09   10.00
   4   2  -4  115.79    8.60
  -4  -2   4  135.99   10.70
  -4  -2   4  122.19    8.60
  -4  -2   4  125.09    9.90
  -4  -2   4  131.89   10.90
   3   2  -4   87.69    7.70
   3   2  -4   92.49    8.70
   3   2  -4  100.69    7.30
  -3  -2   4   91.19    7.90
  -3  -2   4  107.99    8.50
  -3  -2   4  101.49    8.70
  -3  -2   4  102.49    7.00
   2   2  -4  401.46   17.60
   2   2  -4  425.26   14.70
   2   2  -4  432.66   15.40
  -2  -2   4  418.06   19.50
  -2  -2   4  435.06   16.50
  -2  -2   4  434.76   13.30
   1   2  -4   87.29    5.70
   1   2  -4   89.59    5.50
   1   2  -4   87.99    7.10
  -1  -2   4   87.49    6.60
  -1  -2   4   97.79    6.60
   0   2  -4 2156.08   38.40
   0   2  -4 2182.58   41.70
   0   2  -4 2183.78   44.90
   0  -2   4 2061.09   42.00
   0  -2   4 2098.49   43.20
  -1   2  -4 3516.25   59.49
  -1   2  -4 3559.24   62.79
  -1   2  -4 3482.15   63.09
   1  -2   4 3315.87   65.69
   1  -2   4 3510.75   62.09
  -2   2  -4 1216.28   28.10
  -2   2  -4 1174.48   25.60
  -2   2  -4 1186.48   24.90
   2  -2   4 1209.08   26.60
   2  -2   4 1203.98   24.10
  -3   2  -4 2447.76   48.20
   3  -2   4 2383.26   47.90
   3  -2   4 2402.26   51.79
   3  -2   4 2557.24   48.70
  -4   2  -4  226.08   11.20
  -4   2  -4  221.48    8.50
   4  -2   4  221.78   11.60
   4  -2   4  233.08   11.70
  -5   2  -4  713.13   24.00
  -5   2  -4  694.03   15.90
   5  -2   4  714.43   24.70
   5  -2   4  729.43   23.90
  -6   2  -4  205.28   13.30
   6  -2   4  218.78   12.60
   6  -2   4  215.08   13.90
  -7   2  -4   42.80    7.80
   7  -2   4   28.00    6.60
   7  -2   4   34.50    6.20
  -8   2  -4   37.10    7.90
   8  -2   4   48.10    9.10
   8  -2   4   38.50    6.70
   8  -2   4   43.80    7.50
   9  -2   4   12.00    7.40
  10  -2   4   27.50    5.30
  -7  -1   4   11.20    4.30
   6   1  -4   36.90    8.10
   6   1  -4   42.40    6.90
  -6  -1   4   27.00    6.00
  -6  -1   4   40.90    8.30
  -6  -1   4   39.20    7.60
  -6  -1   4   34.10    8.20
   5   1  -4  115.99   11.20
   5   1  -4  112.29   10.80
   5   1  -4  119.69    9.20
  -5  -1   4  128.59   10.20
  -5  -1   4  114.59    9.20
  -5  -1   4  123.39    9.90
  -5  -1   4  117.29   10.50
   4   1  -4 1115.19   34.40
   4   1  -4 1099.49   34.80
   4   1  -4 1110.69   30.10
  -4  -1   4 1103.39   33.10
  -4  -1   4 1085.89   32.30
  -4  -1   4 1098.99   31.80
  -4  -1   4 1089.79   30.30
   3   1  -4   10.30    2.80
   3   1  -4   12.10    3.00
   3   1  -4   14.90    3.90
  -3  -1   4   14.90    3.40
  -3  -1   4   16.70    4.10
  -3  -1   4   11.50    3.30
  -3  -1   4   18.30    4.00
   2   1  -4   -0.60    1.00
   2   1  -4    1.00    1.30
   2   1  -4    1.20    1.00
  -2  -1   4   -0.40    1.10
  -2  -1   4   -0.20    1.10
  -2  -1   4    1.40    0.90
   1   1  -4  447.46   13.50
   1   1  -4  458.75   16.30
   1   1  -4  441.26   14.00
  -1  -1   4  468.15   15.80
   0   1  -4 1229.38   24.80
   0   1  -4 1195.68   28.30
   0   1  -4 1239.78   25.70
   0  -1   4 1195.48   27.60
   0  -1   4 1240.58   26.30
  -1   1  -4 4214.58   72.59
  -1   1  -4 4138.49   71.39
   1  -1   4 4203.88   70.99
   1  -1   4 4068.49   71.59
  -2   1  -4 2351.56   42.30
  -2   1  -4 2414.66   45.40
   2  -1   4 2329.67   43.70
   2  -1   4 2298.87   41.80
   2  -1   4 2363.16   49.10
  -3   1  -4 1835.62   40.00
  -3   1  -4 1860.71   33.10
   3  -1   4 1865.61   39.70
   3  -1   4 1899.51   42.00
   3  -1   4 1918.81   38.50
   3  -1   4 1846.32   33.90
  -4   1  -4    3.80    1.90
  -4   1  -4    3.80    1.10
   4  -1   4    6.90    2.50
   4  -1   4    4.00    1.70
  -5   1  -4    1.40    1.40
  -5   1  -4    6.20    2.40
   5  -1   4    5.00    2.40
   5  -1   4    6.90    2.60
  -6   1  -4  182.78   11.00
  -6   1  -4  163.88   11.80
   6  -1   4  166.08   12.30
   6  -1   4  182.88   11.70
  -7   1  -4  564.14   25.10
  -7   1  -4  591.64   21.60
   7  -1   4  579.64   26.10
   7  -1   4  589.44   23.10
  -8   1  -4  173.48   11.20
  -8   1  -4  194.38   14.80
  -8   1  -4  198.48    9.20
   8  -1   4  181.78   15.20
   8  -1   4  163.88   19.90
   8  -1   4  180.28   12.70
  -9   1  -4   -0.10    3.10
  -9   1  -4    0.00    1.60
  -9   1  -4    2.40    2.60
   9  -1   4    0.50    2.70
   9  -1   4    1.40    2.80
  10  -1   4   72.79    9.40
  -7   0   4   28.20    7.30
   6   0  -4  291.67   21.60
   6   0  -4  243.08   16.60
   6   0  -4  236.48   18.30
  -6   0   4  275.57   25.80
  -6   0   4  264.97   14.50
  -6   0   4  249.08   14.90
  -6   0   4  241.68   14.80
   5   0  -4    5.80    2.50
   5   0  -4   10.80    3.10
   5   0  -4    5.80    3.00
  -5   0   4    6.70    2.80
  -5   0   4    7.90    3.30
  -5   0   4   12.70    4.10
  -5   0   4    8.10    3.10
   4   0  -4 1042.60   33.10
   4   0  -4 1013.30   28.20
   4   0  -4  958.10   31.30
  -4   0   4 1028.50   29.70
  -4   0   4 1031.10   30.40
  -4   0   4 1030.50   27.90
  -4   0   4 1045.40   31.10
   3   0  -4  454.95   15.60
   3   0  -4  445.16   18.30
   3   0  -4  466.95   18.80
  -3   0   4  450.85   17.30
  -3   0   4  458.85   16.50
  -3   0   4  443.96   16.00
  -3   0   4  451.95   17.50
   2   0  -4 1096.59   28.70
   2   0  -4 1077.69   29.00
   2   0  -4 1110.59   25.40
  -2   0   4 1103.69   27.30
  -2   0   4 1064.19   25.90
  -2   0   4 1080.39   28.30
   1   0  -4  336.77   10.60
   1   0  -4  348.37   12.20
   1   0  -4  331.77   13.20
  -1   0   4  342.27   11.60
  -1   0   4  326.27   12.60
   0   0  -4    4.10    1.20
   0   0  -4    3.90    1.20
   0   0  -4    2.80    1.30
   0   0   4    3.40    1.40
   0   0   4    3.90    1.20
   0   0   4    3.20    1.50
  -1   0  -4  712.73   16.70
  -1   0  -4  754.02   18.40
   1   0   4  764.02   18.10
   1   0   4  749.62   16.40
   1   0   4  756.22   21.00
  -2   0  -4 1347.57   31.00
  -2   0  -4 1369.46   27.70
  -2   0  -4 1446.46   32.90
   2   0   4 1454.25   33.30
   2   0   4 1414.16   28.20
   2   0   4 1475.55   28.30
  -3   0  -4  379.96   14.50
  -3   0  -4  389.06   10.40
  -3   0  -4  394.26   14.90
   3   0   4  400.56   15.40
   3   0   4  392.26   12.70
  -4   0  -4  501.35   12.70
  -4   0  -4  508.45   18.60
   4   0   4  509.85   18.60
   4   0   4  460.35   21.00
  -5   0  -4  319.97   14.30
  -5   0  -4  322.67   15.70
  -5   0  -4  324.37   10.50
   5   0   4  312.37   15.80
   5   0   4  306.07   14.90
  -6   0  -4  408.86   13.40
  -6   0  -4  388.66   16.70
  -6   0  -4  403.46   19.10
   6   0   4  383.96   17.90
   6   0   4  404.86   19.70
  -7   0  -4 2119.99   55.89
  -7   0  -4 2056.09   55.89
  -7   0  -4 2160.18   42.60
   7   0   4 2125.59   52.99
   7   0   4 2076.39   56.79
   7   0   4 2159.18   53.99
  -8   0  -4  125.19   12.00
  -8   0  -4  100.59    6.90
  -8   0  -4  114.59    9.50
   8   0   4   95.09   11.20
   8   0   4  110.39   10.10
   8   0   4  112.49   10.30
  -9   0  -4    4.30    2.20
  -9   0  -4   -1.20    1.40
  -9   0  -4    0.70    2.80
   9   0   4   -1.90    2.80
   9   0   4    0.70    3.40
 -10   0  -4   21.00    4.40
 -10   0  -4   14.20    5.00
  10   0   4   20.80    5.00
 -11   0  -4   17.00    4.50
 -11   0  -4   18.80    5.30
  11   0   4    6.30    5.20
   6  -1  -4   29.00    6.90
   6  -1  -4   34.70    6.30
  -6   1   4   35.30    6.80
   5  -1  -4   -0.20    1.20
   5  -1  -4   -0.10    2.30
  -5   1   4   -0.90    1.50
  -5   1   4   -0.10    2.30
   4  -1  -4  245.78   12.00
   4  -1  -4  236.58   13.80
   4  -1  -4  265.77   15.40
  -4   1   4  257.47   13.30
  -4   1   4  271.07   13.70
  -4   1   4  246.38   13.10
  -4   1   4  245.08   10.50
   3  -1  -4  128.69    7.50
   3  -1  -4   98.29   11.00
   3  -1  -4  121.79    8.80
  -3   1   4  125.89    7.00
  -3   1   4  128.99    8.50
  -3   1   4  124.29    8.50
  -3   1   4  131.99    8.70
   2  -1  -4 1236.68   26.50
   2  -1  -4 1166.88   30.30
   2  -1  -4 1119.69   30.20
  -2   1   4 1158.68   29.30
  -2   1   4 1240.58   28.90
  -2   1   4 1183.08   28.10
  -2   1   4 1189.78   26.90
   1  -1  -4  660.43   19.20
   1  -1  -4  663.13   15.50
   1  -1  -4  647.84   18.50
  -1   1   4  633.94   18.70
  -1   1   4  656.43   17.90
  -1   1   4  669.03   16.80
   0  -1  -4 3060.89   59.49
   0  -1  -4 3312.57   54.69
   0  -1  -4 3377.36   58.59
   0   1   4 3172.98   55.39
   0   1   4 3333.77   60.79
   0   1   4 3365.46   59.89
  -1  -1  -4  481.45   15.30
  -1  -1  -4  468.45   13.60
  -1  -1  -4  460.45   11.20
   1   1   4  480.85   15.50
   1   1   4  462.95   12.60
   1   1   4  462.05   13.60
  -2  -1  -4 1937.41   36.90
  -2  -1  -4 1927.31   41.20
   2   1   4 1954.10   38.30
   2   1   4 1986.30   35.60
   2   1   4 1912.11   41.90
  -3  -1  -4 6911.21  122.89
  -3  -1  -4 7225.78  117.19
   3   1   4 7121.79  118.99
   3   1   4 7122.89  124.49
  -4  -1  -4  113.49    6.50
  -4  -1  -4  125.59    9.00
  -4  -1  -4  117.09    4.30
  -4  -1  -4  111.69    8.30
   4   1   4  124.49    8.80
   4   1   4  122.79    8.90
  -5  -1  -4  214.58    9.80
  -5  -1  -4  206.88   11.90
  -5  -1  -4  218.38   13.00
   5   1   4  226.08   13.00
   5   1   4  222.68   13.20
  -6  -1  -4   13.00    3.20
  -6  -1  -4   13.60    3.90
  -6  -1  -4   15.50    4.30
   6   1   4    9.80    3.70
   6   1   4    9.50    3.50
   6   1   4   14.80    4.00
  -7  -1  -4 2069.99   55.59
  -7  -1  -4 2179.88   51.99
   7   1   4 2095.39   53.89
   7   1   4 2149.08   52.89
   7   1   4 2060.59   56.69
  -8  -1  -4   15.90    5.40
  -8  -1  -4   22.40    4.50
  -8  -1  -4   10.50    3.60
   8   1   4   12.20    4.10
   8   1   4   15.60    4.70
   8   1   4   17.20    4.90
  -9  -1  -4   28.30    4.90
  -9  -1  -4   29.10    5.80
  -9  -1  -4   21.10    6.60
   9   1   4   20.90    5.90
   9   1   4   26.80    5.80
   9   1   4   23.80    7.30
 -10  -1  -4   -2.80    2.80
 -10  -1  -4    3.40    3.60
  10   1   4    7.90    4.20
 -11  -1  -4    6.30    3.30
   7  -2  -4   71.59   11.20
   7  -2  -4   70.69    8.00
  -7   2   4   81.59    8.50
   6  -2  -4   47.50    6.00
   6  -2  -4   36.40    7.40
   6  -2  -4   43.30    8.80
  -6   2   4   41.10    7.20
  -6   2   4   39.90    7.00
   5  -2  -4    2.80    2.10
   5  -2  -4    2.20    2.50
   5  -2  -4    0.40    2.10
  -5   2   4    2.60    1.80
  -5   2   4   -0.40    1.30
   4  -2  -4 2566.34   61.89
   4  -2  -4 2676.33   54.29
   4  -2  -4 2631.64   57.99
  -4   2   4 2651.14   57.59
  -4   2   4 2588.44   56.29
  -4   2   4 2620.14   56.59
   3  -2  -4    7.30    1.90
   3  -2  -4    9.60    3.20
   3  -2  -4    8.20    2.90
  -3   2   4    6.80    2.10
  -3   2   4   10.80    3.30
  -3   2   4    9.10    2.70
  -3   2   4   10.40    1.90
   2  -2  -4  104.29    7.30
   2  -2  -4  101.79    5.50
   2  -2  -4   98.19    7.60
  -2   2   4  114.09    6.80
  -2   2   4  104.99    6.30
  -2   2   4   87.29    6.40
  -2   2   4   96.69    6.90
   1  -2  -4 1048.10   26.00
   1  -2  -4 1064.79   26.10
   1  -2  -4 1016.80   20.50
  -1   2   4 1014.90   22.00
  -1   2   4 1041.90   24.00
  -1   2   4  977.80   25.20
   0  -2  -4 6288.27  106.19
   0  -2  -4 6292.47  107.09
   0   2   4 6250.47  100.39
   0   2   4 6349.86  107.39
  -1  -2  -4  124.49    7.30
  -1  -2  -4  122.79    6.50
   1   2   4  120.19    3.60
   1   2   4  114.39    6.70
   1   2   4  121.39    7.50
  -2  -2  -4  822.42   20.70
  -2  -2  -4  863.71   23.70
   2   2   4  839.12   24.00
   2   2   4  825.52   22.00
  -3  -2  -4   64.59    5.20
  -3  -2  -4   66.79    4.30
  -3  -2  -4   61.89    6.00
  -3  -2  -4   64.39    6.00
   3   2   4   58.59    6.00
   3   2   4   63.89    5.50
  -4  -2  -4  264.67   13.30
  -4  -2  -4  257.77   11.30
  -4  -2  -4  262.37   13.70
  -4  -2  -4  280.27    8.70
   4   2   4  281.77   11.50
   4   2   4  274.57   14.20
   4   2   4  265.77   13.50
  -5  -2  -4   87.79    8.30
  -5  -2  -4   74.69    6.50
  -5  -2  -4   71.59    7.10
   5   2   4   71.59    7.50
   5   2   4   71.99    6.30
   5   2   4   78.69    8.00
  -6  -2  -4   17.20    4.30
   6   2   4   21.10    4.60
   6   2   4   18.90    5.80
   6   2   4   19.10    5.00
  -7  -2  -4 4143.29   87.79
  -7  -2  -4 4231.68   92.19
   7   2   4 4289.97   91.09
   7   2   4 4205.48   86.69
   7   2   4 4233.78   93.19
  -8  -2  -4   -0.40    2.10
  -8  -2  -4    2.00    1.80
  -8  -2  -4   -3.60    1.50
   8   2   4   -1.20    2.50
   8   2   4    0.00    2.90
   8   2   4    2.70    2.00
  -9  -2  -4   44.30    7.10
  -9  -2  -4   30.30    6.70
   9   2   4   59.09    9.80
   9   2   4   64.69   12.30
   9   2   4   50.59    9.00
 -10  -2  -4    3.90    4.40
 -10  -2  -4   14.30    3.60
  10   2   4    1.80    4.40
 -11  -2  -4   66.19   10.00
 -11  -2  -4   89.59    9.00
  11   2   4   75.29    8.80
   7  -3  -4    5.30    3.00
   7  -3  -4    3.70    2.70
  -7   3   4    0.60    2.40
   6  -3  -4  103.29    8.30
   6  -3  -4   61.69   10.50
   6  -3  -4   77.09    8.70
  -6   3   4   81.39    7.60
  -6   3   4   92.29    8.20
   5  -3  -4   34.90    6.50
   5  -3  -4   26.00    6.00
   5  -3  -4   31.30    5.00
  -5   3   4   42.50    7.00
  -5   3   4   23.30    4.90
   4  -3  -4 2169.38   50.49
   4  -3  -4 2139.59   46.50
   4  -3  -4 2225.68   55.79
  -4   3   4 2186.38   49.20
  -4   3   4 2187.38   50.69
   3  -3  -4  652.23   24.30
   3  -3  -4  665.93   21.80
   3  -3  -4  667.73   18.80
  -3   3   4  668.93   21.70
  -3   3   4  665.43   21.90
   2  -3  -4  316.07   10.20
   2  -3  -4  317.67   13.30
   2  -3  -4  297.77   14.00
  -2   3   4  312.87   13.20
  -2   3   4  313.57   10.10
  -2   3   4  342.77   13.50
   1  -3  -4 1025.80   26.20
   1  -3  -4 1054.49   23.50
   1  -3  -4 1074.19   20.20
   1  -3  -4 1061.89   27.30
  -1   3   4 1057.59   24.60
  -1   3   4 1066.89   27.00
   0  -3  -4  781.92   23.50
   0  -3  -4  811.62   20.80
   0  -3  -4  763.42   21.40
   0   3   4  789.12   22.10
   0   3   4  833.52   22.00
  -1  -3  -4 1137.69   27.30
  -1  -3  -4 1154.08   28.20
  -1  -3  -4 1164.18   27.20
   1   3   4 1098.89   28.20
   1   3   4 1160.18   29.40
  -2  -3  -4  359.76   14.50
  -2  -3  -4  318.87   11.80
  -2  -3  -4  310.97   12.30
   2   3   4  325.17    8.70
   2   3   4  315.07   14.30
   2   3   4  316.37   13.30
  -3  -3  -4  523.85   17.60
  -3  -3  -4  504.25   19.10
  -3  -3  -4  533.25   19.50
  -3  -3  -4  525.65   15.50
   3   3   4  531.55   20.30
   3   3   4  543.55   14.70
  -4  -3  -4   84.59    7.80
  -4  -3  -4   73.69    4.90
  -4  -3  -4   70.39    6.20
  -4  -3  -4   81.39    7.60
   4   3   4   77.39    7.70
   4   3   4   77.79    5.70
   4   3   4   73.99    4.80
  -5  -3  -4  332.97   15.20
  -5  -3  -4  316.27   16.40
  -5  -3  -4  343.07   21.00
   5   3   4  329.17   17.30
   5   3   4  324.87   10.40
   5   3   4  319.57   13.80
  -6  -3  -4  452.75   21.50
  -6  -3  -4  453.85   20.90
   6   3   4  450.05   21.20
   6   3   4  438.16   21.30
   6   3   4  457.25   12.50
   6   3   4  450.95   18.40
  -7  -3  -4 2580.34   62.79
  -7  -3  -4 2438.26   63.79
   7   3   4 2548.34   65.29
   7   3   4 2526.95   58.79
   7   3   4 2505.35   64.29
  -8  -3  -4  105.19   10.80
   8   3   4  110.49   10.40
   8   3   4  126.79   22.00
   8   3   4  120.69   11.80
  -9  -3  -4   69.89    8.30
  -9  -3  -4   84.69    9.90
   9   3   4   63.99   10.30
 -10  -3  -4   95.59   10.00
 -10  -3  -4  108.59   12.20
  10   3   4  111.19   11.70
   7  -4  -4   86.49    9.40
   7  -4  -4   77.79    8.30
  -7   4   4   62.59    7.90
   6  -4  -4    5.70    3.30
   6  -4  -4    3.00    2.10
  -6   4   4    2.30    2.40
   5  -4  -4   46.00    5.50
   5  -4  -4   53.39    9.90
   5  -4  -4   34.60    6.00
  -5   4   4   48.50    6.10
  -5   4   4   37.30    6.60
   4  -4  -4 2000.90   46.60
   4  -4  -4 1907.51   51.99
   4  -4  -4 1952.00   42.70
  -4   4   4 1915.11   45.50
  -4   4   4 1948.80   47.50
   3  -4  -4  299.17   11.30
   3  -4  -4  292.27   15.80
   3  -4  -4  301.57   13.70
  -3   4   4  275.37   13.40
  -3   4   4  296.07   14.00
   2  -4  -4  434.76   16.00
   2  -4  -4  438.06   17.70
   2  -4  -4  425.36   12.10
  -2   4   4  434.06   16.60
  -2   4   4  441.86   12.50
   1  -4  -4   20.10    3.70
   1  -4  -4   25.40    3.00
   1  -4  -4   22.80    1.80
   1  -4  -4   21.00    3.90
  -1   4   4   30.00    5.00
  -1   4   4   24.10    3.20
   0  -4  -4 6342.57  109.19
   0  -4  -4 6290.97  108.79
   0  -4  -4 6422.36  109.39
   0  -4  -4 6182.18  111.59
   0   4   4 6287.97  112.19
   0   4   4 6288.17  110.59
  -1  -4  -4  461.05   15.90
  -1  -4  -4  443.46   16.50
  -1  -4  -4  445.36   16.20
   1   4   4  454.25   17.30
   1   4   4  444.46   17.10
  -2  -4  -4 1099.59   29.20
  -2  -4  -4 1132.09   28.20
  -2  -4  -4 1084.39   31.60
   2   4   4 1128.29   20.80
   2   4   4 1141.39   32.00
   2   4   4 1116.69   30.70
  -3  -4  -4  988.40   29.40
  -3  -4  -4  973.30   29.90
  -3  -4  -4  983.70   25.60
  -3  -4  -4 1032.80   28.60
   3   4   4  991.80   21.90
   3   4   4  957.30   30.50
   3   4   4  991.60   25.00
  -4  -4  -4 1274.57   37.40
  -4  -4  -4 1287.57   30.60
  -4  -4  -4 1358.36   35.70
  -4  -4  -4 1307.47   37.10
   4   4   4 1339.47   30.30
   4   4   4 1335.17   30.40
   4   4   4 1313.67   38.70
  -5  -4  -4  297.57   16.70
  -5  -4  -4  318.67   18.80
  -5  -4  -4  294.27   16.50
   5   4   4  309.97   11.80
   5   4   4  294.97   13.00
   5   4   4  277.47   16.80
  -6  -4  -4   75.99    8.80
  -6  -4  -4   74.39    9.00
   6   4   4   83.99    9.20
   6   4   4   74.19    5.60
   6   4   4   75.59    9.00
   6   4   4  100.29    8.20
  -7  -4  -4  118.49   11.30
  -7  -4  -4  124.59   11.90
   7   4   4  105.29    6.50
   7   4   4  111.89   11.50
   7   4   4  101.69    9.00
   7   4   4   94.99   10.50
  -8  -4  -4   23.50    6.30
  -8  -4  -4   26.90    6.80
   8   4   4   27.10    3.80
   8   4   4   25.60    7.00
   8   4   4   24.60    6.10
   8   4   4   20.40    6.40
  -9  -4  -4   10.60    6.40
  -9  -4  -4    3.60    3.80
   9   4   4    6.70    4.30
   7  -5  -4   28.30    5.60
   7  -5  -4   15.00    5.00
  -7   5   4   24.50    5.60
   6  -5  -4    0.70    2.50
   6  -5  -4   -4.80    1.70
  -6   5   4   -2.90    2.40
   5  -5  -4  144.19   10.60
   5  -5  -4  143.79    9.50
   5  -5  -4  136.59   12.70
  -5   5   4  141.99   11.20
  -5   5   4  134.99   10.10
   4  -5  -4  162.98    9.20
   4  -5  -4  165.08   13.40
   4  -5  -4  159.08   10.50
  -4   5   4  141.69   10.30
  -4   5   4  157.38   10.70
   3  -5  -4    7.10    2.20
   3  -5  -4    9.60    3.00
   3  -5  -4    3.00    2.40
  -3   5   4    7.30    2.50
   2  -5  -4  367.06   16.60
   2  -5  -4  367.06   15.10
   2  -5  -4  370.36   11.20
   2  -5  -4  391.46   14.50
   1  -5  -4  744.43   14.80
   1  -5  -4  749.82   14.00
   1  -5  -4  770.22   25.30
   1  -5  -4  732.53   20.20
   1  -5  -4  719.23   21.80
  -1   5   4  723.03   20.90
  -1   5   4  738.73   24.10
   0  -5  -4  319.37   13.50
   0  -5  -4  347.47   13.50
   0  -5  -4  334.77   14.00
   0   5   4  332.17   14.30
   0   5   4  329.97   15.30
  -1  -5  -4    0.70    1.10
  -1  -5  -4   -1.10    1.00
  -1  -5  -4    1.60    0.80
   1   5   4   -0.80    1.10
   1   5   4   -0.80    1.40
  -2  -5  -4  123.69    9.60
  -2  -5  -4  124.29    5.20
  -2  -5  -4  137.69    9.30
  -2  -5  -4  128.79    8.70
   2   5   4  131.59    4.50
   2   5   4  136.89    8.70
   2   5   4  132.89   10.20
  -3  -5  -4 1525.65   42.10
  -3  -5  -4 1515.85   40.20
  -3  -5  -4 1551.04   39.90
  -3  -5  -4 1539.35   32.10
  -3  -5  -4 1574.14   37.30
   3   5   4 1512.95   36.30
   3   5   4 1502.05   30.30
   3   5   4 1558.84   43.10
  -4  -5  -4   25.50    5.30
  -4  -5  -4   12.90    3.30
  -4  -5  -4   18.60    3.60
  -4  -5  -4   21.80    4.10
  -4  -5  -4   29.10    6.10
   4   5   4   19.70    3.40
   4   5   4   23.80    5.40
   4   5   4   19.40    3.80
  -5  -5  -4    4.00    2.10
  -5  -5  -4    1.80    1.20
  -5  -5  -4    3.20    2.40
  -5  -5  -4    0.80    1.60
   5   5   4    0.00    1.00
   5   5   4    1.10    1.70
   5   5   4    1.60    1.90
  -6  -5  -4    2.00    2.80
  -6  -5  -4    0.80    2.10
   6   5   4   -0.60    1.70
   6   5   4    0.90    1.20
   6   5   4    1.00    2.30
  -7  -5  -4  461.25   23.70
  -7  -5  -4  458.45   24.40
   7   5   4  433.46   23.90
   7   5   4  463.25   16.70
   7   5   4  460.05   23.90
   7   5   4  453.55   19.80
  -8  -5  -4    2.70    3.30
  -8  -5  -4    7.10    4.60
   8   5   4    5.50    2.90
   8   5   4    1.50    2.10
   8   5   4    0.00    2.80
   8   5   4    2.20    1.60
  -9  -5  -4  110.29   11.00
  -9  -5  -4   88.39   12.00
   9   5   4   98.39   20.80
   9   5   4   98.59    7.10
   7  -6  -4  160.48   11.10
   7  -6  -4  132.79   12.00
  -7   6   4  145.19   12.20
   6  -6  -4    5.40    3.00
  -6   6   4    2.80    4.20
   5  -6  -4    2.20    2.80
   5  -6  -4   -4.10    2.00
   5  -6  -4   -1.50    1.40
  -5   6   4    0.60    1.80
   4  -6  -4  184.68   20.50
   4  -6  -4  194.68   10.20
   4  -6  -4  180.58   11.30
  -4   6   4  183.68   12.20
   3  -6  -4    1.60    1.40
   3  -6  -4    2.30    2.40
   3  -6  -4    3.90    2.40
  -3   6   4    3.00    2.20
   2  -6  -4   14.70    3.80
   2  -6  -4   19.90    2.50
   2  -6  -4   18.10    2.20
   2  -6  -4   17.70    4.10
   2  -6  -4   17.80    3.10
  -2   6   4   13.60    2.70
  -2   6   4   11.20    3.30
   1  -6  -4  204.28   11.60
   1  -6  -4  195.98   10.20
   1  -6  -4  194.28    6.30
   1  -6  -4  196.88   10.80
   1  -6  -4  195.08    5.40
  -1   6   4  189.58   10.20
  -1   6   4  212.38   12.90
   0  -6  -4  129.39    8.70
   0  -6  -4  134.89    9.40
   0  -6  -4  126.69    8.70
   0   6   4  133.29    9.50
   0   6   4  128.89   10.70
  -1  -6  -4   15.10    4.00
  -1  -6  -4   21.80    4.50
  -1  -6  -4   18.60    1.70
   1   6   4   18.00    4.20
   1   6   4   15.60    4.30
   1   6   4   17.60    3.90
  -2  -6  -4   96.39    8.30
  -2  -6  -4   81.39    4.70
  -2  -6  -4   95.89    9.00
   2   6   4   97.89    9.10
   2   6   4   98.09    8.00
   2   6   4   90.39    4.00
  -3  -6  -4   43.40    7.50
  -3  -6  -4   47.70    4.40
  -3  -6  -4   50.39    8.20
  -3  -6  -4   46.60    7.80
   3   6   4   46.80    3.60
   3   6   4   43.60    5.50
   3   6   4   60.99    7.30
  -4  -6  -4   91.29    6.80
  -4  -6  -4   92.29    9.10
  -4  -6  -4  103.89   10.40
  -4  -6  -4  107.39    9.80
   4   6   4  117.29   11.00
   4   6   4  108.09    8.50
   4   6   4  103.79    6.40
  -5  -6  -4  271.77   16.50
  -5  -6  -4  246.28   17.20
  -5  -6  -4  261.47   13.80
  -5  -6  -4  262.27   16.60
   5   6   4  282.97   14.00
   5   6   4  283.17   12.50
   5   6   4  249.58   17.10
  -6  -6  -4   -1.20    2.00
  -6  -6  -4    6.40    3.20
  -6  -6  -4    9.80    2.80
  -6  -6  -4    4.80    3.30
   6   6   4    7.50    2.90
   6   6   4    3.30    1.80
   6   6   4    4.30    2.10
  -7  -6  -4  645.34   29.10
  -7  -6  -4  638.74   38.40
   7   6   4  661.53   31.90
   7   6   4  645.34   22.70
   7   6   4  673.93   24.50
  -8  -6  -4   -3.60    3.00
   8   6   4    1.30    1.80
   8   6   4    3.30    3.10
   8   6   4    1.30    2.70
   9   6   4    6.40    2.60
  10   6   4    2.20    3.10
   7  -7  -4    0.20    3.60
   6  -7  -4    2.00    2.30
   6  -7  -4    3.90    3.00
  -6   7   4    8.00    3.70
   5  -7  -4    0.40    1.60
   5  -7  -4    1.80    2.60
  -5   7   4   -0.10    2.60
   4  -7  -4   -0.20    2.20
   4  -7  -4    4.60    2.30
   4  -7  -4    1.90    1.60
   4  -7  -4   -2.40    2.80
  -4   7   4    0.20    2.40
   3  -7  -4  157.38    7.20
   3  -7  -4  156.28   12.60
   3  -7  -4  158.18   10.20
   3  -7  -4  147.09    8.00
  -3   7   4  135.69   11.10
   2  -7  -4   40.20    4.70
   2  -7  -4   50.09    3.20
   2  -7  -4   48.40    5.40
   2  -7  -4   49.99    6.40
   2  -7  -4   42.10    3.70
  -2   7   4   51.29    6.90
   1  -7  -4  312.77   15.30
   1  -7  -4  330.97   14.80
   1  -7  -4  319.57   14.80
  -1   7   4  337.07   14.50
  -1   7   4  328.47   17.30
   0  -7  -4  445.86   10.50
   0  -7  -4  439.96   19.20
   0  -7  -4  438.86   17.10
   0  -7  -4  470.05   18.70
   0   7   4  442.66   20.50
   0   7   4  441.66   19.50
   0   7   4  447.66   18.90
  -1  -7  -4   26.00    5.00
  -1  -7  -4   30.20    3.00
  -1  -7  -4   31.50   10.30
   1   7   4   38.60    6.80
   1   7   4   28.70    5.70
  -2  -7  -4 1892.61   48.60
  -2  -7  -4 1886.11   51.39
  -2  -7  -4 1880.81   37.20
   2   7   4 1925.21   51.19
   2   7   4 1862.51   34.70
   2   7   4 1945.51   47.70
  -3  -7  -4  575.24   26.10
  -3  -7  -4  582.94   17.70
  -3  -7  -4  571.74   24.20
  -3  -7  -4  567.54   23.50
   3   7   4  577.94   22.70
   3   7   4  594.04   26.20
   3   7   4  577.94   15.30
  -4  -7  -4  108.09    7.70
  -4  -7  -4  101.09   10.30
  -4  -7  -4  114.19   11.90
  -4  -7  -4  110.89   10.30
   4   7   4  105.89    9.10
   4   7   4  108.89    6.60
   4   7   4  105.89   10.10
  -5  -7  -4  109.49   10.60
  -5  -7  -4   99.59   10.30
  -5  -7  -4   97.49   11.40
  -5  -7  -4  117.69    8.90
   5   7   4  110.99    9.40
   5   7   4  107.19    7.50
   5   7   4  131.59   12.80
  -6  -7  -4   10.70    3.70
  -6  -7  -4   10.50    5.40
  -6  -7  -4   10.90    4.80
   6   7   4   17.30    4.30
   6   7   4    4.90    2.80
   6   7   4    8.20    2.80
  -7  -7  -4   60.59    9.00
  -7  -7  -4   60.29   11.00
  -7  -7  -4   83.69    9.90
   7   7   4   71.39    7.20
   7   7   4   60.39    7.40
   7   7   4   51.59   10.00
   8   7   4    8.50    5.80
   8   7   4   16.20    4.60
   9   7   4   12.90    4.00
  10   7   4   17.00    5.10
   6  -8  -4    4.60    4.10
   6  -8  -4    5.80    3.10
   6  -8  -4    4.30    2.80
  -6   8   4   19.20    5.60
   5  -8  -4   81.39    9.40
   5  -8  -4   77.09    6.90
   5  -8  -4   79.29    6.60
  -5   8   4   85.29    9.40
   4  -8  -4    2.40    2.70
   4  -8  -4    1.50    4.30
   4  -8  -4    7.30    2.50
   4  -8  -4    5.70    2.10
  -4   8   4    4.50    3.60
   3  -8  -4   12.90    4.30
   3  -8  -4   23.10    3.70
   3  -8  -4   13.50    4.20
  -3   8   4   16.10    4.30
   2  -8  -4   75.39    5.10
   2  -8  -4   83.69    7.60
   2  -8  -4   69.89    8.00
   2  -8  -4   68.09    4.10
  -2   8   4   50.89    8.50
   1  -8  -4   52.19    6.60
   1  -8  -4   54.49    3.30
   1  -8  -4   52.29    6.40
   1  -8  -4   54.19    6.50
  -1   8   4   51.99    6.20
   0  -8  -4    6.90    3.00
   0  -8  -4    2.20    1.50
   0  -8  -4    6.90    1.50
   0  -8  -4    5.00    2.50
   0   8   4    8.50    3.60
   0   8   4    8.90    3.00
  -1  -8  -4    0.20    1.40
  -1  -8  -4    0.20    2.10
  -1  -8  -4    0.20    1.80
  -1  -8  -4   -2.00    0.70
   1   8   4   -1.60    2.20
   1   8   4   -0.60    2.20
  -2  -8  -4 1884.61   54.09
  -2  -8  -4 1916.91   39.40
  -2  -8  -4 1960.20   51.69
   2   8   4 2034.20   51.19
   2   8   4 1921.51   36.90
   2   8   4 1930.01   53.29
  -3  -8  -4  471.55   24.70
  -3  -8  -4  488.05   16.70
  -3  -8  -4  485.95   23.30
  -3  -8  -4  472.35   22.20
   3   8   4  498.65   22.30
   3   8   4  508.75   24.50
   3   8   4  502.15   14.40
  -4  -8  -4    0.20    1.40
  -4  -8  -4   -0.10    2.10
  -4  -8  -4    1.10    1.90
  -4  -8  -4    4.60    2.50
   4   8   4    0.80    2.20
   4   8   4    4.20    2.40
   4   8   4    1.60    1.70
  -5  -8  -4   39.80    7.20
  -5  -8  -4   37.90    8.10
  -5  -8  -4   40.90    6.60
  -5  -8  -4   40.50    8.30
   5   8   4   48.70    5.10
   5   8   4   39.40    7.30
   5   8   4   41.80    8.20
  -6  -8  -4  347.27   17.70
  -6  -8  -4  308.97   22.20
  -6  -8  -4  357.76   20.80
  -6  -8  -4  352.76   22.60
   6   8   4  344.87   18.30
   6   8   4  368.96   25.00
   6   8   4  325.57   15.00
  -7  -8  -4   48.70    8.70
  -7  -8  -4   40.90    8.20
   7   8   4   64.89    7.00
   7   8   4   55.59    8.50
   8   8   4   16.20    4.50
   9   8   4   33.60    5.20
   6  -9  -4   -6.60    4.50
  -6   9   4    5.00    7.10
   5  -9  -4    9.70    3.10
   5  -9  -4    7.90    3.90
   5  -9  -4   13.80    4.00
  -5   9   4    9.70    6.10
   4  -9  -4   94.79    6.70
   4  -9  -4  107.19   11.10
   3  -9  -4   73.09    5.90
   3  -9  -4   76.99    4.90
   3  -9  -4   86.69    8.40
   3  -9  -4   72.09    8.90
  -3   9   4   78.99   11.30
   2  -9  -4   14.00    4.40
   2  -9  -4   15.30    3.80
   2  -9  -4    8.10    2.00
   1  -9  -4  151.48   10.90
   1  -9  -4  145.19   11.00
   1  -9  -4  155.88   11.70
   1  -9  -4  148.79    6.50
   0  -9  -4    6.00    1.70
   0  -9  -4    4.90    2.20
   0  -9  -4    5.10    2.60
   0  -9  -4    5.30    3.00
   0   9   4    5.80    3.60
   0   9   4    7.80    3.80
  -1  -9  -4   24.40    5.60
  -1  -9  -4   24.90    4.90
  -1  -9  -4   21.10    5.50
  -1  -9  -4   30.60    3.30
   1   9   4   29.50    6.50
   1   9   4   28.00    5.80
  -2  -9  -4   79.19    9.30
  -2  -9  -4   72.59   10.10
  -2  -9  -4   97.39    6.70
   2   9   4   72.79   11.30
   2   9   4   85.69    5.50
  -3  -9  -4   76.59   10.40
  -3  -9  -4   88.99    9.60
  -3  -9  -4   85.39    7.00
  -3  -9  -4  102.59   11.50
   3   9   4   83.39    5.70
   3   9   4   99.69   11.30
  -4  -9  -4   16.40    4.20
  -4  -9  -4   -4.00    3.00
  -4  -9  -4    3.50    2.80
  -4  -9  -4    1.40    2.80
   4   9   4   -1.30    2.80
   4   9   4    1.00    2.40
   4   9   4    0.50    1.50
  -5  -9  -4   -3.80    2.40
  -5  -9  -4    3.40    2.90
   5   9   4    1.60    1.90
   5   9   4    0.90    2.70
  -6  -9  -4   19.30    5.20
  -6  -9  -4   15.30    4.60
   6   9   4   17.90    4.50
   6   9   4   18.60    4.30
  -7  -9  -4   41.50    8.00
   7   9   4   42.60    7.40
   7   9   4   38.80    6.30
   8   9   4   -4.60    2.50
   4 -10  -4   -3.80    3.00
   3 -10  -4   47.60    5.00
   3 -10  -4   40.40    7.40
   3 -10  -4   50.89    4.10
   3 -10  -4   50.99    5.90
   2 -10  -4   57.29    7.00
   2 -10  -4   56.39    7.40
   2 -10  -4   58.59    7.90
   1 -10  -4    1.80    2.60
   1 -10  -4    5.80    1.70
   1 -10  -4   -0.20    2.70
   0 -10  -4  143.19   11.60
   0 -10  -4  145.79    7.30
   0 -10  -4  122.99   12.40
   0 -10  -4  162.68   11.40
   0  10   4  151.48   13.60
  -1 -10  -4   -3.50    2.80
  -1 -10  -4    2.60    2.30
  -1 -10  -4   -0.60    0.90
   1  10   4   -0.80    2.40
   1  10   4   -0.30    2.10
  -2 -10  -4   21.10    6.30
  -2 -10  -4   23.20    3.80
  -2 -10  -4   15.70    5.00
  -2 -10  -4   14.20    5.90
  -2 -10  -4   15.20    3.90
   2  10   4   27.50    4.20
   2  10   4   24.50    6.40
   2  10   4   27.00    7.00
  -3 -10  -4   -3.30    3.40
  -3 -10  -4   -3.30    1.80
   3  10   4    8.30    3.40
   3  10   4    1.40    1.80
   3  10   4    2.30    3.00
  -4 -10  -4   -3.20    1.80
  -4 -10  -4   -3.80    2.60
   4  10   4    0.80    2.80
   4  10   4   -3.30    1.50
  -5 -10  -4   70.09    8.40
  -5 -10  -4   60.79   14.60
   5  10   4   65.19    6.30
   5  10   4   65.09   10.50
  -6 -10  -4   51.19    8.80
  -6 -10  -4   85.69   11.00
   6  10   4   82.59    7.10
   7  10   4   28.50    7.00
   8  10   4   -2.00    4.10
   2 -11  -4   22.90    6.10
   2 -11  -4   36.50    3.80
   1 -11  -4    2.30    1.80
   1 -11  -4    4.90    3.00
   1 -11  -4    5.40    3.60
   0 -11  -4    0.00    1.60
   0 -11  -4   -3.40    3.20
   0 -11  -4   -1.90    2.30
   0  11   4   -0.70    2.90
  -1 -11  -4   19.70    6.30
  -1 -11  -4   11.70    3.80
  -1 -11  -4   14.40    3.20
   1  11   4    9.50    3.80
  -2 -11  -4  132.19   10.20
  -2 -11  -4  150.48   13.10
  -2 -11  -4  141.49    8.90
   2  11   4  135.49    8.60
   2  11   4  126.69   13.20
  -3 -11  -4  130.79   13.00
  -3 -11  -4  137.09    9.80
   3  11   4  144.69    8.80
  -4 -11  -4   87.39    8.80
  -4 -11  -4  108.79   11.20
   4  11   4   98.99    7.10
   4  11   4   93.49   11.30
  -5 -11  -4    6.20    4.10
  -5 -11  -4    2.00    3.70
   5  11   4    1.90    2.60
   6  11   4   61.39   11.20
   7  11   4   10.80    5.10
   1 -12  -4   10.90    5.50
   0 -12  -4   -1.10    3.20
   0  12   4    8.70    5.90
  -1 -12  -4    3.70    3.20
  -1 -12  -4   -0.70    3.50
   1  12   4    6.50    4.30
  -2 -12  -4    1.30    2.30
  -2 -12  -4   -5.90    3.10
  -2 -12  -4    2.50    2.80
   2  12   4   -6.80    2.80
  -3 -12  -4   20.60    4.80
  -3 -12  -4   31.20    5.50
  -3 -12  -4   29.80    6.00
   3  12   4   21.50    6.90
   3  12   4   21.00    4.60
  -4 -12  -4   15.10    6.10
  -4 -12  -4   25.50   10.20
   4  12   4   29.20    8.20
   4  12   4   16.00    6.40
   5  12   4    9.20    5.30
   1  13   4   14.20    6.30
   2  13   4    1.80    3.80
   1  10  -5   -4.50    3.60
   0  10  -5   34.50    8.70
  -1  10  -5   13.30    5.40
   1 -10   5   14.20    4.10
  -2  10  -5   -2.80    2.70
   2 -10   5    3.50    4.50
   2 -10   5    9.50    3.30
  -3  10  -5    3.70    4.70
  -4  10  -5   -0.80    4.20
  -5  10  -5   12.50    4.20
   3   9  -5   16.50    6.50
   2   9  -5    6.00    4.60
   1   9  -5   -3.10    3.00
   0   9  -5   29.50    7.30
   0  -9   5   38.40    6.60
  -1   9  -5    4.80    4.90
   1  -9   5    7.90    3.90
  -2   9  -5   39.10    8.30
   2  -9   5   64.19    6.50
  -3   9  -5   11.40    4.60
  -5   9  -5    6.60    4.40
  -6   9  -5   19.00    6.30
  -7   9  -5    1.20    3.90
   4   8  -5   20.60    7.40
   3   8  -5    5.90    4.10
   2   8  -5    8.30    4.90
   1   8  -5    8.20    4.30
  -1  -8   5   14.50    4.60
   0   8  -5   34.10   12.20
   0  -8   5   31.10    6.50
  -1   8  -5    0.10    2.50
   1  -8   5    2.10    2.00
  -2   8  -5    9.50    4.60
   2  -8   5    6.70    2.60
  -3   8  -5    6.70    4.00
   3  -8   5    4.70    2.20
   3  -8   5    2.00    3.00
   3  -8   5    2.80    2.20
  -4   8  -5    4.20    3.70
   4  -8   5   -1.30    2.60
  -5   8  -5    5.70    4.40
   5  -8   5    5.60    3.70
  -6   8  -5    0.40    2.80
   6  -8   5   -4.40    3.30
   6  -8   5   -1.00    3.30
  -7   8  -5    1.80    2.80
  -7   8  -5    3.60    4.20
   7  -8   5    5.70    4.60
   7  -8   5    2.70    3.80
   7  -8   5    0.90    3.60
  -8   8  -5    5.50    7.50
   5   7  -5   11.80    6.00
   4   7  -5    9.60    5.60
   3   7  -5  250.67   19.20
   2   7  -5    1.00    3.30
  -2  -7   5    4.30    2.80
   1   7  -5   -0.50    1.80
   0   7  -5    9.90    4.20
   0   7  -5   12.40    2.70
   0  -7   5    4.10    3.50
   0  -7   5    6.30    2.80
   0  -7   5    9.70    3.40
  -1   7  -5   55.89   10.00
  -1   7  -5   49.00    7.80
   1  -7   5   53.39    6.30
   1  -7   5   31.50    6.80
   1  -7   5   60.09    6.50
  -2   7  -5   10.90    3.90
  -2   7  -5    7.80    4.50
   2  -7   5    9.40    4.30
   2  -7   5    8.30    2.60
   2  -7   5    9.00    2.60
  -3   7  -5  181.18   13.50
   3  -7   5  152.78   10.50
   3  -7   5  164.28    8.20
  -4   7  -5   -1.00    2.50
   4  -7   5    1.60    2.20
  -5   7  -5   15.40    4.70
  -5   7  -5   22.40    3.60
   5  -7   5   11.70    5.40
  -6   7  -5   -0.20    3.00
  -6   7  -5   -1.00    2.20
   6  -7   5    0.70    2.50
   6  -7   5    2.00    2.70
  -7   7  -5  143.09   10.50
  -7   7  -5  147.19   10.10
   7  -7   5  127.29   15.50
   7  -7   5  148.49   12.90
  -8   7  -5   42.90    7.40
   8  -7   5   29.50    6.70
   5   6  -5    3.30    3.80
   4   6  -5    7.40    3.30
  -3  -6   5   46.20   12.70
   2   6  -5   12.50    3.90
  -2  -6   5   12.70    3.70
  -2  -6   5   21.00    4.70
  -2  -6   5    9.60    3.80
   1   6  -5   19.30    4.10
  -1  -6   5   26.50    7.00
  -1  -6   5   20.80    4.90
  -1  -6   5   23.40    5.20
   0   6  -5   61.89    6.80
   0   6  -5   55.09    9.10
   0  -6   5   68.09    9.30
   0  -6   5   65.59    7.20
   0  -6   5   70.89    7.00
  -1   6  -5   72.49    7.70
  -1   6  -5   83.89    9.30
   1  -6   5   86.49    7.80
   1  -6   5  109.29    8.10
  -2   6  -5  176.58   11.70
  -2   6  -5  166.68   13.00
   2  -6   5  197.08   11.40
   2  -6   5  184.28    9.60
  -3   6  -5   71.99    8.40
   3  -6   5   76.89    7.20
   3  -6   5   78.09    5.20
  -4   6  -5   74.59    8.10
  -4   6  -5   71.19    4.50
   4  -6   5   70.59    7.00
  -5   6  -5   -0.70    1.90
  -5   6  -5   -0.20    1.30
   5  -6   5    2.20    1.70
   5  -6   5   -3.20    1.60
   5  -6   5    6.60    3.10
  -6   6  -5  389.36   16.50
   6  -6   5  365.66   17.90
   6  -6   5  389.16   19.50
   6  -6   5  373.66   18.00
  -7   6  -5    2.10    1.90
  -7   6  -5    0.10    1.80
   7  -6   5   -3.80    2.30
   7  -6   5   -2.20    2.90
  -8   6  -5   90.29    8.80
   8  -6   5   58.29   10.20
   8  -6   5   91.29   10.00
   9  -6   5   -0.20    4.40
   6   5  -5    6.30    5.50
  -6  -5   5    0.00    2.60
   5   5  -5   14.60    5.40
  -5  -5   5   24.30    4.30
   4   5  -5  819.72   26.60
  -4  -5   5  813.82   35.70
  -4  -5   5  812.62   22.00
   3   5  -5  369.46   16.80
   3   5  -5  362.16   14.40
  -3  -5   5  355.06   19.20
  -3  -5   5  376.36   19.30
  -3  -5   5  376.26   23.70
   2   5  -5    0.80    2.50
  -2  -5   5    1.20    1.70
  -2  -5   5   -1.70    1.10
  -2  -5   5   -2.60    2.80
   1   5  -5    8.40    2.80
  -1  -5   5    7.70    3.90
  -1  -5   5   10.10    3.10
  -1  -5   5   11.90    3.90
   0   5  -5   37.40    5.80
   0  -5   5   24.00    4.60
   0  -5   5   34.70    5.80
  -1   5  -5  450.35   17.50
   1  -5   5  422.86   16.10
   1  -5   5  425.46   16.80
  -2   5  -5  109.09    9.50
  -2   5  -5  102.39    8.40
   2  -5   5   86.19    7.00
   2  -5   5   97.99    6.60
   3  -5   5   32.90    3.30
   3  -5   5   25.60    4.50
  -4   5  -5    6.30    2.10
  -4   5  -5    7.60    3.10
   4  -5   5    5.80    2.40
   4  -5   5    8.10    2.50
   4  -5   5   14.00    4.10
  -5   5  -5   16.90    3.70
  -5   5  -5   16.20    4.10
   5  -5   5   16.10    3.70
   5  -5   5   11.20    3.40
   5  -5   5   13.20    4.00
  -6   5  -5   40.80    5.60
  -6   5  -5   34.60    5.50
   6  -5   5   33.50    6.40
   6  -5   5   38.40    7.00
   6  -5   5   45.80    7.20
  -7   5  -5  370.96   13.90
  -7   5  -5  346.17   17.70
   7  -5   5  362.46   18.90
   7  -5   5  373.86   20.40
   7  -5   5  369.96   18.60
  -8   5  -5   55.89   13.20
   8  -5   5   34.70    6.50
   9  -5   5   10.90    4.30
   6   4  -5    4.00    9.20
  -6  -4   5    3.40    4.80
   5   4  -5   45.60    8.00
  -5  -4   5   32.40    5.20
  -5  -4   5   26.00    6.90
   4   4  -5   43.00    6.90
   4   4  -5   41.80    7.00
  -4  -4   5   42.60    8.20
  -4  -4   5   36.20    6.20
  -4  -4   5   38.40    7.10
   3   4  -5  636.14   25.50
   3   4  -5  595.34   21.00
  -3  -4   5  627.14   27.00
  -3  -4   5  644.64   17.90
  -3  -4   5  642.84   28.10
  -3  -4   5  644.54   25.70
   2   4  -5  146.79    9.30
   2   4  -5  131.49    7.60
  -2  -4   5  137.69   10.40
  -2  -4   5  126.69   10.20
  -2  -4   5  138.39   12.10
   1   4  -5   55.19    5.50
  -1  -4   5   58.59    6.30
  -1  -4   5   57.29    6.40
   0   4  -5  381.06   14.90
   0  -4   5  358.96   15.00
   0  -4   5  386.26   18.30
  -1   4  -5   14.20    3.50
   1  -4   5   16.90    3.70
   1  -4   5   15.30    3.20
  -2   4  -5  399.76   16.00
   2  -4   5  390.66   13.00
   2  -4   5  351.56   14.10
  -3   4  -5    0.70    1.00
  -3   4  -5    2.30    2.10
   3  -4   5    0.40    1.40
   3  -4   5    3.00    1.20
  -4   4  -5   41.80    6.20
  -4   4  -5   36.90    4.00
   4  -4   5   33.60    5.20
   4  -4   5   34.10    6.20
   4  -4   5   35.60    4.20
  -5   4  -5    8.40    2.80
  -5   4  -5    2.30    1.80
   5  -4   5    5.50    2.90
   5  -4   5    5.00    2.80
   5  -4   5    6.20    3.00
  -6   4  -5  118.69    7.20
  -6   4  -5   97.39    8.60
   6  -4   5  100.89    9.10
   6  -4   5  108.59    9.50
   6  -4   5   98.99    8.60
  -7   4  -5  116.59    6.40
  -7   4  -5  125.49   10.60
   7  -4   5  125.09   10.40
   7  -4   5  108.39   10.60
   7  -4   5  116.99   10.20
  -8   4  -5   93.79   10.20
   8  -4   5   89.79   11.70
   8  -4   5   87.19    9.00
   9  -4   5   11.60    4.60
  10  -4   5    5.40    4.10
  -7  -3   5   25.50    8.80
   6   3  -5   -4.50    3.80
  -6  -3   5   -4.80    3.40
  -6  -3   5   -0.40    2.20
   5   3  -5   55.09    8.80
  -5  -3   5   44.20    5.60
  -5  -3   5   43.30    8.80
   4   3  -5  337.27   15.80
   4   3  -5  338.57   17.30
  -4  -3   5  320.07   17.40
  -4  -3   5  316.17   18.90
  -4  -3   5  305.47   13.60
  -4  -3   5  334.97   20.90
   3   3  -5   -1.70    1.40
   3   3  -5    1.70    1.80
  -3  -3   5    0.10    1.20
  -3  -3   5   -0.20    1.80
  -3  -3   5    3.20    2.00
  -3  -3   5   -2.10    1.70
   2   3  -5   72.79    6.30
   2   3  -5   69.29    6.30
  -2  -3   5   81.09    7.30
  -2  -3   5   81.39    8.60
  -2  -3   5   80.19    7.70
   1   3  -5   18.80    3.30
   1   3  -5   21.20    4.90
   1   3  -5   16.20    3.10
  -1  -3   5   14.60    3.70
  -1  -3   5   20.30    4.30
   0   3  -5  495.95   19.00
   0   3  -5  498.85   16.50
   0   3  -5  523.35   13.00
   0  -3   5  485.65   17.00
   0  -3   5  520.15   17.90
  -1   3  -5  149.99   12.00
  -1   3  -5  137.89    8.50
   1  -3   5  124.19    7.50
   1  -3   5  134.09    8.20
  -2   3  -5    2.10    1.50
  -2   3  -5    3.30    1.30
   2  -3   5    3.90    1.70
   2  -3   5    4.40    2.20
  -3   3  -5  910.41   22.40
   3  -3   5  859.41   23.70
   3  -3   5  920.41   19.50
  -4   3  -5  203.68   10.30
  -4   3  -5  202.48   10.00
   4  -3   5  196.68   12.60
   4  -3   5  200.38   10.50
   4  -3   5  195.88   10.40
  -5   3  -5  207.68   11.70
  -5   3  -5  218.28    9.70
   5  -3   5  198.28   12.50
   5  -3   5  225.68   12.60
   5  -3   5  209.78   11.70
  -6   3  -5   39.40    3.70
  -6   3  -5   35.30    6.30
   6  -3   5   36.40    7.00
   6  -3   5   29.00    5.40
   6  -3   5   31.00    6.20
  -7   3  -5   -3.00    1.90
   7  -3   5    1.70    1.80
   7  -3   5   -2.40    1.90
  -8   3  -5  130.49   12.20
   8  -3   5  148.39   11.80
   8  -3   5  146.09   13.60
   9  -3   5   23.10   10.60
   9  -3   5   12.60    4.80
  10  -3   5   54.29    6.80
  -7  -2   5   15.30    6.10
   6   2  -5   10.00    4.50
  -6  -2   5   19.10    3.80
  -6  -2   5   10.20    4.50
   5   2  -5    3.10    1.90
   5   2  -5   -0.40    3.00
  -5  -2   5    8.80    2.70
  -5  -2   5    1.90    3.60
  -5  -2   5    4.30    2.20
  -5  -2   5   -5.10    2.70
   4   2  -5  594.04   21.40
   4   2  -5  543.05   29.20
   4   2  -5  590.54   24.10
  -4  -2   5  617.04   28.60
  -4  -2   5  602.44   24.80
  -4  -2   5  590.44   24.80
  -4  -2   5  582.24   20.30
   3   2  -5   50.99    5.40
   3   2  -5   53.89    6.30
   3   2  -5   61.49    7.90
  -3  -2   5   56.09    6.70
  -3  -2   5   52.19    6.70
  -3  -2   5   68.89    7.10
  -3  -2   5   56.39    5.30
   2   2  -5   57.89    6.90
   2   2  -5   60.19    5.50
   2   2  -5   64.19    7.50
  -2  -2   5   66.59    6.50
  -2  -2   5   67.19    6.50
   1   2  -5  218.98    9.80
   1   2  -5  219.68   12.40
   1   2  -5  224.58   15.20
  -1  -2   5  213.58   11.60
   0   2  -5   53.89    4.60
   0   2  -5   56.49    4.00
   0   2  -5   51.19    5.40
   0  -2   5   46.30    4.90
   0  -2   5   56.09    5.00
  -1   2  -5   98.99    4.50
  -1   2  -5  100.09    8.10
  -1   2  -5   95.19    6.30
   1  -2   5  102.99    6.50
   1  -2   5   96.39    6.20
  -2   2  -5 3067.19   56.29
  -2   2  -5 2978.00   56.49
  -2   2  -5 3015.10   58.79
   2  -2   5 3064.19   56.89
   2  -2   5 3151.58   55.39
  -3   2  -5   20.50    2.50
  -3   2  -5   20.70    3.60
   3  -2   5   16.60    3.80
   3  -2   5   19.80    3.40
  -4   2  -5  505.85   17.90
   4  -2   5  519.15   25.50
   4  -2   5  524.45   20.40
   4  -2   5  528.25   18.40
  -5   2  -5  212.88   12.00
  -5   2  -5  204.68    8.20
   5  -2   5  210.68   12.60
   5  -2   5  216.18   12.60
  -6   2  -5  236.08   13.80
   6  -2   5  233.68   14.00
   6  -2   5  237.28   14.60
  -7   2  -5  767.82   29.20
   7  -2   5  758.22   30.20
   7  -2   5  822.62   29.00
  -8   2  -5   81.69    9.20
   8  -2   5   78.39    9.80
   8  -2   5   79.49    8.80
  -9   2  -5   -0.50    3.30
   9  -2   5    5.10    3.20
   9  -2   5   -1.30    2.50
  10  -2   5   46.10    8.00
  -7  -1   5   12.70    5.20
   6   1  -5   36.80    8.00
  -6  -1   5   36.80    6.40
  -6  -1   5   31.00    6.30
   5   1  -5   53.69    9.10
   5   1  -5   48.40    8.30
  -5  -1   5   50.59    7.80
  -5  -1   5   62.99    6.50
  -5  -1   5   54.89    7.40
  -5  -1   5   47.60    9.00
   4   1  -5   -2.10    2.20
   4   1  -5    0.00    2.00
   4   1  -5   -0.10    1.60
  -4  -1   5    1.30    2.50
  -4  -1   5    0.10    1.80
  -4  -1   5    1.60    1.70
  -4  -1   5    2.80    1.80
   3   1  -5  468.65   17.00
   3   1  -5  463.15   28.50
   3   1  -5  460.75   20.60
  -3  -1   5  497.75   20.20
  -3  -1   5  426.56   18.70
  -3  -1   5  512.95   20.00
  -3  -1   5  471.45   19.20
   2   1  -5  605.24   24.70
   2   1  -5  542.85   21.10
   2   1  -5  541.35   19.20
  -2  -1   5  533.75   19.80
  -2  -1   5  553.84   17.10
   1   1  -5   19.70    4.20
   1   1  -5   22.10    3.80
   1   1  -5   26.40    3.90
  -1  -1   5   22.50    3.90
  -1  -1   5   15.20    3.50
   0   1  -5 2006.10   39.60
   0   1  -5 1998.80   43.50
   0   1  -5 2029.10   39.00
   0  -1   5 2049.70   42.80
   0  -1   5 1966.50   40.30
  -1   1  -5  209.78    9.60
  -1   1  -5  197.18    8.50
   1  -1   5  182.08   11.40
   1  -1   5  203.78    9.10
   1  -1   5  212.38   11.30
  -2   1  -5 4156.88   72.59
  -2   1  -5 4228.88   74.89
   2  -1   5 4046.40   71.39
   2  -1   5 4098.19   79.79
   2  -1   5 4130.69   73.09
  -3   1  -5   21.90    2.60
  -3   1  -5   20.60    3.80
   3  -1   5   20.90    3.50
   3  -1   5   23.50    4.50
   3  -1   5   23.00    2.70
  -4   1  -5    9.00    1.80
  -4   1  -5    5.80    2.50
   4  -1   5   11.30    3.00
   4  -1   5    8.30    2.30
   4  -1   5    6.90    2.80
   4  -1   5    5.30    2.00
  -5   1  -5   86.99    4.20
  -5   1  -5   85.39    7.90
   5  -1   5  101.69    8.60
   5  -1   5   82.39    7.80
  -6   1  -5  197.78   13.10
  -6   1  -5  207.08   14.10
   6  -1   5  196.08   13.30
  -7   1  -5 1238.18   39.20
  -7   1  -5 1221.18   35.50
   7  -1   5 1222.68   40.00
   7  -1   5 1214.58   37.60
  -8   1  -5   49.90    7.80
  -8   1  -5   46.80    8.20
   8  -1   5   45.50    8.10
   8  -1   5   35.50    7.80
   8  -1   5   41.10    8.30
  -9   1  -5   35.70    7.90
   9  -1   5   26.60    6.40
   9  -1   5   36.60    8.20
  10  -1   5   28.90    6.10
  11  -1   5    8.40    4.20
  -7   0   5   14.60    4.60
   6   0  -5   -2.60    2.50
   6   0  -5   -2.10    2.20
  -6   0   5    0.30    2.30
  -6   0   5    0.70    2.90
  -6   0   5    0.30    1.50
   5   0  -5  100.59   10.90
   5   0  -5   97.99    9.90
   5   0  -5   97.29    8.00
  -5   0   5  102.49    8.90
  -5   0   5   90.59    8.80
  -5   0   5   96.29    8.30
  -5   0   5   94.59    9.70
   4   0  -5  630.84   25.70
   4   0  -5  651.63   21.40
   4   0  -5  650.13   25.90
  -4   0   5  635.44   22.20
  -4   0   5  638.54   24.10
  -4   0   5  620.24   23.80
  -4   0   5  652.53   22.50
   3   0  -5  220.68   10.60
   3   0  -5  206.88   13.00
   3   0  -5  224.68   13.20
  -3   0   5  202.68   10.90
  -3   0   5  204.48   11.80
  -3   0   5  203.18   12.10
  -3   0   5  210.88   11.30
   2   0  -5  361.26   15.40
   2   0  -5  350.26   12.70
   2   0  -5  366.56   16.20
  -2   0   5  341.47   14.10
  -2   0   5  354.86   15.30
  -2   0   5  349.27   13.50
   1   0  -5   45.20    3.90
   1   0  -5   47.30    5.20
  -1   0   5   43.50    4.90
  -1   0   5   49.99    4.70
   0   0  -5 1612.54   32.00
   0   0  -5 1574.44   36.40
   0   0  -5 1648.94   33.60
   0   0   5 1657.53   38.30
   0   0   5 1624.54   33.10
   0   0   5 1624.44   35.80
  -1   0  -5 3090.19   55.99
  -1   0  -5 3190.38   59.29
   1   0   5 3201.58   55.79
   1   0   5 3204.88   63.19
   1   0   5 3160.08   58.49
  -2   0  -5  747.73   19.10
   2   0   5  761.12   18.10
   2   0   5  789.22   19.40
   2   0   5  780.52   23.70
  -3   0  -5  521.55   13.90
  -3   0  -5  512.85   17.80
  -3   0  -5  493.75   18.30
   3   0   5  476.85   14.50
   3   0   5  493.05   18.60
   3   0   5  505.65   14.60
  -4   0  -5  446.56   18.00
  -4   0  -5  488.15   18.60
  -4   0  -5  476.25   12.70
   4   0   5  471.15   14.30
   4   0   5  459.75   18.80
  -5   0  -5   46.10    5.90
  -5   0  -5   38.50    5.30
  -5   0  -5   40.40    3.20
   5   0   5   41.20    5.70
   5   0   5   38.60    6.50
  -6   0  -5   96.49    9.30
  -6   0  -5   89.69    5.40
  -6   0  -5  109.49   10.90
   6   0   5   88.79    9.20
  -7   0  -5  305.37   16.30
  -7   0  -5  324.97   11.90
  -7   0  -5  315.17   18.30
   7   0   5  339.47   19.50
   7   0   5  309.87   17.60
  -8   0  -5   16.70    3.90
  -8   0  -5   16.40    5.10
  -8   0  -5   21.10    3.50
  -8   0  -5   14.70    3.40
   8   0   5   27.20    6.30
   8   0   5   21.20    5.70
   8   0   5   17.80    5.50
  -9   0  -5   36.40    7.80
  -9   0  -5   36.30    5.20
  -9   0  -5   27.60    4.50
  -9   0  -5   29.50    6.50
   9   0   5   35.70    8.10
   9   0   5   49.10   10.20
   9   0   5   37.60    7.10
 -10   0  -5    6.80    2.30
 -10   0  -5   -0.50    3.20
 -10   0  -5   -2.00    3.50
  10   0   5   10.70    3.50
 -11   0  -5  246.28   18.30
 -11   0  -5  164.48   14.20
  11   0   5  184.28   15.00
   6  -1  -5    1.40    2.20
   6  -1  -5    6.40    5.50
  -6   1   5    8.70    4.40
   5  -1  -5  159.48   10.40
   5  -1  -5  140.39   12.60
  -5   1   5  154.28   12.00
  -5   1   5  148.29   10.90
  -5   1   5  160.88    8.30
  -5   1   5  171.18   17.90
  -5   1   5  154.58    9.20
   4  -1  -5 1570.24   43.60
   4  -1  -5 1526.05   44.70
   4  -1  -5 1605.04   37.80
  -4   1   5 1575.84   35.10
  -4   1   5 1556.04   40.00
  -4   1   5 1586.94   41.20
  -4   1   5 1537.95   41.00
  -4   1   5 1592.14   36.60
   3  -1  -5   53.59    6.70
   3  -1  -5   42.90    5.60
   3  -1  -5   42.20    4.50
  -3   1   5   49.00    5.90
  -3   1   5   47.10    5.40
  -3   1   5   45.30    4.40
  -3   1   5   49.99    5.60
   2  -1  -5  462.55   18.10
   2  -1  -5  474.25   14.40
  -2   1   5  447.76   15.90
  -2   1   5  464.85   17.60
  -2   1   5  471.75   15.90
   1  -1  -5    9.40    2.00
   1  -1  -5    7.30    2.50
   1  -1  -5    9.40    2.60
  -1   1   5    6.60    2.20
  -1   1   5   10.20    2.70
  -1   1   5    8.00    2.20
   0  -1  -5  252.47    8.10
   0  -1  -5  261.77   10.30
   0  -1  -5  257.07   11.30
   0   1   5  263.37   11.80
   0   1   5  243.48    8.70
   0   1   5  253.57   10.90
  -1  -1  -5  148.49    6.10
  -1  -1  -5  166.48    8.20
   1   1   5  154.48    9.20
   1   1   5  157.18    6.00
   1   1   5  154.38    7.90
  -2  -1  -5    1.20    1.10
   2   1   5    1.80    1.20
   2   1   5    2.30    1.00
   2   1   5    1.80    1.40
  -3  -1  -5  511.75   18.50
  -3  -1  -5  492.05   14.30
  -3  -1  -5  499.15   18.40
   3   1   5  499.15   19.00
   3   1   5  500.65   15.80
  -4  -1  -5 1041.30   30.20
  -4  -1  -5 1004.10   23.60
  -4  -1  -5  999.50   29.10
   4   1   5 1007.90   30.40
  -5  -1  -5   55.19    6.50
  -5  -1  -5   65.09    5.20
  -5  -1  -5   67.79    7.30
   5   1   5   64.59    7.20
   5   1   5   65.69    7.10
  -6  -1  -5   14.50    3.90
  -6  -1  -5   13.20    4.30
  -6  -1  -5   17.70    3.40
   6   1   5   18.50    4.60
   6   1   5    7.70    3.10
   6   1   5   18.90    4.40
  -7  -1  -5 1213.88   39.50
  -7  -1  -5 1192.78   36.20
  -7  -1  -5 1145.09   30.40
   7   1   5 1212.58   36.40
   7   1   5 1145.79   39.30
   7   1   5 1152.28   38.20
  -8  -1  -5   14.90    3.40
  -8  -1  -5   13.80    4.30
  -8  -1  -5   12.30    3.40
   8   1   5   14.50    4.40
   8   1   5   20.40    5.60
   8   1   5   17.10    4.80
  -9  -1  -5   59.89    6.10
  -9  -1  -5   65.89    8.90
  -9  -1  -5   54.99    9.00
   9   1   5   74.99    9.40
   9   1   5   56.39   10.70
   9   1   5   50.09    8.50
 -10  -1  -5   91.29   10.10
 -10  -1  -5  104.59    8.10
 -10  -1  -5  113.09    9.70
  10   1   5  115.09   11.80
 -11  -1  -5   84.09   10.50
 -11  -1  -5  111.29   11.50
 -11  -1  -5  104.59    9.30
  11   1   5  110.89   11.10
   6  -2  -5    2.60    3.30
  -6   2   5    5.80    2.30
   5  -2  -5   68.99    6.40
   5  -2  -5   79.89    9.00
   5  -2  -5   67.79    9.20
  -5   2   5   61.89    7.20
  -5   2   5   59.19    7.10
   4  -2  -5   25.60    5.60
   4  -2  -5   32.30    4.80
   4  -2  -5   33.60    6.80
  -4   2   5   30.00    3.30
  -4   2   5   26.00    3.50
  -4   2   5   28.40    5.40
  -4   2   5   32.00    6.00
  -4   2   5   32.10    5.70
   3  -2  -5   -1.10    0.80
   3  -2  -5   -0.50    1.50
   3  -2  -5   -0.70    1.80
  -3   2   5   -1.30    1.10
  -3   2   5    1.00    1.30
  -3   2   5   -2.00    1.20
  -3   2   5    0.30    1.60
   2  -2  -5  165.78    7.50
   2  -2  -5  166.28   10.60
   2  -2  -5  181.58   10.60
  -2   2   5  163.78    9.70
  -2   2   5  172.88    8.40
  -2   2   5  177.28    8.90
   1  -2  -5   92.09    7.00
   1  -2  -5   89.39    4.50
   1  -2  -5   87.39    6.70
  -1   2   5   81.59    5.10
  -1   2   5   90.59    6.90
  -1   2   5   87.19    6.30
   0  -2  -5 4890.71   79.69
   0  -2  -5 5035.00   86.89
   0  -2  -5 5000.50   87.99
   0   2   5 4793.52   80.69
   0   2   5 4700.73   87.29
   0   2   5 4892.71   88.49
  -1  -2  -5  239.98   10.40
  -1  -2  -5  252.07   11.60
   1   2   5  269.97    7.20
   1   2   5  274.67   12.40
   1   2   5  267.37   11.30
  -2  -2  -5 1211.08   27.40
  -2  -2  -5 1086.69   34.20
   2   2   5 1093.79   28.30
   2   2   5 1225.08   31.80
   2   2   5 1204.88   22.50
  -3  -2  -5   43.20    5.20
  -3  -2  -5   51.59    4.70
  -3  -2  -5   57.29    6.00
  -3  -2  -5   51.79    4.10
   3   2   5   52.39    5.90
   3   2   5   49.00    5.00
  -4  -2  -5 3840.22   77.69
  -4  -2  -5 3979.20   67.39
  -4  -2  -5 3867.81   71.29
  -4  -2  -5 3762.52   78.19
   4   2   5 3845.62   79.09
  -5  -2  -5  138.99   12.30
  -5  -2  -5  127.29   10.00
  -5  -2  -5  129.99    5.50
   5   2   5  136.39    8.80
   5   2   5  116.79   10.20
  -6  -2  -5   16.20    3.70
  -6  -2  -5   26.90    6.10
  -6  -2  -5   15.90    4.30
   6   2   5   14.30    4.40
   6   2   5   18.00    4.30
   6   2   5   15.70    4.80
  -7  -2  -5  193.28   14.80
  -7  -2  -5  208.68   14.30
  -7  -2  -5  199.88   11.80
   7   2   5  200.88   13.20
   7   2   5  215.68   15.60
   7   2   5  209.38   15.30
  -8  -2  -5  360.76   22.00
  -8  -2  -5  352.36   19.30
  -8  -2  -5  332.87   16.20
   8   2   5  352.16   18.80
   8   2   5  329.37   20.90
   8   2   5  330.67   19.80
  -9  -2  -5  129.79   10.70
  -9  -2  -5  147.09   10.20
  -9  -2  -5  134.89   12.70
   9   2   5  113.59   11.00
   9   2   5  130.19   12.80
   9   2   5  122.19   15.50
 -10  -2  -5   -0.60    2.90
 -10  -2  -5   -3.30    3.20
 -10  -2  -5    5.30    3.10
  10   2   5   -0.10    2.90
 -11  -2  -5   24.60    4.60
 -11  -2  -5   37.50    6.10
   6  -3  -5   11.90    3.80
   6  -3  -5    0.30    3.10
  -6   3   5    2.80    3.10
   5  -3  -5   14.90    5.30
   5  -3  -5   17.90    4.00
   5  -3  -5   17.80    4.50
  -5   3   5   15.40    3.90
  -5   3   5   26.00    5.50
   4  -3  -5  131.19   11.90
   4  -3  -5  134.49   10.60
  -4   3   5  144.09   10.40
  -4   3   5  134.59   10.10
   3  -3  -5  644.54   18.10
   3  -3  -5  620.34   22.60
   3  -3  -5  602.94   24.30
  -3   3   5  626.24   22.20
  -3   3   5  628.04   22.10
   2  -3  -5   22.70    2.70
   2  -3  -5   19.90    4.40
   2  -3  -5   23.20    4.50
  -2   3   5   21.40    2.90
  -2   3   5   21.20    3.40
  -2   3   5   18.70    4.00
   1  -3  -5    7.80    2.50
   1  -3  -5   10.70    1.70
   1  -3  -5   13.80    3.00
  -1   3   5   13.50    2.20
  -1   3   5   16.50    3.10
  -1   3   5   10.00    2.80
   0  -3  -5   46.10    4.70
   0  -3  -5   52.49    2.30
   0  -3  -5   44.70    4.50
   0  -3  -5   54.19    4.90
   0   3   5   53.59    5.30
   0   3   5   51.09    2.80
   0   3   5   53.79    5.20
  -1  -3  -5  893.01   23.70
  -1  -3  -5  922.31   25.10
   1   3   5  872.91   24.90
   1   3   5  872.31   15.60
   1   3   5  882.81   25.80
  -2  -3  -5   71.29    5.70
  -2  -3  -5   73.79    5.80
  -2  -3  -5   81.69    7.00
   2   3   5   77.29    6.70
   2   3   5   76.29    3.20
   2   3   5   79.89    7.10
  -3  -3  -5  469.55   16.50
  -3  -3  -5  481.35   19.20
  -3  -3  -5  464.05   15.10
  -3  -3  -5  514.55   19.50
   3   3   5  459.15   17.70
   3   3   5  479.85   13.50
   3   3   5  459.85   19.40
  -4  -3  -5 1491.25   32.20
  -4  -3  -5 1439.46   39.80
  -4  -3  -5 1501.05   40.00
  -4  -3  -5 1488.45   35.90
   4   3   5 1522.85   41.80
   4   3   5 1498.15   33.20
  -5  -3  -5   35.00    6.00
  -5  -3  -5   35.70    6.50
  -5  -3  -5   44.20    3.70
  -5  -3  -5   34.60    4.70
   5   3   5   44.60    4.90
   5   3   5   36.60    6.90
  -6  -3  -5    0.40    1.60
  -6  -3  -5    0.20    1.30
  -6  -3  -5   -2.10    1.40
   6   3   5    2.40    2.00
   6   3   5    0.30    1.70
   6   3   5    0.30    1.40
  -7  -3  -5  636.64   26.90
  -7  -3  -5  619.64   28.00
  -7  -3  -5  646.34   24.20
   7   3   5  643.24   28.50
   7   3   5  660.93   24.70
   7   3   5  652.83   28.60
  -8  -3  -5   23.80    5.70
  -8  -3  -5   31.80    8.60
  -8  -3  -5   31.20    6.90
   8   3   5   21.90    7.90
   8   3   5   33.00    6.50
   8   3   5   28.70    6.70
  -9  -3  -5   55.09    7.30
  -9  -3  -5   43.90    8.10
  -9  -3  -5   39.30    7.70
   9   3   5   52.39   14.20
   9   3   5   53.79    8.60
 -10  -3  -5   21.20    5.80
 -10  -3  -5   14.80    4.50
 -10  -3  -5    2.20    5.20
  10   3   5   16.40    5.30
 -11  -3  -5   75.09    9.90
   7  -4  -5  155.98   13.10
   6  -4  -5   31.30    6.80
   6  -4  -5   23.50    4.70
   5  -4  -5    0.50    2.20
   5  -4  -5    2.30    2.40
   5  -4  -5   -2.50    1.60
  -5   4   5    0.90    1.70
  -5   4   5    1.40    2.40
   4  -4  -5  811.02   28.00
   4  -4  -5  848.72   23.60
   4  -4  -5  803.22   31.30
  -4   4   5  832.82   27.40
  -4   4   5  868.81   28.90
   3  -4  -5 1418.46   38.20
   3  -4  -5 1510.45   32.30
   3  -4  -5 1463.95   42.40
  -3   4   5 1528.15   39.00
   2  -4  -5  224.48   12.00
   2  -4  -5  214.98    7.80
   2  -4  -5  213.78   12.70
  -2   4   5  229.58    9.40
  -2   4   5  236.78   12.60
   1  -4  -5   -1.70    1.10
   1  -4  -5    0.00    0.40
   1  -4  -5    0.10    0.90
   1  -4  -5   -0.30    0.80
  -1   4   5    0.20    1.60
  -1   4   5    1.40    1.50
   0  -4  -5    7.90    2.20
   0  -4  -5    8.80    2.50
   0  -4  -5   11.80    2.90
   0   4   5    5.10    2.10
   0   4   5    5.50    2.40
  -1  -4  -5    5.50    1.90
  -1  -4  -5    0.60    1.60
  -1  -4  -5    4.50    2.10
   1   4   5    4.30    2.20
   1   4   5    5.60    2.40
  -2  -4  -5  268.37   12.50
  -2  -4  -5  298.97   14.30
  -2  -4  -5  298.47   13.00
   2   4   5  289.07    6.70
   2   4   5  280.67   14.70
   2   4   5  279.07   14.00
  -3  -4  -5  209.38   12.70
  -3  -4  -5  207.58   11.30
   3   4   5  222.48    8.00
   3   4   5  192.48   12.80
   3   4   5  215.58   12.50
  -4  -4  -5 1001.70   38.80
  -4  -4  -5 1107.09   31.00
  -4  -4  -5 1182.98   48.50
  -4  -4  -5 1074.69   27.40
   4   4   5 1041.30   25.50
  -5  -4  -5    4.20    1.60
  -5  -4  -5   -0.40    1.60
  -5  -4  -5    1.30    1.90
  -5  -4  -5   -2.30    1.30
   5   4   5    0.10    1.80
   5   4   5    2.40    1.50
  -6  -4  -5   31.60    6.30
  -6  -4  -5   16.50    4.40
  -6  -4  -5   28.60    6.40
   6   4   5   27.90    6.80
   6   4   5   30.40    5.40
  -7  -4  -5  702.93   29.90
  -7  -4  -5  710.03   30.20
  -7  -4  -5  709.53   27.20
   7   4   5  694.63   30.90
   7   4   5  737.23   25.90
   7   4   5  735.03   30.60
  -8  -4  -5   54.09    9.00
  -8  -4  -5   44.20    8.80
  -8  -4  -5   43.90    8.40
   8   4   5   48.70    7.60
   8   4   5   58.19   10.50
   8   4   5   36.90    8.50
  -9  -4  -5   14.40    4.30
  -9  -4  -5   13.30    5.10
   9   4   5    9.10    3.50
   9   4   5   18.00    4.10
 -10  -4  -5   40.70    6.60
 -10  -4  -5   33.70    7.60
   7  -5  -5   57.19    7.00
   6  -5  -5    4.20    2.90
   6  -5  -5    4.00    3.40
  -6   5   5   -0.70    3.30
   5  -5  -5   39.70    4.90
   4  -5  -5  462.65   16.10
   4  -5  -5  476.25   20.30
   4  -5  -5  474.75   23.50
  -4   5   5  465.55   20.30
   3  -5  -5 1601.04   33.30
   3  -5  -5 1549.14   44.80
   3  -5  -5 1545.35   40.50
  -3   5   5 1583.24   41.70
   2  -5  -5   10.90    3.50
   2  -5  -5    7.60    2.60
   2  -5  -5   11.40    2.00
  -2   5   5    7.00    2.60
  -2   5   5   11.80    2.40
   1  -5  -5   42.70    4.50
   1  -5  -5   37.70    6.10
   1  -5  -5   43.60    5.10
  -1   5   5   44.60    4.80
  -1   5   5   26.20    4.70
   0  -5  -5   57.99    5.70
   0  -5  -5   69.99    6.20
   0  -5  -5   70.99    6.30
   0   5   5   62.59    6.90
   0   5   5   63.39    6.40
  -1  -5  -5  235.88   14.80
  -1  -5  -5  241.48   12.60
   1   5   5  238.38   13.40
  -2  -5  -5  119.69    9.40
   2   5   5  116.69    9.70
  -3  -5  -5  724.33   24.40
  -3  -5  -5  708.83   22.80
   3   5   5  715.63   16.30
   3   5   5  701.93   28.20
  -4  -5  -5  317.47   17.80
  -4  -5  -5  324.37   17.40
  -4  -5  -5  336.47   16.60
  -4  -5  -5  311.77   13.90
   4   5   5  309.17   17.90
   4   5   5  314.47   11.50
   4   5   5  316.47   13.50
  -5  -5  -5   65.49    8.00
  -5  -5  -5   61.79    7.40
  -5  -5  -5   62.39    8.40
  -5  -5  -5   65.09    5.80
   5   5   5   62.59    5.50
   5   5   5   63.29    5.70
   5   5   5   59.99    8.20
  -6  -5  -5    3.30    2.70
  -6  -5  -5    2.70    2.50
  -6  -5  -5    3.00    2.00
   6   5   5    4.00    2.50
   6   5   5   -0.40    1.20
   6   5   5    0.30    1.40
  -7  -5  -5  381.16   22.10
  -7  -5  -5  374.26   21.90
  -7  -5  -5  403.46   21.00
   7   5   5  426.16   23.80
   7   5   5  386.66   14.40
   7   5   5  392.56   17.90
  -8  -5  -5   19.50    5.60
  -8  -5  -5   29.30    7.00
  -8  -5  -5   36.20    7.40
   8   5   5   27.90    4.20
   8   5   5   32.70    6.50
   8   5   5   34.90    8.50
  -9  -5  -5   38.70    7.80
   7  -6  -5   -6.80    3.30
   6  -6  -5   21.30    4.40
   5  -6  -5    7.20    4.50
   5  -6  -5    8.60    2.40
  -5   6   5    2.10    2.50
   4  -6  -5   60.09    7.10
   4  -6  -5   71.99    9.60
   4  -6  -5   60.39    5.50
  -4   6   5   75.19    8.70
   3  -6  -5  170.88   11.30
   3  -6  -5  166.58   13.00
   3  -6  -5  148.29    7.20
  -3   6   5  169.68   12.20
   2  -6  -5   34.90    2.70
   2  -6  -5   34.80    3.60
   2  -6  -5   43.90    7.50
   2  -6  -5   29.70    5.40
  -2   6   5   48.30    4.00
  -2   6   5   43.10    7.50
   1  -6  -5    3.00    1.70
   1  -6  -5    0.10    1.60
   1  -6  -5    1.10    1.50
  -1   6   5    2.40    1.30
  -1   6   5   -2.00    1.70
   0  -6  -5   37.80    5.90
   0  -6  -5   28.60    5.10
   0  -6  -5   39.20    5.20
   0   6   5   41.00    7.10
   0   6   5   39.10    5.30
  -1  -6  -5   48.60    6.10
  -1  -6  -5   46.40    5.80
   1   6   5   31.40    6.00
   1   6   5   51.79    6.60
  -2  -6  -5 1276.77   35.40
   2   6   5 1250.97   21.70
   2   6   5 1301.37   45.50
  -3  -6  -5  111.19   10.20
  -3  -6  -5  116.19    9.60
   3   6   5   95.99    4.60
   3   6   5  100.29   10.10
   3   6   5  102.89    8.20
  -4  -6  -5   47.00    6.30
  -4  -6  -5   52.19    8.50
  -4  -6  -5   52.29    8.80
   4   6   5   48.50    5.70
   4   6   5   52.49    4.30
   4   6   5   55.39    9.40
  -5  -6  -5    9.90    4.20
  -5  -6  -5    1.30    2.10
  -5  -6  -5    5.00    3.20
   5   6   5    8.10    3.50
   5   6   5    3.20    1.70
   5   6   5   -1.30    1.80
  -6  -6  -5  536.15   26.50
  -6  -6  -5  529.15   24.60
  -6  -6  -5  508.75   25.20
   6   6   5  514.15   26.60
   6   6   5  530.75   19.40
   6   6   5  553.84   19.80
  -7  -6  -5  256.37   17.60
  -7  -6  -5  239.78   18.50
   7   6   5  252.17   12.70
   7   6   5  226.08   18.00
   7   6   5  242.28   13.50
  -8  -6  -5  108.59   12.80
  -8  -6  -5  111.69   12.40
  -8  -6  -5  100.69   12.10
   8   6   5   89.29    9.20
   8   6   5  103.79   13.10
   8   6   5  111.29    8.10
   9   6   5   28.60    4.90
   6  -7  -5    0.40    2.80
   5  -7  -5   -3.40    1.90
   5  -7  -5   -4.50    2.70
  -5   7   5    3.10    2.80
   4  -7  -5  398.56   14.20
   4  -7  -5  401.06   19.20
  -4   7   5  429.76   21.40
   3  -7  -5    4.60    1.50
   3  -7  -5    2.70    2.80
   3  -7  -5    0.60    2.10
   3  -7  -5    2.10    1.20
  -3   7   5    2.20    3.20
   2  -7  -5    3.20    2.80
   2  -7  -5    3.40    1.80
   2  -7  -5    3.40    2.50
  -2   7   5    4.60    1.70
  -2   7   5    6.30    2.00
   1  -7  -5   21.00    4.90
   1  -7  -5   20.80    4.30
   1  -7  -5   22.30    5.30
  -1   7   5   23.90    4.40
  -1   7   5   23.90    5.70
   0  -7  -5   46.90    5.70
   0  -7  -5   44.00    5.60
   0  -7  -5   30.80    5.50
   0   7   5   43.50    7.90
   0   7   5   49.50    7.70
  -1  -7  -5  589.54   22.70
  -1  -7  -5  632.54   25.90
   1   7   5  646.14   26.30
  -2  -7  -5  209.98   14.30
  -2  -7  -5  186.78   12.50
   2   7   5  188.38    5.60
   2   7   5  198.68   12.80
   2   7   5  199.18   14.20
  -3  -7  -5   51.89    7.10
  -3  -7  -5   61.59    8.30
  -3  -7  -5   55.99    4.50
  -3  -7  -5   62.89    7.70
   3   7   5   50.99    3.40
   3   7   5   53.39    7.70
   3   7   5   52.59    9.00
  -4  -7  -5  150.08   12.40
  -4  -7  -5  135.09   12.00
  -4  -7  -5  137.59   12.60
   4   7   5  148.79    7.20
   4   7   5  161.28   11.20
   4   7   5  132.49   12.50
  -5  -7  -5    9.70    4.30
  -5  -7  -5   10.20    4.40
  -5  -7  -5    8.80    3.80
   5   7   5   14.70    5.40
   5   7   5   12.90    2.90
   5   7   5    8.90    3.20
  -6  -7  -5   27.60    7.00
  -6  -7  -5   35.40    7.60
   6   7   5   33.60    5.50
   6   7   5   37.50    7.90
   6   7   5   44.90    7.10
  -7  -7  -5   39.60    9.20
  -7  -7  -5   50.39    9.40
  -7  -7  -5   64.89   10.80
   7   7   5   66.39    7.20
   7   7   5   45.30    8.80
   7   7   5   43.90    6.80
   8   7   5   11.20    3.60
   8   7   5   13.50    3.70
   9   7   5    5.10    3.20
  10   7   5   -1.10    2.50
   5  -8  -5  147.99   12.90
   5  -8  -5  141.89    8.30
   5  -8  -5  145.39    8.90
  -5   8   5  126.89   13.20
   4  -8  -5  123.19   10.70
   4  -8  -5  118.69    6.60
   4  -8  -5  123.09    7.10
  -4   8   5  128.49   12.30
   3  -8  -5  305.27   10.30
   3  -8  -5  316.07   19.60
   3  -8  -5  290.37   15.80
   3  -8  -5  290.07    9.00
  -3   8   5  300.77   18.20
   2  -8  -5   37.60    4.60
   2  -8  -5   27.10    5.40
   2  -8  -5   31.50    6.90
  -2   8   5   24.30    5.70
   1  -8  -5  155.98   11.70
   1  -8  -5  167.28   11.40
   1  -8  -5  162.48   10.50
  -1   8   5  151.48   13.10
  -1   8   5  165.58   10.80
   0  -8  -5   67.29    7.60
   0  -8  -5   56.19    7.10
   0  -8  -5   63.49    6.90
   0   8   5   58.99    7.30
   0   8   5   61.39    8.00
  -1  -8  -5  221.78   15.00
  -1  -8  -5  243.38   13.10
  -1  -8  -5  223.58   14.00
   1   8   5  243.08   15.40
  -2  -8  -5 1134.69   36.00
  -2  -8  -5 1121.29   23.30
  -2  -8  -5 1140.59   38.50
   2   8   5 1125.59   22.20
   2   8   5 1075.29   37.70
   2   8   5 1111.19   35.40
  -3  -8  -5  174.88   13.60
  -3  -8  -5  211.58   15.90
  -3  -8  -5  194.98    8.80
  -3  -8  -5  182.38   13.90
   3   8   5  193.98   13.50
   3   8   5  191.38   15.10
   3   8   5  189.68    7.20
  -4  -8  -5   17.90    3.50
  -4  -8  -5   24.60    7.00
  -4  -8  -5   23.60    6.20
  -4  -8  -5   20.60    5.10
   4   8   5   17.10    4.60
   4   8   5   18.30    3.20
   4   8   5   17.60    5.40
  -5  -8  -5   83.89   10.80
  -5  -8  -5   72.79    9.00
  -5  -8  -5   61.69    6.50
  -5  -8  -5   70.79    9.60
   5   8   5   61.19    7.80
   5   8   5   69.79    5.80
   5   8   5   71.19    9.80
  -6  -8  -5  109.49   12.30
  -6  -8  -5  108.09   12.50
  -6  -8  -5  111.69    9.10
  -6  -8  -5  111.89   14.70
   6   8   5   94.09    7.60
   6   8   5  111.69   10.10
   6   8   5  111.69   13.40
  -7  -8  -5   57.29   10.20
   7   8   5   45.50    7.80
   7   8   5   55.39    6.60
   8   8   5   50.89    8.30
   9   8   5    7.40    3.70
   4  -9  -5    1.00    1.60
   4  -9  -5    1.80    1.50
   4  -9  -5   -3.90    3.10
  -4   9   5   -4.60    3.70
   3  -9  -5    1.40    1.50
   3  -9  -5    2.50    3.00
   3  -9  -5    2.30    1.30
  -3   9   5   -4.00    3.20
   2  -9  -5   10.60    4.60
   2  -9  -5    9.60    3.00
   2  -9  -5    2.90    2.80
  -2   9   5    2.40    3.10
   1  -9  -5  193.58   17.10
   1  -9  -5  198.08   14.10
   1  -9  -5  193.88   12.40
  -1   9   5  198.78   12.70
   0  -9  -5    8.60    2.90
   0  -9  -5   11.30    4.10
   0  -9  -5    9.90    3.90
   0   9   5   10.80    3.80
  -1  -9  -5   19.00    2.10
  -1  -9  -5   18.20    4.50
  -1  -9  -5   20.10    5.60
  -1  -9  -5   24.40    6.10
   1   9   5   28.40    6.10
   1   9   5   17.70    5.00
  -2  -9  -5    1.90    3.70
  -2  -9  -5    3.70    2.20
  -2  -9  -5    1.30    1.30
   2   9   5    2.00    3.20
   2   9   5   -2.20    2.40
  -3  -9  -5  414.66   22.10
  -3  -9  -5  423.76   24.20
  -3  -9  -5  418.26   14.50
  -3  -9  -5  436.36   22.50
   3   9   5  414.26   12.50
   3   9   5  422.26   24.10
   3   9   5  389.86   20.90
  -4  -9  -5   16.20    5.50
  -4  -9  -5   10.60    5.10
  -4  -9  -5   16.60    4.60
  -4  -9  -5   19.70    3.80
   4   9   5   16.10    4.90
   4   9   5   15.50    5.10
   4   9   5   14.80    2.90
  -5  -9  -5   12.70    9.00
  -5  -9  -5   14.70    4.00
   5   9   5   26.10    4.20
   5   9   5   21.50    5.30
  -6  -9  -5   48.50    9.30
  -6  -9  -5   60.29    7.40
   6   9   5   38.70    5.80
   6   9   5   45.30    8.30
   7   9   5  149.59   12.30
   7   9   5  142.89    9.60
   8   9   5  218.88   15.00
   2 -10  -5   12.70    5.10
   1 -10  -5   18.70    5.20
   1 -10  -5   17.50    4.40
   1 -10  -5    7.20    4.30
   0 -10  -5    7.80    4.30
   0 -10  -5    2.30    3.00
   0 -10  -5   -2.20    2.70
   0  10   5    1.60    2.80
  -1 -10  -5   26.10    8.40
  -1 -10  -5   23.30    2.60
  -1 -10  -5   11.50    5.40
   1  10   5   22.00    5.90
   1  10   5   17.70    5.40
  -2 -10  -5   35.70    3.80
  -2 -10  -5   26.00    5.40
  -2 -10  -5   43.30    9.10
  -2 -10  -5   31.70    7.30
   2  10   5   31.20    7.70
   2  10   5   39.30    8.10
  -3 -10  -5   34.90    8.20
  -3 -10  -5   25.80    7.40
  -3 -10  -5   29.40    4.60
   3  10   5   53.09   11.10
   3  10   5   29.10    7.30
   3  10   5   31.30    4.00
  -4 -10  -5    8.60    2.80
  -4 -10  -5   14.20    5.30
   4  10   5   17.50    3.40
   4  10   5   16.70    5.00
  -5 -10  -5   -0.10    2.90
   5  10   5   -0.60    2.40
   5  10   5   -2.80    1.60
  -6 -10  -5    2.80    2.90
   6  10   5   -1.00    3.20
   6  10   5    4.40    2.50
  -7 -10  -5    1.10    3.90
   7  10   5    7.70    3.00
   7  10   5   17.80    5.40
   8  10   5   65.69   10.40
   2 -11  -5   20.50    4.80
   1 -11  -5    2.80    4.30
   0 -11  -5   38.10    8.80
   0 -11  -5   53.79   10.70
  -1 -11  -5  154.38   12.00
  -1 -11  -5  176.38   15.90
  -1 -11  -5  152.18    6.90
   1  11   5  159.88   14.10
   1  11   5  167.68   14.70
  -2 -11  -5   31.70    6.50
  -2 -11  -5   24.40    6.80
   2  11   5   33.50    8.00
  -3 -11  -5   -3.80    3.60
   3  11   5    0.30    3.50
   3  11   5   -2.70    2.20
  -4 -11  -5   -0.30    2.50
  -4 -11  -5    5.20    3.80
   4  11   5   -0.30    3.50
   4  11   5    1.00    2.50
  -5 -11  -5    6.30    3.70
   5  11   5   10.30    5.10
   5  11   5   12.20    3.00
  -6 -11  -5   -8.40    3.70
   6  11   5   -2.50    2.60
   7  11   5   29.20    6.90
   1 -12  -5   13.70    5.70
   1  12   5   25.20    6.80
   2  12   5    5.90    3.90
   3  12   5   45.00    9.30
   4  12   5   25.90    7.20
   5  12   5   70.69   11.90
  -1  10  -6   -5.70    4.90
  -2  10  -6   19.00    6.80
  -3  10  -6   -7.90    3.40
  -4  10  -6   -3.10    3.90
   2   9  -6    8.30    4.40
   1   9  -6   -1.10    4.00
   0   9  -6    0.20    3.50
  -1   9  -6   80.79   13.50
   1  -9   6   80.69    8.10
  -2   9  -6   15.00    5.80
   2  -9   6   22.80    4.70
  -3   9  -6    1.20    4.10
   3  -9   6    6.60    2.80
  -4   9  -6   10.10    5.00
  -5   9  -6   12.70    5.80
  -6   9  -6   -6.20    3.40
   3   8  -6   -0.60    3.10
   2   8  -6   -6.10    2.40
   1   8  -6   -4.40    2.60
   0   8  -6   -2.20    3.30
   0  -8   6    2.40    3.30
  -1   8  -6   30.90    7.30
   1  -8   6   29.20    5.00
  -2   8  -6   10.90    7.80
  -3   8  -6    2.00    3.40
  -4   8  -6    7.40    3.50
  -5   8  -6    2.10    3.70
  -6   8  -6    6.30    3.30
  -7   8  -6   -6.40    3.20
   2   7  -6    1.20    3.20
  -1  -7   6   -1.00    2.70
   0   7  -6    6.50    4.60
   0  -7   6   24.80    4.50
  -1   7  -6   89.69   10.40
   1  -7   6   94.99    8.50
  -2   7  -6    8.40    4.20
   2  -7   6   10.40    3.30
  -3   7  -6    1.70    3.30
   3  -7   6    7.00    1.70
  -5   7  -6    9.50    4.80
   5  -7   6    7.90    4.40
  -6   7  -6   44.90    5.60
  -6   7  -6   45.90    7.10
   6  -7   6   46.80    8.70
   6  -7   6   50.79    5.90
  -7   7  -6   53.09    6.90
  -7   7  -6   63.79    8.10
   7  -7   6   62.59    7.90
   7  -7   6   38.80    9.00
  -8   7  -6    4.80    3.40
   8  -7   6   -8.60    8.90
  -1  -6   6   19.90    4.80
  -1  -6   6   14.50    6.00
   0   6  -6   55.19    6.20
   0  -6   6   37.10    8.00
   0  -6   6   60.19    6.90
   0  -6   6   50.49    8.00
  -1   6  -6   23.40    6.20
  -1   6  -6   14.10    4.10
   1  -6   6   23.30    4.60
   1  -6   6   23.60    4.40
  -2   6  -6  196.78   14.40
  -2   6  -6  165.48   11.70
   2  -6   6  186.68   11.50
   2  -6   6  190.88   11.90
  -3   6  -6   24.80    5.90
   3  -6   6   27.40    5.10
   3  -6   6   19.80    3.60
  -4   6  -6   25.50    5.80
   4  -6   6   23.40    4.60
  -5   6  -6    0.70    1.40
  -5   6  -6    1.90    2.70
   5  -6   6    1.30    2.00
   5  -6   6   -3.40    4.00
  -6   6  -6   35.70    6.20
  -6   6  -6   30.70    4.90
   6  -6   6   30.70    5.40
   6  -6   6   22.60    6.00
  -7   6  -6   13.80    4.20
   7  -6   6   15.90    4.70
   7  -6   6    8.60    4.60
  -8   6  -6   16.40    5.10
   8  -6   6    1.70    3.90
   8  -6   6   11.00    5.90
   9  -6   6    4.60    4.30
   5   5  -6   21.00    5.70
   3   5  -6   22.00    4.60
  -3  -5   6   22.50    8.50
   2   5  -6   -2.10    1.60
  -2  -5   6    4.20    2.80
  -2  -5   6   -2.30    2.90
  -2  -5   6   -1.70    1.80
   1   5  -6   -2.50    1.80
  -1  -5   6    3.30    2.50
  -1  -5   6    1.30    2.40
  -1  -5   6   -3.40    2.40
   0   5  -6  122.39    9.00
   0  -5   6  144.09   10.00
   0  -5   6  122.29    9.30
  -1   5  -6  131.59    9.40
   1  -5   6  123.59    9.20
   1  -5   6  120.69    8.60
  -2   5  -6   11.10    3.40
   2  -5   6   10.20    2.90
   2  -5   6   13.40    3.50
  -3   5  -6  333.37   17.30
   3  -5   6  333.77   15.20
   3  -5   6  339.47   11.90
  -4   5  -6   17.40    4.60
  -4   5  -6   13.40    2.60
   4  -5   6   17.70    4.60
   4  -5   6   15.20    3.70
  -5   5  -6    5.10    2.80
  -5   5  -6    6.80    2.50
   5  -5   6   14.00    4.50
   5  -5   6    9.10    3.00
  -6   5  -6   69.89    7.00
   6  -5   6   76.79    8.60
   6  -5   6   63.39    7.20
   6  -5   6   77.29    9.80
  -7   5  -6   65.49    6.20
  -7   5  -6   59.99    7.70
   7  -5   6   66.79    8.50
   7  -5   6   47.60    8.10
  -8   5  -6   13.70    4.50
   8  -5   6    7.00    4.30
   8  -5   6   10.90    5.20
   6   4  -6   -0.30    5.80
  -6  -4   6   -5.30    2.70
   5   4  -6    8.90    4.30
  -5  -4   6    0.90    2.80
   4   4  -6    9.00    4.50
  -4  -4   6   14.30    3.50
   3   4  -6   80.09    7.50
   3   4  -6   69.09    7.10
  -3  -4   6   65.59    8.50
   2   4  -6   15.60    4.80
   2   4  -6   20.00    3.90
  -2  -4   6   12.30    4.60
  -2  -4   6   21.00    5.60
   1   4  -6   11.10    3.50
  -1  -4   6   17.80    4.30
  -1  -4   6    8.70    3.10
   0   4  -6   47.40    5.50
   0  -4   6   45.90    5.60
   0  -4   6   50.59    5.80
  -1   4  -6    6.30    2.70
   1  -4   6   11.10    3.20
   1  -4   6   13.10    4.10
  -2   4  -6   87.29    7.80
   2  -4   6   92.89    7.20
   2  -4   6   88.79    6.40
   3  -4   6    3.40    2.10
   3  -4   6    4.20    1.50
  -4   4  -6   35.20    5.70
  -4   4  -6   28.50    3.60
   4  -4   6   27.20    6.10
   4  -4   6   20.10    4.00
  -5   4  -6    6.60    2.50
  -5   4  -6   11.10    3.30
   5  -4   6    8.20    3.10
   5  -4   6    7.40    3.90
   5  -4   6   11.10    3.60
  -6   4  -6   59.69    5.50
  -6   4  -6   58.19    6.60
   6  -4   6   58.09    9.50
   6  -4   6   53.39    6.80
  -7   4  -6   47.70    4.40
   7  -4   6   30.10    5.40
   7  -4   6   41.20    7.50
   7  -4   6   51.49    8.80
  -8   4  -6   27.20    6.50
   8  -4   6   24.50    6.00
   8  -4   6   25.60    6.20
   9  -4   6    7.70    4.60
  10  -4   6    4.90    4.50
   6   3  -6    4.80    5.90
  -6  -3   6   15.00    4.80
  -6  -3   6    3.50    2.50
   5   3  -6   14.40    5.20
  -5  -3   6   10.60    4.70
  -5  -3   6    7.70    2.70
   4   3  -6   99.19   10.40
   4   3  -6   88.29    9.90
  -4  -3   6   94.29   10.90
  -4  -3   6  107.99    9.90
   3   3  -6  122.99   10.70
   3   3  -6  133.59   10.00
  -3  -3   6  110.19    9.90
  -3  -3   6  117.29   11.70
   2   3  -6    6.60    3.70
   2   3  -6    3.60    2.10
   2   3  -6    1.90    1.80
  -2  -3   6    0.00    1.90
  -2  -3   6    0.40    2.00
  -2  -3   6    1.60    2.00
   1   3  -6   10.00    2.90
   1   3  -6   14.50    4.20
   1   3  -6   19.00    3.50
  -1  -3   6   14.70    3.90
  -1  -3   6    5.30    2.80
   0   3  -6   94.89    8.40
   0   3  -6   99.29    5.60
   0   3  -6   90.79    7.00
   0  -3   6  100.19    7.60
   0  -3   6   92.89    7.70
  -1   3  -6   95.59    7.70
  -1   3  -6   92.89    6.00
  -1   3  -6  108.39    7.60
  -1   3  -6  106.69    5.80
   1  -3   6  100.89    7.30
   1  -3   6  105.59    7.50
  -2   3  -6  228.28    9.90
  -2   3  -6  224.38   11.10
  -2   3  -6  226.28   11.70
   2  -3   6  223.48   10.80
   2  -3   6  219.68   10.00
  -3   3  -6   94.19    6.20
  -4   3  -6   35.90    5.40
   4  -3   6   43.40    5.20
   4  -3   6   36.20    3.00
   4  -3   6   33.60    6.40
  -5   3  -6   73.99    6.10
  -5   3  -6   72.49    6.80
   5  -3   6   76.39    6.90
   5  -3   6   78.29    8.30
   5  -3   6   69.09    6.90
  -6   3  -6  116.29    9.70
  -6   3  -6  122.49    7.00
   6  -3   6  115.09    9.30
   6  -3   6  111.19   10.20
   6  -3   6  114.49    9.70
  -7   3  -6  102.19   10.00
   7  -3   6   90.59    9.80
   7  -3   6   83.19    8.80
   7  -3   6   77.99    8.30
  -8   3  -6   -4.60    2.40
   8  -3   6   -1.80    2.40
  -9   3  -6   60.59   10.40
   9  -3   6   60.59    8.10
   9  -3   6   61.59   11.20
  -6  -2   6    0.50    4.10
   5   2  -6   -1.10    4.10
  -5  -2   6    8.60    4.10
  -5  -2   6    8.10    2.40
   4   2  -6    8.00    2.70
   4   2  -6    9.40    3.60
   4   2  -6    9.70    3.80
  -4  -2   6    0.60    2.30
  -4  -2   6    0.60    2.50
  -4  -2   6   -2.20    2.50
  -4  -2   6    3.70    1.90
   3   2  -6  319.37   14.60
   3   2  -6  333.27   16.60
   3   2  -6  304.27   20.90
  -3  -2   6  319.37   17.90
  -3  -2   6  337.87   17.20
  -3  -2   6  357.96   26.10
   2   2  -6   13.50    4.30
   2   2  -6    8.80    3.30
   2   2  -6   10.80    2.80
  -2  -2   6    8.50    3.30
  -2  -2   6   12.60    3.40
   1   2  -6    0.00    1.80
   1   2  -6    0.50    1.40
   1   2  -6    0.30    1.30
  -1  -2   6    0.00    1.70
   0   2  -6  274.97   11.60
   0   2  -6  274.27   13.80
   0   2  -6  279.77   10.60
   0  -2   6  272.47   12.30
   0  -2   6  266.17   12.80
  -1   2  -6   24.10    5.20
  -1   2  -6   34.00    4.60
  -1   2  -6   36.60    3.30
   1  -2   6   34.60    4.30
   1  -2   6   32.80    4.20
  -2   2  -6  454.95   15.00
  -2   2  -6  440.56   15.90
  -2   2  -6  462.55   24.00
   2  -2   6  447.06   14.70
   2  -2   6  509.45   23.70
   2  -2   6  443.36   19.60
  -3   2  -6  170.68    9.10
  -3   2  -6  174.38    8.20
   3  -2   6  176.98    9.10
   3  -2   6  175.68   11.80
   3  -2   6  185.28    7.90
  -4   2  -6   44.60    3.60
  -4   2  -6   48.30    5.40
   4  -2   6   47.50    4.90
   4  -2   6   46.90    3.70
   4  -2   6   39.70    6.70
  -5   2  -6   79.29    5.60
  -5   2  -6   76.79    7.40
   5  -2   6   90.49    8.00
   5  -2   6   85.29    7.10
   5  -2   6   86.79    8.60
  -6   2  -6  219.78    8.20
  -6   2  -6  212.68   13.30
   6  -2   6  213.98   12.70
   6  -2   6  201.18   14.00
   6  -2   6  221.18   14.00
  -7   2  -6    1.50    2.90
   7  -2   6   -0.10    1.90
   7  -2   6    1.50    3.20
  -8   2  -6    9.50    4.60
   8  -2   6    6.90    3.80
   8  -2   6    5.20    4.10
  -9   2  -6   17.20    6.00
   9  -2   6   15.40    6.40
   9  -2   6   14.70    5.60
  10  -2   6    9.10    4.20
  -6  -1   6   30.90    6.60
   5   1  -6  132.19    9.80
  -5  -1   6  143.59   12.50
  -5  -1   6  134.79   11.80
  -5  -1   6  149.99   12.20
   4   1  -6   20.70    5.30
   4   1  -6   14.40    4.90
   4   1  -6   20.20    4.50
  -4  -1   6    8.60    3.30
  -4  -1   6   14.00    3.50
  -4  -1   6    6.90    3.60
  -4  -1   6   14.00    3.80
   3   1  -6  126.49   11.10
   3   1  -6  136.09    8.80
   3   1  -6  136.49   10.20
  -3  -1   6  146.69   10.80
  -3  -1   6  131.39   10.50
  -3  -1   6  138.89   10.60
   2   1  -6   82.19    6.40
   2   1  -6   88.39    7.70
   2   1  -6   82.79    8.30
  -2  -1   6   81.09    7.60
  -2  -1   6   87.79    7.70
   1   1  -6  284.97   12.70
   1   1  -6  289.87   12.80
   1   1  -6  287.37   14.80
  -1  -1   6  291.37   14.00
  -1  -1   6  315.57   14.00
   0   1  -6  350.66   12.50
   0   1  -6  364.26   12.80
   0  -1   6  341.57   13.20
  -1   1  -6  910.51   21.40
  -1   1  -6  913.31   25.40
  -1   1  -6  911.41   23.10
   1  -1   6  941.41   23.20
   1  -1   6  890.71   28.40
   1  -1   6  929.21   24.60
  -2   1  -6 1664.93   38.60
  -2   1  -6 1779.82   38.50
   2  -1   6 1776.62   44.30
   2  -1   6 1803.22   36.80
   2  -1   6 1854.11   37.50
  -3   1  -6  724.33   18.90
  -3   1  -6  725.53   22.30
   3  -1   6  716.63   18.70
   3  -1   6  683.43   19.50
   3  -1   6  773.02   32.80
  -4   1  -6  270.47    9.40
  -4   1  -6  296.77   14.10
   4  -1   6  283.57   12.60
   4  -1   6  282.77   10.30
   4  -1   6  281.17   15.20
  -5   1  -6   28.90    5.80
   5  -1   6   31.50    5.90
   5  -1   6   26.10    4.80
   5  -1   6   32.50    6.40
  -6   1  -6   46.20    7.50
   6  -1   6   39.60    7.20
   6  -1   6   42.20    7.30
  -7   1  -6  444.76   21.60
   7  -1   6  431.86   21.90
   7  -1   6  412.56   21.00
  -8   1  -6  360.36   20.70
   8  -1   6  370.26   20.20
   8  -1   6  356.36   21.60
  -9   1  -6    7.10    3.00
   9  -1   6   -7.80    3.10
   9  -1   6   -2.00    2.60
  10  -1   6   23.60    6.50
  11  -1   6   28.00    6.60
  -6   0   6   -6.00    5.60
  -6   0   6   -2.90    2.50
   5   0  -6   -0.80    1.70
   5   0  -6    5.30    3.00
  -5   0   6   -3.50    2.60
  -5   0   6    0.90    1.90
  -5   0   6    1.40    3.10
   4   0  -6    4.00    2.90
   4   0  -6   -0.50    2.10
   4   0  -6    0.50    1.40
  -4   0   6   -0.40    2.20
  -4   0   6    2.00    1.40
  -4   0   6    2.20    2.70
  -4   0   6   -2.10    1.70
   3   0  -6  273.87   12.40
   3   0  -6  290.17   16.50
   3   0  -6  275.47   15.60
  -3   0   6  277.87   14.60
  -3   0   6  268.87   14.10
  -3   0   6  278.27   15.20
   2   0  -6   31.80    6.00
   2   0  -6   47.80    5.90
   2   0  -6   49.80    4.90
  -2   0   6   43.70    5.60
  -2   0   6   42.40    4.90
  -2   0   6   43.10    5.50
   1   0  -6  217.88    9.30
   1   0  -6  225.88   11.30
   1   0  -6  228.88   12.60
  -1   0   6  204.78   11.80
  -1   0   6  221.88   11.90
  -1   0   6  230.38   10.90
   0   0  -6  382.56   13.70
   0   0  -6  380.86   16.10
   0   0  -6  392.26   12.60
   0   0   6  384.36   13.30
   0   0   6  395.46   15.30
   0   0   6  379.86   16.50
  -1   0  -6    9.90    2.40
  -1   0  -6   10.90    3.00
   1   0   6    5.50    2.60
   1   0   6    9.30    2.50
  -2   0  -6  692.13   20.00
   2   0   6  680.73   19.20
   2   0   6  698.23   24.60
   2   0   6  697.13   23.80
  -3   0  -6  228.98   12.00
  -3   0  -6  227.78    9.50
   3   0   6  220.78    9.70
   3   0   6  207.48    9.00
   3   0   6  234.38   13.20
  -4   0  -6 1169.58   33.30
  -4   0  -6 1210.48   26.30
   4   0   6 1239.78   28.50
   4   0   6 1189.28   40.50
   4   0   6 1199.08   29.00
  -5   0  -6   26.50    3.00
  -5   0  -6   28.20    5.60
  -5   0  -6   37.50    6.60
   5   0   6   35.50    6.60
  -6   0  -6   18.90    4.80
  -6   0  -6   25.80    2.90
  -6   0  -6   20.80    5.20
   6   0   6   14.30    4.40
   6   0   6   19.10    4.70
  -7   0  -6   -0.70    1.10
  -7   0  -6   -0.10    2.40
  -7   0  -6    5.10    2.20
   7   0   6    1.90    2.30
   7   0   6    0.80    2.20
  -8   0  -6  387.26   19.70
  -8   0  -6  390.66   21.80
  -8   0  -6  375.06   12.60
   8   0   6  371.76   21.90
   8   0   6  390.26   20.60
   8   0   6  364.06   22.70
  -9   0  -6  195.28   16.10
  -9   0  -6  180.18   13.40
   9   0   6  189.58   14.70
   9   0   6  158.68   15.10
  10   0   6   15.80    4.90
 -11   0  -6    4.00    3.90
  11   0   6   12.80    4.10
  -6   1   6   38.30    8.00
   5  -1  -6    3.30    1.70
   5  -1  -6    7.60    4.20
  -5   1   6    2.00    2.40
  -5   1   6    1.80    2.30
  -5   1   6   -1.80    3.60
  -5   1   6    1.40    2.10
   4  -1  -6   56.69    8.90
   4  -1  -6   43.80    8.40
  -4   1   6   42.80    5.30
  -4   1   6   55.59    5.60
  -4   1   6   40.70    5.60
  -4   1   6   44.10    6.80
  -4   1   6   49.50    6.70
   3  -1  -6  768.62   28.20
   3  -1  -6  745.93   27.50
   3  -1  -6  788.32   22.30
  -3   1   6  778.22   26.60
  -3   1   6  785.12   25.50
  -3   1   6  783.22   23.50
   2  -1  -6   66.79    7.00
   2  -1  -6   71.29    5.30
   2  -1  -6   71.49    7.40
  -2   1   6   72.09    6.50
  -2   1   6   58.99    6.50
  -2   1   6   71.59    6.20
   1  -1  -6  147.49    9.10
   1  -1  -6  138.39    6.70
   1  -1  -6  140.39    9.70
  -1   1   6  131.69    7.70
  -1   1   6  131.69    9.00
  -1   1   6  128.39    8.80
   0  -1  -6  305.37   12.40
   0  -1  -6  308.27   10.10
   0  -1  -6  308.97   14.20
   0   1   6  312.67   11.00
   0   1   6  301.97   14.00
   0   1   6  314.17   13.40
  -1  -1  -6  365.66   11.30
  -1  -1  -6  355.86   14.00
   1   1   6  367.66   14.00
   1   1   6  352.56   10.90
   1   1   6  389.66   16.30
  -2  -1  -6  234.48   10.40
   2   1   6  228.28    8.20
   2   1   6  255.87   13.40
   2   1   6  246.78   10.90
  -3  -1  -6  378.06   16.40
  -3  -1  -6  363.66   13.00
  -3  -1  -6  379.96   16.70
   3   1   6  364.66   11.70
   3   1   6  363.46   13.90
   3   1   6  348.27   16.70
  -4  -1  -6   87.09    8.20
  -4  -1  -6   75.09    7.50
  -4  -1  -6   81.09    5.50
   4   1   6   81.69    8.00
   4   1   6   81.99    6.40
  -5  -1  -6  194.38    8.80
  -5  -1  -6  176.38    6.90
  -5  -1  -6  179.18   12.00
   5   1   6  190.18   13.00
  -6  -1  -6   68.99    8.30
  -6  -1  -6   91.29    8.80
  -6  -1  -6   84.09    6.00
   6   1   6   81.39    8.90
   6   1   6   87.29    9.00
  -7  -1  -6  127.49   12.00
  -7  -1  -6  150.18    9.70
  -7  -1  -6  130.09   11.30
   7   1   6  159.18   11.80
   7   1   6  147.19   12.80
   7   1   6  122.79   11.70
  -8  -1  -6  567.44   18.90
  -8  -1  -6  542.45   26.70
  -8  -1  -6  563.54   25.00
   8   1   6  564.24   24.80
   8   1   6  541.55   27.10
   8   1   6  604.34   27.80
  -9  -1  -6    7.00    2.90
  -9  -1  -6    9.80    3.90
  -9  -1  -6    5.10    3.70
  -9  -1  -6    5.60    2.40
   9   1   6    0.70    3.60
   9   1   6    6.80    4.40
   9   1   6    5.30    3.60
 -10  -1  -6    7.90    4.30
 -10  -1  -6    3.60    3.00
 -10  -1  -6    4.90    3.40
  10   1   6    4.60    4.10
 -11  -1  -6   11.20    5.00
 -11  -1  -6    6.70    4.00
   6  -2  -6   -4.50    2.50
   5  -2  -6   -3.80    2.50
   5  -2  -6    3.30    1.70
   5  -2  -6   -1.60    2.90
  -5   2   6    0.70    1.30
  -5   2   6   -2.80    1.90
  -5   2   6   -2.40    2.40
   4  -2  -6    9.80    2.60
   4  -2  -6   11.90    4.40
  -4   2   6   11.10    3.50
  -4   2   6    8.30    3.30
  -4   2   6   12.20    2.70
  -4   2   6   12.90    2.90
   3  -2  -6  672.13   25.40
   3  -2  -6  650.43   19.20
   3  -2  -6  631.34   25.70
  -3   2   6  643.94   21.90
  -3   2   6  668.73   19.80
  -3   2   6  656.63   23.80
   2  -2  -6   15.70    4.20
   2  -2  -6   12.80    3.70
   2  -2  -6   14.90    2.60
  -2   2   6   11.50    2.80
  -2   2   6    8.50    2.40
  -2   2   6   12.70    3.60
   1  -2  -6  240.98   12.30
   1  -2  -6  232.88    8.30
   1  -2  -6  234.08   12.40
  -1   2   6  228.18   12.10
  -1   2   6  243.68   11.70
  -1   2   6  223.28    9.50
   0  -2  -6  411.86   15.30
   0  -2  -6  432.96   11.20
   0   2   6  422.66   12.30
   0   2   6  434.26   16.90
  -1  -2  -6  560.34   13.90
  -1  -2  -6  571.94   18.50
  -1  -2  -6  561.34   19.60
   1   2   6  562.04   13.50
   1   2   6  573.94   19.00
   1   2   6  567.44   20.40
  -2  -2  -6  397.36   14.40
  -2  -2  -6  402.66   16.70
   2   2   6  386.36   17.20
   2   2   6  427.06   10.70
   2   2   6  407.96   15.60
  -3  -2  -6   61.79    6.70
  -3  -2  -6   60.59    6.50
  -3  -2  -6   74.69    5.60
   3   2   6   73.99    7.50
   3   2   6   62.19    6.00
   3   2   6   70.89    4.40
  -4  -2  -6  476.35   20.40
  -4  -2  -6  470.05   15.80
  -4  -2  -6  495.25   14.70
  -4  -2  -6  461.35   26.00
   4   2   6  513.05   18.50
   4   2   6  461.45   21.30
  -5  -2  -6  242.28   11.00
  -5  -2  -6  237.38   14.00
  -5  -2  -6  225.88    8.60
  -5  -2  -6  218.88   14.20
   5   2   6  205.68   14.00
  -6  -2  -6  546.15   24.70
  -6  -2  -6  536.45   23.00
  -6  -2  -6  568.54   19.20
   6   2   6  536.95   20.60
   6   2   6  542.25   24.70
  -7  -2  -6  683.73   29.20
  -7  -2  -6  663.43   22.20
  -7  -2  -6  693.63   27.60
   7   2   6  675.93   29.30
   7   2   6  678.53   25.60
   7   2   6  720.13   29.70
  -8  -2  -6  645.84   27.90
   8   2   6  683.73   30.50
   8   2   6  702.63   27.40
  -9  -2  -6   -1.10    2.20
  -9  -2  -6   -0.90    2.50
   9   2   6   -0.70    2.80
   9   2   6    1.00    3.90
 -10  -2  -6   19.70    4.80
 -10  -2  -6   28.10    6.00
 -10  -2  -6   14.70    4.50
  10   2   6   17.40    5.40
 -11  -2  -6   19.50    6.40
   6  -3  -6   34.20    6.10
   5  -3  -6    5.20    3.50
   5  -3  -6    6.00    2.00
  -5   3   6   -1.40    2.20
   4  -3  -6    9.40    2.40
   4  -3  -6    4.80    3.50
   3  -3  -6 2256.47   57.19
   3  -3  -6 2225.18   54.19
   3  -3  -6 2237.38   44.80
  -3   3   6 2232.98   48.50
  -3   3   6 2238.58   44.70
  -3   3   6 2240.68   52.99
   2  -3  -6   28.80    3.00
   2  -3  -6   26.10    5.50
   2  -3  -6   27.60    5.60
  -2   3   6   22.30    4.70
  -2   3   6   27.70    4.00
  -2   3   6   23.10    3.90
   1  -3  -6    0.00    0.60
   1  -3  -6    0.50    1.50
   1  -3  -6   -0.40    1.00
  -1   3   6    1.10    1.40
  -1   3   6    1.20    1.10
  -1   3   6    0.20    1.20
   0  -3  -6  450.15   10.50
   0  -3  -6  458.25   17.20
   0  -3  -6  452.45   17.50
   0   3   6  464.65   17.60
   0   3   6  466.25   17.80
  -1  -3  -6  624.14   19.80
  -1  -3  -6  619.64   20.70
   1   3   6  596.74   12.70
   1   3   6  621.94   21.80
   1   3   6  570.94   20.30
  -2  -3  -6  327.97   15.00
  -2  -3  -6  306.67   12.90
   2   3   6  323.57   14.60
   2   3   6  314.67    8.60
   2   3   6  315.07   15.70
  -3  -3  -6  109.09    7.40
  -3  -3  -6  117.19    9.20
   3   3   6  122.29    5.60
   3   3   6  108.49    9.30
   3   3   6  107.19    8.30
  -4  -3  -6   12.70    4.10
  -4  -3  -6    8.90    2.20
  -4  -3  -6   14.30    3.20
  -4  -3  -6   14.30    4.90
   4   3   6    9.50    3.10
   4   3   6   10.00    2.40
   4   3   6    5.50    2.70
  -5  -3  -6   21.70    5.50
  -5  -3  -6   15.70    3.70
  -5  -3  -6   21.50    3.50
  -5  -3  -6   13.30    4.10
   5   3   6   19.30    5.40
   5   3   6   15.90    3.50
  -6  -3  -6   52.89    7.10
  -6  -3  -6   48.80    6.20
  -6  -3  -6   53.69    4.20
  -6  -3  -6   41.80    7.50
   6   3   6   53.99    7.00
   6   3   6   33.80    6.90
  -7  -3  -6  118.29    9.50
  -7  -3  -6  121.49   11.60
  -7  -3  -6  107.89   11.40
   7   3   6  120.39   12.20
   7   3   6  129.29   10.30
   7   3   6  117.99   11.90
  -8  -3  -6  138.09   12.70
  -8  -3  -6  143.29   11.00
  -8  -3  -6  138.69   13.00
   8   3   6  145.09   13.40
   8   3   6  142.99   11.60
   8   3   6  150.58   13.80
  -9  -3  -6  137.69   13.40
  -9  -3  -6  124.19   10.60
   9   3   6  129.29   11.60
   9   3   6  129.99   12.90
 -10  -3  -6   51.79    6.50
 -10  -3  -6   42.10    7.30
 -11  -3  -6   21.80    6.60
 -11  -3  -6   34.20    5.40
   5  -4  -6   59.79    9.60
   5  -4  -6   77.09    6.60
  -5   4   6   66.19    8.60
   4  -4  -6    5.70    2.50
   4  -4  -6    5.90    4.30
   4  -4  -6    4.70    3.80
  -4   4   6    2.30    3.00
   3  -4  -6   26.00    3.80
   3  -4  -6   24.80    5.30
   3  -4  -6   26.70    5.90
  -3   4   6   31.00    6.10
   2  -4  -6  112.49    9.80
   2  -4  -6  101.59    8.80
   2  -4  -6  104.89    5.20
  -2   4   6   98.09    8.70
  -2   4   6  116.99    7.10
   1  -4  -6  121.69    4.30
   1  -4  -6  132.89    9.40
   1  -4  -6  125.09    9.10
  -1   4   6  124.99    8.30
  -1   4   6  119.49    9.30
   0  -4  -6  541.65   19.20
   0  -4  -6  497.55   18.60
   0   4   6  548.55   20.70
   0   4   6  524.45   19.50
  -1  -4  -6    4.40    2.20
  -1  -4  -6    3.50    1.90
   1   4   6    4.80    2.20
   1   4   6    1.10    1.10
  -2  -4  -6  623.34   22.60
   2   4   6  624.74   23.80
  -3  -4  -6   35.80    4.50
  -3  -4  -6   39.90    8.10
   3   4   6   33.30    2.90
   3   4   6   18.30    4.80
   3   4   6   26.50    5.50
  -4  -4  -6  793.32   22.70
  -4  -4  -6  770.32   28.30
  -4  -4  -6  734.53   27.30
  -4  -4  -6  765.72   28.30
   4   4   6  750.62   29.10
   4   4   6  766.82   20.20
  -5  -4  -6  174.68   11.20
  -5  -4  -6  195.58    9.70
  -5  -4  -6  183.18   13.40
  -5  -4  -6  181.08   13.50
   5   4   6  186.88    9.80
   5   4   6  183.28   14.00
  -6  -4  -6   32.30    4.30
  -6  -4  -6   35.90    7.70
  -6  -4  -6   41.80    7.80
  -6  -4  -6   32.20    6.00
  -7  -4  -6    8.00    3.50
  -7  -4  -6   -2.80    2.20
  -7  -4  -6    0.10    2.20
   7   4   6    2.70    3.30
   7   4   6    2.50    2.40
  -8  -4  -6   76.09    8.70
  -8  -4  -6  102.89   11.70
  -8  -4  -6   63.99   15.20
   8   4   6   87.69    8.90
  -9  -4  -6   -0.50    3.60
  -9  -4  -6    0.30    3.90
   9   4   6   -2.10    2.30
   9   4   6   -4.00    3.00
 -10  -4  -6    6.50    4.10
 -10  -4  -6   17.30    5.00
   6  -5  -6   96.99    8.40
   5  -5  -6    4.70    1.80
   4  -5  -6   28.20    3.70
   4  -5  -6   15.60    4.60
  -4   5   6   20.10    5.10
   3  -5  -6  188.48    8.00
   3  -5  -6  181.18   12.30
   3  -5  -6  184.28   16.30
  -3   5   6  203.58   13.20
   2  -5  -6   51.69    6.50
   2  -5  -6   60.49    3.30
   2  -5  -6   46.70    6.50
  -2   5   6   51.49    5.00
  -2   5   6   56.59    7.00
   1  -5  -6   84.89    7.70
   1  -5  -6   82.69    6.40
   1  -5  -6   80.49    7.80
  -1   5   6   81.19    8.20
  -1   5   6   88.99    7.20
   0  -5  -6   30.20    5.10
   0  -5  -6   30.80    5.40
   0  -5  -6   34.90    4.70
   0   5   6   30.10    5.80
   0   5   6   28.60    5.40
  -1  -5  -6  529.45   20.00
  -1  -5  -6  498.85   18.80
   1   5   6  509.15   21.00
   1   5   6  523.65   21.70
  -2  -5  -6  108.79    8.40
  -2  -5  -6  129.49    9.90
   2   5   6   90.69    9.10
   2   5   6  115.79    9.90
  -3  -5  -6   -0.10    1.80
  -3  -5  -6    2.30    2.10
   3   5   6    0.90    0.80
   3   5   6    0.20    2.00
   3   5   6    6.00    3.60
  -4  -5  -6   -2.90    1.50
  -4  -5  -6   -1.30    1.60
  -4  -5  -6    1.30    1.30
  -4  -5  -6   -1.20    1.80
   4   5   6    3.00    1.00
   4   5   6    3.60    2.60
  -5  -5  -6  196.68   14.50
  -5  -5  -6  196.38   11.00
  -5  -5  -6  191.78   12.80
  -5  -5  -6  201.48   14.60
   5   5   6  186.98    9.70
   5   5   6  207.78   15.70
  -6  -5  -6  346.57   18.30
  -6  -5  -6  405.76   21.70
  -6  -5  -6  368.86   21.00
  -6  -5  -6  356.06   14.60
   6   5   6  376.56   22.10
  -7  -5  -6    0.30    2.70
  -7  -5  -6    3.20    3.10
  -7  -5  -6    3.00    3.10
   7   5   6   -2.00    1.90
   7   5   6    1.20    3.10
  -8  -5  -6   11.70    5.40
  -8  -5  -6    8.50    4.70
  -8  -5  -6   17.80    4.80
   8   5   6    2.00    3.10
   8   5   6   19.70    3.90
  -9  -5  -6   20.20    5.30
   9   5   6   25.80    6.30
   6  -6  -6    0.00    2.90
   4  -6  -6   19.40    3.20
   4  -6  -6   22.10    4.90
  -4   6   6   13.90    4.50
   3  -6  -6   34.90    6.20
   3  -6  -6   47.30    3.60
   3  -6  -6   34.50    7.60
  -3   6   6   42.90    7.40
   2  -6  -6   72.29    3.20
   2  -6  -6   80.49    3.20
   2  -6  -6   69.79    8.00
   2  -6  -6   76.59    8.10
  -2   6   6   84.39    5.90
  -2   6   6   77.69    8.70
   1  -6  -6    1.30    1.80
   1  -6  -6   -0.50    1.10
   1  -6  -6   -1.50    1.50
  -1   6   6    0.80    1.30
  -1   6   6    0.40    1.60
   0  -6  -6  215.48   12.50
   0  -6  -6  223.88   12.20
   0  -6  -6  217.58   12.50
   0   6   6  211.38   14.10
   0   6   6  211.18   12.70
  -1  -6  -6   56.09    6.50
  -1  -6  -6   57.49    6.90
   1   6   6   42.70    7.10
   1   6   6   55.29    6.80
  -2  -6  -6 1507.65   41.70
  -2  -6  -6 1510.55   39.50
   2   6   6 1456.75   42.90
   2   6   6 1479.65   43.20
  -3  -6  -6  912.61   30.10
  -3  -6  -6  959.00   32.90
   3   6   6  949.40   18.10
   3   6   6  989.30   34.70
  -4  -6  -6   63.69    8.10
  -4  -6  -6   64.49   10.00
  -4  -6  -6   57.69    7.40
   4   6   6   57.49    4.10
  -5  -6  -6   42.40    8.30
  -5  -6  -6   51.59    9.10
  -5  -6  -6   45.20    7.90
   5   6   6   53.29    9.30
   5   6   6   40.10    4.30
  -6  -6  -6  527.75   26.80
  -6  -6  -6  511.65   24.00
  -6  -6  -6  577.84   27.40
   6   6   6  565.44   19.50
   6   6   6  582.34   28.50
  -7  -6  -6   14.00    4.90
  -7  -6  -6   17.40    5.20
  -7  -6  -6   23.50    6.50
   7   6   6   18.20    5.40
   7   6   6   21.80    4.60
  -8  -6  -6   74.09    9.80
   8   6   6   61.89    7.30
   5  -7  -6   57.39    5.50
   4  -7  -6   10.40    4.30
   4  -7  -6    6.80    2.00
  -4   7   6   12.80    4.10
   3  -7  -6    2.70    1.10
   3  -7  -6   -0.10    3.20
   3  -7  -6    3.90    1.20
  -3   7   6   17.10    4.30
   2  -7  -6    2.20    2.80
   2  -7  -6    0.10    2.00
   2  -7  -6    1.70    1.60
  -2   7   6    0.10    2.20
  -2   7   6    0.10    1.90
   1  -7  -6  205.98   12.70
   1  -7  -6  209.98   11.10
   1  -7  -6  209.98   13.50
  -1   7   6  197.78   14.30
  -1   7   6  213.68   12.00
   0  -7  -6    2.50    2.10
   0  -7  -6    3.50    2.60
   0  -7  -6    3.60    2.40
   0   7   6    7.50    3.30
   0   7   6    1.20    3.00
  -1  -7  -6  175.68   11.80
  -1  -7  -6  188.58   11.80
  -1  -7  -6  189.98   12.70
   1   7   6  185.58   14.00
   1   7   6  179.28   13.00
  -2  -7  -6    8.30    3.20
  -2  -7  -6   11.00    4.10
   2   7   6    6.60    3.80
  -3  -7  -6 1332.37   39.40
  -3  -7  -6 1308.47   41.90
   3   7   6 1342.07   43.40
   3   7   6 1306.47   23.70
  -4  -7  -6  282.37   18.00
  -4  -7  -6  296.67   19.00
  -4  -7  -6  279.97   16.50
   4   7   6  292.97   19.30
   4   7   6  296.87    9.60
  -5  -7  -6   22.30    4.80
  -5  -7  -6   16.50    5.30
  -5  -7  -6   12.70    4.40
   5   7   6   18.90    3.40
   5   7   6   10.80    4.60
   5   7   6   17.90    4.50
  -6  -7  -6   14.60    5.20
  -6  -7  -6    6.10    4.80
  -6  -7  -6    3.50    3.80
   6   7   6    6.60    3.50
   6   7   6   14.00    4.00
   6   7   6   10.90    2.90
  -7  -7  -6   86.09   11.00
  -7  -7  -6   97.89   19.40
  -7  -7  -6   89.09   11.00
   7   7   6   84.29    7.80
   7   7   6   92.59    8.20
   8   7   6   23.80    5.60
   8   7   6   24.60    4.90
   4  -8  -6   33.50    3.20
   4  -8  -6   24.30    3.20
   3  -8  -6    9.20    3.90
  -3   8   6    2.80    3.70
   2  -8  -6    7.90    3.30
   2  -8  -6    5.60    2.30
   2  -8  -6    8.00    3.60
  -2   8   6    1.90    3.40
  -2   8   6    8.10    2.90
   1  -8  -6    2.80    2.30
   1  -8  -6   -2.30    1.70
   1  -8  -6    0.60    3.30
  -1   8   6    4.00    4.00
  -1   8   6   -1.30    2.70
   0  -8  -6   70.09    8.00
   0  -8  -6   76.29    8.20
   0  -8  -6   61.49    7.10
   0   8   6   75.59    8.40
   0   8   6   69.29    9.10
  -1  -8  -6    1.60    2.00
  -1  -8  -6    2.50    2.40
  -1  -8  -6   -1.40    1.70
   1   8   6    2.10    2.40
   1   8   6   -1.40    1.40
  -2  -8  -6  133.09   11.20
  -2  -8  -6  141.29   12.70
   2   8   6  164.78   13.40
  -3  -8  -6  241.48   15.60
  -3  -8  -6  240.58   17.20
   3   8   6  249.97   17.50
  -4  -8  -6   56.89    9.70
  -4  -8  -6   79.89    9.30
  -4  -8  -6   50.09   11.20
   4   8   6   56.39   10.30
   4   8   6   69.69    4.40
   4   8   6   49.70    8.10
  -5  -8  -6   42.60    8.50
  -5  -8  -6   54.29   10.70
  -5  -8  -6   52.59    8.50
   5   8   6   49.90    4.60
   5   8   6   52.99    9.20
   5   8   6   48.60    7.60
  -6  -8  -6   21.50    6.50
  -6  -8  -6   22.00    5.40
   6   8   6   37.70    5.40
   6   8   6   31.50    6.40
   7   8   6   18.40    4.60
   7   8   6   12.50    3.60
   8   8   6   -3.70    2.40
   8   8   6    5.70    3.20
   9   8   6   24.20    5.20
   2  -9  -6   23.70    5.40
   2  -9  -6   21.20    4.30
  -2   9   6   22.20    6.90
   1  -9  -6  221.28   12.70
   1  -9  -6  205.28   13.80
   1  -9  -6  209.98   14.70
  -1   9   6  191.88   15.90
  -1   9   6  211.28   13.80
   0  -9  -6   25.50    5.40
   0  -9  -6    3.90    2.80
   0  -9  -6   25.00    5.70
   0   9   6    9.00    4.20
  -1  -9  -6   49.20   11.90
  -1  -9  -6   53.79    8.90
  -1  -9  -6   58.99    9.20
   1   9   6   59.39    8.00
  -2  -9  -6   45.90    8.50
  -2  -9  -6   63.19    8.30
   2   9   6   60.89   10.20
  -3  -9  -6  149.99   16.50
  -3  -9  -6  126.79   21.10
  -3  -9  -6  144.79   13.00
   3   9   6  142.49   12.00
   3   9   6  132.69   23.10
   3   9   6  127.89    5.30
  -4  -9  -6   28.30    7.00
  -4  -9  -6   33.50    7.50
  -4  -9  -6   35.10    8.30
   4   9   6   32.10    3.20
   4   9   6   45.90    8.30
   4   9   6   19.40    6.40
  -5  -9  -6    8.90    3.40
   5   9   6   12.30    2.80
   5   9   6   10.20    4.40
   6   9   6   87.69    6.90
   6   9   6   82.19    9.70
   7   9   6   85.29    7.50
   7   9   6   87.59    9.00
   8   9   6   38.00    7.20
   9   9   6   50.09    8.00
   2 -10  -6    0.80    2.40
   1 -10  -6   13.80    5.00
   0 -10  -6   -1.00    2.80
   0  10   6   -1.10    2.90
  -1 -10  -6   30.10    6.30
  -1 -10  -6   37.50    8.00
   1  10   6   21.20    6.40
  -2 -10  -6   81.09    8.10
  -2 -10  -6   59.59   10.40
   2  10   6   80.99   12.50
  -3 -10  -6   85.69   11.40
  -3 -10  -6   71.89    9.80
   3  10   6   89.09   12.20
   3  10   6   78.79    9.70
  -4 -10  -6   59.89   10.30
   4  10   6   54.99    4.60
   4  10   6   60.39   10.10
   5  10   6  146.19   13.00
   5  10   6  136.29    7.70
   6  10   6   -2.60    2.00
   6  10   6    2.40    2.30
   7  10   6    1.70    3.60
   8  10   6   81.19   10.00
   1 -11  -6   -5.80    3.20
   0 -11  -6    8.10    4.40
   0  11   6   13.40    4.70
  -1 -11  -6   22.80    6.90
   1  11   6   10.00    5.10
   3  11   6    4.00    3.40
   4  11   6    9.70    3.20
   4  11   6    0.30    1.70
   5  11   6    8.20    2.80
   5  11   6   10.10    5.00
   6  11   6    3.90    3.70
   7  11   6   17.10    5.00
   0 -12  -6   -7.20    4.50
   3  12   6   -2.50    3.10
   4  12   6   -1.50    3.00
   5  12   6   50.99    9.80
   0   9  -7    1.90    4.70
  -1   9  -7   14.80    6.10
  -2   9  -7   24.70    6.70
  -3   9  -7   11.70    6.00
  -4   9  -7   -4.60    4.20
  -5   9  -7   -2.00    3.80
   2   8  -7   14.80    5.10
   1   8  -7   12.10    5.40
   0   8  -7    6.20    4.30
  -1   8  -7    5.60    4.80
   1  -8   7    7.70    4.30
  -2   8  -7   63.79   11.30
   2  -8   7   94.29    7.80
   3  -8   7   21.20    3.60
  -4   8  -7   -1.70    3.10
  -5   8  -7    4.20    3.90
  -6   8  -7   17.20    5.40
  -7   8  -7    5.70    4.40
   1   7  -7   12.80    5.70
   0   7  -7    3.90    4.20
   0  -7   7    6.50    2.50
  -1   7  -7   20.20    6.30
   1  -7   7   12.70    4.10
  -2   7  -7   13.70    4.80
   2  -7   7   24.90    4.80
  -3   7  -7   -2.80    2.80
   3  -7   7    0.00    2.20
  -4   7  -7    2.00    3.40
  -5   7  -7    1.70    2.80
  -7   7  -7   16.50    4.50
  -7   7  -7   25.80    6.00
  -8   7  -7    1.30    4.40
   0  -6   7   37.70    6.70
   1  -6   7   16.80    3.60
  -2   6  -7    3.30    3.00
   2  -6   7   -3.60    1.90
  -3   6  -7  152.98   14.70
   3  -6   7  152.38    8.40
  -4   6  -7    2.30    3.30
   4  -6   7    6.80    3.70
  -5   6  -7    3.30    3.10
   5  -6   7    5.40    3.00
  -6   6  -7    1.80    3.30
  -6   6  -7    4.50    2.20
  -7   6  -7   -1.30    2.90
  -7   6  -7    4.10    3.00
  -8   6  -7   33.10    5.50
  -8   6  -7   47.00    7.40
   8  -6   7   42.10    7.10
   4   5  -7    4.50    6.50
  -1  -5   7   38.10    8.90
  -1  -5   7   53.39    6.50
   0   5  -7   -0.10    2.30
   0  -5   7    4.60    2.60
   0  -5   7    5.10    3.00
  -1   5  -7    3.80    2.60
   1  -5   7   -0.60    1.90
   1  -5   7    1.90    1.70
  -2   5  -7   26.40    5.30
   2  -5   7   24.80    4.30
   2  -5   7   23.50    4.90
  -3   5  -7  221.38   14.70
   3  -5   7  204.78    9.50
   3  -5   7  191.78   11.70
  -4   5  -7   31.10    6.20
   4  -5   7   35.60    5.90
   4  -5   7   35.50    7.30
  -5   5  -7   20.90    3.60
  -5   5  -7   22.90    5.20
   5  -5   7   11.50    3.50
   5  -5   7   13.90    4.50
  -6   5  -7    0.90    2.40
  -6   5  -7    0.20    1.90
   6  -5   7    8.50    2.40
  -7   5  -7   14.40    4.40
  -7   5  -7   10.80    3.40
   7  -5   7    4.20    3.30
   7  -5   7   10.10    4.10
  -8   5  -7    1.60    3.00
   8  -5   7   -4.40    3.80
   8  -5   7   -0.70    3.70
   5   4  -7   -4.80    5.00
   4   4  -7  107.29   10.90
   3   4  -7  173.38   11.30
  -3  -4   7  145.49   14.20
   2   4  -7    3.30    3.60
   2   4  -7   -0.30    2.70
  -2  -4   7   -1.70    2.20
  -2  -4   7    2.30    2.50
  -2  -4   7   -1.10    3.20
   1   4  -7   59.19    6.50
  -1  -4   7   68.29    7.60
  -1  -4   7   72.79   13.10
   0   4  -7    5.50    2.70
   0  -4   7    0.50    1.80
   0  -4   7    7.60    2.70
  -1   4  -7   68.09    6.80
   1  -4   7   75.49    7.40
   1  -4   7   88.19    7.40
  -2   4  -7  122.79    9.60
   2  -4   7  127.99    9.80
   2  -4   7  130.89    9.40
   3  -4   7  143.59    7.90
   3  -4   7  135.59   11.90
   3  -4   7  158.08    9.90
  -4   4  -7   15.30    3.00
  -4   4  -7   11.10    4.00
   4  -4   7   17.70    4.10
   4  -4   7   10.10    3.50
   4  -4   7   11.60    2.30
  -5   4  -7   -1.20    1.60
  -5   4  -7   -0.20    2.20
   5  -4   7   -2.50    2.10
   5  -4   7    0.60    2.60
  -6   4  -7   -4.10    1.90
  -6   4  -7   -0.70    1.60
   6  -4   7   -1.80    2.30
   6  -4   7   -3.50    2.50
  -7   4  -7   84.49    8.70
  -7   4  -7   76.79    6.50
   7  -4   7   62.09   11.90
   7  -4   7   77.19    8.90
  -8   4  -7    4.10    3.00
   8  -4   7   -0.80    3.50
   9  -4   7    2.40    4.20
   5   3  -7    5.80    5.70
   4   3  -7   -5.10    3.60
  -4  -3   7    0.00    3.70
   3   3  -7    9.00    3.30
   3   3  -7    6.40    3.70
  -3  -3   7    4.70    4.90
  -3  -3   7    5.30    3.10
   2   3  -7   97.19    8.30
   2   3  -7   72.49    9.10
   2   3  -7   70.49    7.00
  -2  -3   7   54.19    9.00
  -2  -3   7   78.49    8.60
  -2  -3   7   80.79    8.50
   1   3  -7    6.20    3.30
   1   3  -7    8.70    2.70
   1   3  -7    9.50    2.90
  -1  -3   7    6.00    2.90
  -1  -3   7    4.40    2.20
   0   3  -7    6.70    2.30
   0   3  -7    8.70    3.00
   0   3  -7    2.90    2.10
   0  -3   7    1.70    2.10
   0  -3   7    4.70    2.60
  -1   3  -7   12.50    4.00
  -1   3  -7    8.10    2.90
  -1   3  -7    6.70    2.00
  -1   3  -7    8.70    2.10
   1  -3   7   11.10    3.20
   1  -3   7    9.60    3.20
  -2   3  -7  414.36   13.70
  -2   3  -7  437.76   11.90
  -2   3  -7  436.56   17.40
  -2   3  -7  457.55   18.10
   2  -3   7  424.06   21.10
   2  -3   7  438.56   16.80
   2  -3   7  468.75   16.30
  -3   3  -7 1232.48   29.50
  -3   3  -7 1244.68   31.10
   3  -3   7 1234.18   28.70
   3  -3   7 1277.97   32.10
   3  -3   7 1233.28   39.10
  -4   3  -7   30.80    3.70
  -4   3  -7   30.10    4.90
   4  -3   7   23.70    4.40
   4  -3   7   35.10    6.80
   4  -3   7   35.50    3.50
  -5   3  -7   51.59    5.90
  -5   3  -7   54.79    5.90
   5  -3   7   39.00    7.40
   5  -3   7   42.30    5.50
  -6   3  -7   54.79    5.50
  -6   3  -7   50.29    6.50
   6  -3   7   56.69    7.60
   6  -3   7   57.89    6.50
  -7   3  -7   94.99    9.80
  -7   3  -7   92.09    5.80
   7  -3   7   98.09    9.90
   7  -3   7  111.39    9.80
   7  -3   7   99.39   10.60
  -8   3  -7  105.19   11.00
   8  -3   7   77.89   10.20
  -9   3  -7    2.60    3.70
   9  -3   7   -0.20    3.70
   9  -3   7   -0.30    3.00
  10  -3   7    0.60    3.70
  -6  -2   7   22.40    6.40
   5   2  -7   21.50    6.80
   4   2  -7  127.59   11.90
  -4  -2   7  127.69   12.70
   3   2  -7   17.20    5.90
   3   2  -7    7.80    3.20
   3   2  -7    9.00    3.00
  -3  -2   7    7.60    2.60
  -3  -2   7    5.70    3.30
  -3  -2   7   14.90    4.20
   2   2  -7    2.70    1.80
   2   2  -7    7.10    3.30
  -2  -2   7   -0.50    2.10
  -2  -2   7    6.60    5.00
   1   2  -7   78.49    8.40
   1   2  -7   67.59    6.50
   1   2  -7   61.89    6.10
  -1  -2   7   56.49    6.90
  -1  -2   7   68.49    6.90
   0   2  -7   88.99    6.40
   0   2  -7   82.89    8.10
   0   2  -7   84.09    6.80
   0  -2   7   78.59    6.90
   0  -2   7   86.29    7.50
  -1   2  -7   77.59    5.40
  -1   2  -7   78.99    6.70
  -1   2  -7   90.99    7.90
   1  -2   7   89.99    8.90
   1  -2   7   82.39    6.90
   1  -2   7   82.79    6.80
  -2   2  -7  779.52   23.70
  -2   2  -7  755.72   23.50
  -2   2  -7  759.22   22.00
   2  -2   7  737.93   28.00
   2  -2   7  770.52   22.30
   2  -2   7  793.82   22.30
  -3   2  -7   15.10    3.60
  -3   2  -7   15.00    3.20
   3  -2   7   18.30    3.40
   3  -2   7   18.30    3.60
   3  -2   7   18.80    5.00
  -4   2  -7    1.10    1.40
  -4   2  -7    3.50    1.60
   4  -2   7    2.80    1.70
   4  -2   7    5.70    3.10
   4  -2   7    6.20    1.90
  -5   2  -7    4.90    2.00
  -5   2  -7    4.50    1.60
   5  -2   7    3.40    1.90
   5  -2   7    7.50    3.20
  -6   2  -7  126.49   10.50
  -6   2  -7  121.69    7.10
   6  -2   7  119.09   10.90
   6  -2   7  120.39    9.20
  -7   2  -7  112.29   10.50
   7  -2   7  111.39   14.50
   7  -2   7   95.19   10.20
   7  -2   7  103.89   10.80
  -8   2  -7   80.89    9.50
   8  -2   7   81.59   10.20
   8  -2   7   70.39   11.30
  -9   2  -7   92.19   11.40
   9  -2   7   90.59   11.40
   9  -2   7   97.19   11.10
  10  -2   7    2.20    3.60
  -6  -1   7   25.20    7.40
  -6  -1   7   11.10    5.00
   5   1  -7   -1.30    4.50
  -5  -1   7   -0.50    4.00
   4   1  -7  208.88   12.00
   4   1  -7  208.08   15.50
  -4  -1   7  222.08   15.20
  -4  -1   7  213.78   14.40
   3   1  -7  183.48   10.70
   3   1  -7  173.78   14.00
   3   1  -7  162.18   12.50
  -3  -1   7  196.28   13.40
  -3  -1   7  176.08   13.20
  -3  -1   7  196.38   13.20
   2   1  -7   30.60    5.50
   2   1  -7   25.20    4.50
   2   1  -7   29.90    6.40
  -2  -1   7   21.00    4.90
  -2  -1   7   25.30    5.30
   1   1  -7   26.70    4.60
   1   1  -7   24.70    4.20
   1   1  -7   18.80    4.80
  -1  -1   7   19.90    4.30
   0   1  -7    0.50    1.40
   0   1  -7    1.90    1.40
   0   1  -7   -0.10    1.40
   0  -1   7    1.10    1.60
   0  -1   7    2.00    1.60
   0  -1   7    0.30    1.30
  -1   1  -7  216.28   11.80
  -1   1  -7  191.88   11.40
   1  -1   7  226.48   10.90
   1  -1   7  208.18   13.40
   1  -1   7  205.08   11.00
  -2   1  -7   31.60    7.20
  -2   1  -7   27.90    4.70
   2  -1   7   31.40    4.10
   2  -1   7   20.10    4.70
  -3   1  -7 1534.45   37.90
  -3   1  -7 1524.65   34.50
   3  -1   7 1548.35   34.00
   3  -1   7 1493.95   34.00
   3  -1   7 1465.85   42.10
  -4   1  -7   23.60    4.80
  -4   1  -7   21.50    3.50
   4  -1   7   27.30    3.50
   4  -1   7   27.60    4.50
   4  -1   7   21.70    5.00
  -5   1  -7   -1.70    1.10
  -5   1  -7    0.30    1.00
   5  -1   7   -1.70    1.30
   5  -1   7   -1.60    1.10
   5  -1   7    2.50    2.10
  -6   1  -7    2.50    2.40
  -6   1  -7   -2.10    1.10
   6  -1   7    2.60    1.60
   6  -1   7    0.00    2.00
  -7   1  -7  190.78   14.20
   7  -1   7  207.28   14.80
   7  -1   7  180.58   14.30
  -8   1  -7   88.09    9.90
   8  -1   7   77.69    8.80
   8  -1   7   71.39    9.30
  -9   1  -7  254.47   18.90
   9  -1   7  255.67   20.30
   9  -1   7  234.18   18.50
  10  -1   7   -1.60    3.90
  -6   0   7   24.90    5.90
  -5   0   7   76.89   14.00
  -5   0   7   64.99    8.60
  -5   0   7   65.99    7.70
   4   0  -7   97.69   11.90
   4   0  -7  139.89   11.90
  -4   0   7  112.69    9.70
  -4   0   7  103.09   10.20
  -4   0   7  100.59    9.40
   3   0  -7  149.59   12.00
   3   0  -7  146.09   12.30
   3   0  -7  155.38    9.50
  -3   0   7  162.78   11.40
  -3   0   7  141.49   11.30
  -3   0   7  154.88   11.40
  -3   0   7  154.18   11.10
   2   0  -7  333.77   13.20
   2   0  -7  349.07   18.40
   2   0  -7  303.67   16.00
  -2   0   7  332.17   16.40
  -2   0   7  328.97   16.70
  -2   0   7  317.77   15.30
   1   0  -7  222.48   12.70
   1   0  -7  215.58    9.80
   1   0  -7  210.08   13.10
  -1   0   7  216.18   13.00
  -1   0   7  199.28   11.90
  -1   0   7  220.48   11.40
   0   0  -7   43.50    5.50
   0   0  -7   46.60    4.90
   0   0  -7   47.30    4.30
   0   0   7   56.09    5.30
   0   0   7   47.20    6.00
   0   0   7   47.80    5.70
  -1   0  -7    1.90    1.70
  -1   0  -7    2.20    1.40
  -1   0  -7    2.30    1.90
   1   0   7   -1.40    1.60
   1   0   7    4.00    2.10
   1   0   7    6.20    1.80
  -2   0  -7  469.35   16.80
   2   0   7  448.06   14.20
   2   0   7  443.86   19.70
   2   0   7  480.05   16.60
  -3   0  -7  201.38   11.90
  -3   0  -7  204.08    9.90
   3   0   7  203.78   10.10
   3   0   7  202.98   13.20
   3   0   7  201.98    9.00
  -4   0  -7  357.66   16.80
   4   0   7  336.17   13.00
   4   0   7  350.56   18.20
   4   0   7  356.36   13.80
  -5   0  -7    3.20    2.40
  -5   0  -7    0.30    1.10
   5   0   7    0.80    1.20
   5   0   7   -0.50    1.70
   5   0   7   -1.40    1.20
  -6   0  -7   92.89    9.60
  -6   0  -7   97.89    5.70
  -6   0  -7  117.79   10.50
   6   0   7  104.99   10.30
  -7   0  -7   20.70    3.20
  -7   0  -7   17.60    4.90
  -7   0  -7   21.60    5.10
   7   0   7   20.60    6.20
   7   0   7   23.30    6.10
  -8   0  -7  128.69    6.30
  -8   0  -7  119.99   12.90
  -8   0  -7  121.39   11.80
   8   0   7  127.59   12.70
   8   0   7  122.49   12.70
  -9   0  -7    8.50    4.00
   9   0   7   -5.50    2.90
   9   0   7   -3.10    3.40
 -10   0  -7    2.00    4.40
   5  -1  -7   -0.70    2.50
  -5   1   7   -1.40    3.20
  -5   1   7    9.00    3.10
  -5   1   7    2.40    2.80
   4  -1  -7  108.99   11.80
   4  -1  -7  122.59    8.50
  -4   1   7  114.69    8.90
  -4   1   7  118.69   10.30
  -4   1   7  123.49    9.50
   3  -1  -7  135.59   11.50
   3  -1  -7  113.69   10.90
   3  -1  -7  121.19    8.00
  -3   1   7  130.89    9.80
  -3   1   7  112.69    8.90
  -3   1   7  126.59    9.90
   2  -1  -7  364.06   13.40
   2  -1  -7  364.56   18.00
   2  -1  -7  352.26   17.80
  -2   1   7  384.86   17.80
  -2   1   7  373.06   16.60
  -2   1   7  387.76   16.10
   1  -1  -7    6.30    2.50
   1  -1  -7    3.10    2.00
   1  -1  -7    5.50    1.80
  -1   1   7    5.70    2.10
  -1   1   7    8.50    3.10
  -1   1   7    4.10    2.20
   0  -1  -7   12.20    3.90
   0  -1  -7    9.30    2.20
   0  -1  -7   11.00    3.30
   0   1   7    9.80    3.20
   0   1   7    9.20    2.20
   0   1   7    8.70    2.80
  -1  -1  -7  382.96   15.80
  -1  -1  -7  382.86   14.40
  -1  -1  -7  368.36   12.20
   1   1   7  375.36   17.40
   1   1   7  357.96   15.00
   1   1   7  368.86   17.50
  -2  -1  -7   30.00    4.90
   2   1   7   26.60    4.70
   2   1   7   23.80    6.40
   2   1   7   27.80    3.60
  -3  -1  -7  206.48   10.10
  -3  -1  -7  203.88   12.30
   3   1   7  203.58   10.80
   3   1   7  211.98   13.50
   3   1   7  204.68    8.50
  -4  -1  -7    6.60    2.60
  -4  -1  -7    8.80    2.40
  -4  -1  -7    6.10    2.70
   4   1   7    5.00    2.20
   4   1   7    8.00    2.30
   4   1   7    9.60    3.60
  -5  -1  -7  375.16   13.30
  -5  -1  -7  382.16   19.00
  -5  -1  -7  405.86   19.20
   5   1   7  349.77   19.10
   5   1   7  365.66   15.30
  -6  -1  -7    6.30    3.40
  -6  -1  -7    8.20    3.90
  -6  -1  -7    4.20    2.00
  -6  -1  -7    5.60    1.60
   6   1   7   10.20    4.10
  -7  -1  -7   13.60    4.50
  -7  -1  -7   17.60    3.40
  -7  -1  -7   17.00    4.80
   7   1   7   18.50    5.60
  -8  -1  -7  164.58   21.80
  -8  -1  -7  144.19    8.40
  -8  -1  -7  136.49   12.40
   8   1   7  149.49   26.20
   8   1   7  153.88   12.20
   8   1   7  163.68   14.00
  -9  -1  -7  287.07   12.50
  -9  -1  -7  291.77   18.50
   9   1   7  303.27   19.40
   9   1   7  272.77   19.10
 -10  -1  -7   -2.10    2.80
 -10  -1  -7    2.20    3.60
 -10  -1  -7    3.40    2.30
  10   1   7   -0.20    3.30
   5  -2  -7    7.20    3.60
   4  -2  -7   11.60    3.20
   4  -2  -7   12.10    4.80
  -4   2   7   14.50    3.60
  -4   2   7    7.20    3.90
   3  -2  -7    3.30    3.20
   3  -2  -7    0.70    2.20
   3  -2  -7    3.50    1.80
  -3   2   7    6.60    2.50
  -3   2   7    6.90    2.80
  -3   2   7    3.80    2.70
   2  -2  -7    7.40    2.00
   2  -2  -7    3.60    3.00
   2  -2  -7    2.10    2.20
  -2   2   7   10.70    2.90
  -2   2   7    2.50    2.30
  -2   2   7    7.50    2.50
   1  -2  -7    0.80    1.30
   1  -2  -7    0.40    1.20
   1  -2  -7   -1.40    0.90
  -1   2   7    0.50    1.50
  -1   2   7    2.00    1.80
  -1   2   7    1.80    1.10
   0  -2  -7   36.50    4.70
   0  -2  -7   28.50    3.00
   0  -2  -7   34.10    5.60
   0   2   7   28.40    4.80
   0   2   7   30.90    3.40
   0   2   7   39.20    5.30
  -1  -2  -7   43.30    5.10
  -1  -2  -7   39.30    3.50
   1   2   7   37.90    3.40
   1   2   7   35.20    6.20
   1   2   7   34.00    5.60
  -2  -2  -7  194.28   14.90
   2   2   7  185.18   12.40
   2   2   7  184.98    7.10
   2   2   7  194.98   12.60
  -3  -2  -7  123.39    9.80
  -3  -2  -7  133.49    8.20
   3   2   7  139.79    9.30
   3   2   7  135.29   10.90
   3   2   7  123.79    6.10
  -4  -2  -7  321.07   16.90
  -4  -2  -7  313.57   16.30
  -4  -2  -7  291.17   12.20
   4   2   7  277.47   13.70
   4   2   7  284.17   11.00
   4   2   7  290.97   16.80
  -5  -2  -7    5.60    1.90
  -5  -2  -7   18.30    5.00
  -5  -2  -7    3.60    2.60
  -5  -2  -7    2.40    1.80
   5   2   7    3.70    2.70
  -6  -2  -7   18.60    5.30
  -6  -2  -7   22.90    3.10
  -6  -2  -7   21.80    4.10
  -6  -2  -7   17.90    4.90
   6   2   7   19.60    4.90
  -7  -2  -7  177.18   14.60
  -7  -2  -7  164.28   13.40
  -7  -2  -7  158.08    9.80
   7   2   7  145.99   11.40
   7   2   7  152.08   13.60
  -8  -2  -7  272.97   18.90
  -8  -2  -7  321.37   19.20
  -8  -2  -7  289.67   16.40
   8   2   7  278.77   16.60
   8   2   7  283.87   19.60
   8   2   7  315.67   20.40
  -9  -2  -7  253.47   17.70
  -9  -2  -7  249.68   13.40
   9   2   7  264.77   17.10
   9   2   7  274.47   18.30
 -10  -2  -7    2.70    3.10
 -10  -2  -7    5.40    3.70
 -11  -2  -7   -8.90    4.20
 -11  -2  -7   -3.70    4.20
   6  -3  -7   42.40    7.20
   5  -3  -7   74.19    6.40
   4  -3  -7    1.90    3.50
   4  -3  -7    9.20    2.60
   3  -3  -7   25.60    3.30
   3  -3  -7   23.90    5.70
  -3   3   7   18.50    5.20
  -3   3   7   20.90    4.10
  -3   3   7   20.10    4.70
   2  -3  -7 1002.50   32.00
   2  -3  -7  967.00   22.50
   2  -3  -7  985.00   32.70
  -2   3   7  952.90   30.70
  -2   3   7  959.40   27.30
  -2   3   7  961.30   25.80
   1  -3  -7  126.79    9.80
   1  -3  -7  137.69   10.10
   1  -3  -7  143.49    6.10
  -1   3   7  123.09    8.90
  -1   3   7  146.29   10.50
  -1   3   7  138.49    7.40
   0  -3  -7   99.39    8.30
   0  -3  -7  100.79    4.70
   0  -3  -7  109.29    8.40
   0   3   7  100.99    8.60
   0   3   7  104.69    5.50
   0   3   7   89.39    8.00
  -1  -3  -7  844.22   26.10
  -1  -3  -7  723.43   23.80
   1   3   7  769.72   26.40
   1   3   7  797.52   17.20
   1   3   7  753.62   25.20
  -2  -3  -7  400.36   15.90
  -2  -3  -7  403.86   21.10
   2   3   7  413.56   19.10
   2   3   7  400.96   10.30
   2   3   7  414.36   17.60
  -3  -3  -7  725.53   22.50
  -3  -3  -7  700.83   25.40
   3   3   7  676.03   26.50
   3   3   7  709.03   16.20
   3   3   7  636.94   28.70
  -4  -3  -7  229.08   10.90
  -4  -3  -7  235.58   14.90
  -4  -3  -7  229.68   14.40
   4   3   7  245.98   16.40
   4   3   7  232.58   15.20
  -5  -3  -7   26.30    6.10
  -5  -3  -7   32.90    3.90
  -5  -3  -7   36.40    7.00
   5   3   7   26.90    6.40
   5   3   7   33.80    4.30
  -6  -3  -7   40.00    7.70
  -6  -3  -7   24.80    6.20
  -6  -3  -7   30.80    4.20
  -6  -3  -7   21.40    4.70
   6   3   7   25.70    5.60
   6   3   7   21.30    4.50
  -7  -3  -7   97.89    8.50
  -7  -3  -7   92.09   10.60
  -7  -3  -7   80.29    9.90
   7   3   7   99.29   11.00
   7   3   7   97.19    9.10
  -8  -3  -7    5.90    3.20
  -8  -3  -7    0.50    2.60
   8   3   7    3.10    2.50
  -9  -3  -7   45.00    7.50
  -9  -3  -7   47.10    9.10
   9   3   7   65.49    8.20
   9   3   7   27.10    5.90
 -10  -3  -7   14.50    3.10
 -11  -3  -7    8.40    4.90
   6  -4  -7   56.89    6.60
   5  -4  -7   57.99    5.80
   4  -4  -7   15.20    3.10
   3  -4  -7  517.25   15.30
   3  -4  -7  506.65   24.70
   3  -4  -7  512.25   23.00
  -3   4   7  505.15   22.50
   2  -4  -7   25.60    2.80
   2  -4  -7   21.50    5.40
   2  -4  -7   29.30    6.00
  -2   4   7   25.50    5.60
   1  -4  -7   60.09    7.10
   1  -4  -7   52.09    3.10
   1  -4  -7   56.79    6.70
  -1   4   7   51.59    8.00
  -1   4   7   62.19    6.40
   0  -4  -7   39.90    5.10
   0  -4  -7   32.30    5.40
   0  -4  -7   38.30    5.10
   0   4   7   37.30    6.50
   0   4   7   38.70    6.40
  -1  -4  -7   32.70    5.40
  -1  -4  -7   26.40    5.00
   1   4   7   29.70    5.70
   1   4   7   29.20    5.80
  -2  -4  -7  856.11   31.00
  -2  -4  -7  794.22   24.80
   2   4   7  796.32   15.60
   2   4   7  792.52   14.80
   2   4   7  788.32   27.40
  -3  -4  -7  363.86   15.60
  -3  -4  -7  369.66   18.10
   3   4   7  363.06    9.40
   3   4   7  370.96   10.80
   3   4   7  374.16   17.90
   3   4   7  370.66   19.40
  -4  -4  -7   89.79    7.20
  -4  -4  -7   92.89    9.40
  -4  -4  -7   82.19    7.40
  -4  -4  -7   86.89    8.90
   4   4   7   98.69   10.10
   4   4   7   84.69    5.70
   4   4   7   90.29    9.00
  -5  -4  -7   23.90    4.30
  -5  -4  -7   17.60    4.30
  -5  -4  -7   26.30    6.40
  -5  -4  -7   11.90    4.30
   5   4   7   21.40    6.00
   5   4   7   16.10    3.40
  -6  -4  -7  479.65   24.50
  -6  -4  -7  441.36   15.70
  -6  -4  -7  497.15   24.00
  -6  -4  -7  450.95   19.50
   6   4   7  462.45   24.70
   6   4   7  472.45   19.10
  -7  -4  -7    0.90    2.90
  -7  -4  -7    1.50    1.50
  -7  -4  -7    5.80    2.90
  -7  -4  -7   -0.50    2.80
   7   4   7    4.60    3.80
   7   4   7    5.30    2.50
  -8  -4  -7    4.10    3.10
  -8  -4  -7    1.60    2.60
  -8  -4  -7    1.20    2.90
   8   4   7   -0.50    2.30
   8   4   7   -1.10    2.40
  -9  -4  -7   -1.30    3.40
   9   4   7   -1.20    2.40
 -10  -4  -7   -1.70    3.00
   5  -5  -7   19.30    3.80
   3  -5  -7   30.10    7.20
   3  -5  -7   27.80    5.70
   3  -5  -7   35.50    3.20
  -3   5   7   24.90    5.60
   2  -5  -7   18.80    4.80
   2  -5  -7   17.10    2.00
   2  -5  -7   22.10    5.70
  -2   5   7   11.20    2.90
  -2   5   7   26.60    5.90
   1  -5  -7  155.38   11.50
   1  -5  -7  149.99   10.80
  -1   5   7  165.18   10.70
  -1   5   7  141.79   11.50
   0  -5  -7   59.39    6.10
   0  -5  -7   71.39    7.20
   0  -5  -7   62.39    7.00
   0   5   7   58.29    7.10
   0   5   7   67.29    7.10
  -1  -5  -7  148.89   10.10
  -1  -5  -7  144.29   10.40
  -1  -5  -7  162.78   10.70
   1   5   7  162.28   11.70
   1   5   7  162.98   12.20
  -2  -5  -7  469.75   20.20
  -2  -5  -7  474.15   18.80
   2   5   7  461.65   21.70
   2   5   7  443.66   20.90
  -3  -5  -7 1074.49   34.90
  -3  -5  -7 1164.68   32.30
   3   5   7 1065.99   19.40
   3   5   7 1073.19   36.70
   3   5   7 1060.79   34.90
   3   5   7 1084.09   20.30
  -4  -5  -7   37.20    7.10
  -4  -5  -7   21.70    4.60
  -4  -5  -7   21.40    5.80
   4   5   7   26.80    6.70
   4   5   7   23.30    2.70
  -5  -5  -7    2.60    2.30
  -5  -5  -7   -2.40    1.70
   5   5   7    1.30    2.20
   5   5   7    2.40    1.20
  -6  -5  -7   -3.90    1.50
  -6  -5  -7    0.80    2.20
  -6  -5  -7   -1.30    1.50
   6   5   7    3.00    2.60
   6   5   7    0.50    1.40
  -7  -5  -7   57.49    5.20
  -7  -5  -7   54.29   10.30
  -7  -5  -7   42.30    7.40
  -7  -5  -7   52.29    9.70
   7   5   7   53.29    6.50
   7   5   7   46.30    9.70
  -8  -5  -7   71.09   11.80
  -8  -5  -7   72.69    8.90
   8   5   7   68.29    7.50
   8   5   7   56.89    9.90
  -9  -5  -7   10.40    5.60
   9   5   7   15.40    4.70
   4  -6  -7    0.70    1.50
   3  -6  -7    2.10    1.10
   3  -6  -7   -0.60    2.70
  -3   6   7    1.20    3.20
   2  -6  -7    8.80    3.20
   2  -6  -7    9.10    3.50
  -2   6   7    7.10    2.60
  -2   6   7    9.00    3.90
   1  -6  -7   80.69    6.70
   1  -6  -7   82.59    8.40
   1  -6  -7   82.59    9.10
  -1   6   7   72.69    8.90
  -1   6   7   62.79    7.10
   0  -6  -7    2.90    1.40
   0  -6  -7   -1.30    1.90
   0  -6  -7    1.30    1.80
   0   6   7    3.70    3.10
   0   6   7    7.30    2.90
  -1  -6  -7   65.39    7.10
  -1  -6  -7   58.99    6.70
  -1  -6  -7   67.79    7.20
   1   6   7   56.89    7.50
   1   6   7   58.99    8.00
  -2  -6  -7    8.20    3.50
  -2  -6  -7   14.10    3.80
   2   6   7    8.20    3.40
   2   6   7   12.90    4.80
  -3  -6  -7  120.79   10.80
  -3  -6  -7  117.09    9.60
   3   6   7   97.29   10.20
   3   6   7  108.39   11.20
  -4  -6  -7   10.10    3.50
  -4  -6  -7    3.70    3.50
  -4  -6  -7    5.30    2.70
   4   6   7    3.20    1.40
   4   6   7    6.20    3.60
  -5  -6  -7    1.40    2.20
  -5  -6  -7    1.20    2.50
  -5  -6  -7   -0.70    2.40
   5   6   7    2.20    3.30
   5   6   7    4.80    1.80
  -6  -6  -7    7.40    4.70
  -6  -6  -7    2.70    3.00
   6   6   7    3.10    1.70
  -7  -6  -7   66.99   11.60
  -7  -6  -7   59.69   10.10
   7   6   7   96.69   11.50
   7   6   7   73.19    7.40
  -8  -6  -7   19.80    5.80
   8   6   7   16.80    4.60
   9   6   7   -5.70    2.70
   4  -7  -7  106.49    5.40
   2  -7  -7    4.20    3.70
  -2   7   7    7.70    2.80
  -2   7   7    7.00    3.40
   1  -7  -7  237.08   11.90
   1  -7  -7  228.28   14.10
   1  -7  -7  200.98   14.00
  -1   7   7  237.78   13.00
  -1   7   7  220.78   15.90
   0  -7  -7  182.88   12.40
   0  -7  -7  184.18   14.50
   0   7   7  184.08   14.70
   0   7   7  194.78   14.70
  -1  -7  -7   47.90    6.50
  -1  -7  -7   55.39    7.00
  -1  -7  -7   51.39    6.50
   1   7   7   51.89    8.50
   1   7   7   44.80    7.80
  -2  -7  -7  325.27   16.90
  -2  -7  -7  297.07   17.30
   2   7   7  305.97   19.10
   2   7   7  318.37   19.20
  -3  -7  -7 3429.96   79.39
  -3  -7  -7 3405.76   75.19
   3   7   7 3440.76   82.59
  -4  -7  -7   52.79    8.70
  -4  -7  -7   59.09   10.00
  -4  -7  -7   45.70    9.00
   4   7   7   52.89    3.20
   4   7   7   32.40    8.00
  -5  -7  -7  129.29   17.80
  -5  -7  -7  107.59   12.50
  -5  -7  -7  105.09   13.10
   5   7   7  112.49    6.50
  -6  -7  -7  142.29   12.40
  -6  -7  -7  133.29   13.80
  -6  -7  -7  110.49   12.40
   6   7   7  124.19   13.50
   6   7   7  123.09    9.90
  -7  -7  -7   62.39   10.10
   7   7   7   52.59    6.10
   8   7   7   57.79    7.20
  -2   8   7   42.80    4.40
   1  -8  -7    3.60    2.50
   1  -8  -7    9.20    5.90
   1  -8  -7    1.10    3.40
  -1   8   7   -1.20    2.70
  -1   8   7    2.80    3.40
   0  -8  -7   62.99    7.70
   0  -8  -7   59.59    7.80
   0  -8  -7   54.99    7.00
   0   8   7   62.49   10.10
   0   8   7   64.59    8.00
  -1  -8  -7    1.50    1.90
  -1  -8  -7   -3.80    2.20
  -1  -8  -7   -1.30    2.30
   1   8   7   -4.30    2.30
   1   8   7    0.80    2.40
  -2  -8  -7  346.27   18.00
  -2  -8  -7  336.37   19.20
   2   8   7  310.37   19.50
  -3  -8  -7   20.30    5.80
  -3  -8  -7   18.70    4.90
   3   8   7   12.50    5.10
  -4  -8  -7    7.00    3.60
  -4  -8  -7    8.10    3.30
   4   8   7    8.50    1.40
  -5  -8  -7   34.10    7.60
  -5  -8  -7   24.60    6.90
  -5  -8  -7   30.00    7.40
   5   8   7   30.40    3.30
   5   8   7   25.70    7.40
  -6  -8  -7   54.89   11.00
   6   8   7   64.19    5.80
   7   8   7   -1.40    1.70
   8   8   7   54.79    6.60
   1  -9  -7   11.10    3.50
  -1   9   7   21.10    5.00
   0  -9  -7   36.30    6.50
   0   9   7   38.50    6.90
  -1  -9  -7   22.60    5.50
  -1  -9  -7   21.10    5.50
  -1  -9  -7   28.00    6.10
   1   9   7   26.80    6.40
  -2  -9  -7   55.79    9.40
  -2  -9  -7   48.30    9.40
  -2  -9  -7   53.49    7.30
   2   9   7   63.19   10.80
  -3  -9  -7   85.39   10.90
   3   9   7   95.59   10.90
  -4  -9  -7   16.50    5.40
  -4  -9  -7   17.30    6.80
   4   9   7   12.80    1.90
   4   9   7   17.90    4.80
   5   9   7   -2.80    1.20
   6   9   7    3.20    2.00
   7   9   7   27.80    4.60
   8   9   7   14.30    4.00
   1 -10  -7    4.80    3.10
  -1  10   7    6.20    4.30
   0 -10  -7   -2.30    2.80
   0  10   7    7.00    3.90
  -1 -10  -7    2.20    4.30
   1  10   7    8.40    3.70
  -2 -10  -7   72.09   11.80
   2  10   7   71.39    9.70
  -3 -10  -7  262.07   20.40
   3  10   7  237.78   20.50
   4  10   7    0.00    1.40
   5  10   7   46.80    4.00
   6  10   7    5.10    1.80
   7  10   7   15.80    8.10
   7  10   7    6.00    2.90
   0 -11  -7    0.10    4.10
   0  11   7   -2.40    5.10
  -1 -11  -7   61.79   10.10
   6  11   7   15.60    5.20
   7  11   7   13.60    5.20
   0   8  -8   -6.70    2.80
  -1   8  -8    2.50    4.00
  -2   8  -8   -2.60    3.60
   2  -8   8   -7.20    3.30
  -3   8  -8   13.50    5.70
  -4   8  -8    8.00    4.40
  -5   8  -8   -4.00    3.60
  -6   8  -8   -4.20    4.20
   0   7  -8    8.10    5.20
  -1   7  -8   -0.50    2.90
   1  -7   8    1.20    2.40
   2  -7   8    8.10    3.00
  -3   7  -8  166.38   14.90
   3  -7   8  174.68   10.10
  -4   7  -8   33.50   13.50
  -5   7  -8   -0.80    3.60
  -6   7  -8   10.10    4.50
  -7   7  -8   10.20    5.20
   1  -6   8   28.90    5.40
   2  -6   8   20.10    4.10
  -3   6  -8    0.70    2.50
  -4   6  -8   -2.10    2.40
   4  -6   8    5.30    2.00
  -5   6  -8    9.90    4.60
  -6   6  -8   -0.50    2.40
  -6   6  -8   -0.50    3.30
  -7   6  -8  161.98   11.70
  -7   6  -8  148.89   10.10
  -8   6  -8    5.90    4.00
  -8   6  -8   13.70    4.80
   0  -5   8    2.20    3.00
   1  -5   8   28.00    4.80
   2  -5   8  151.98   10.30
   3  -5   8  167.88    9.40
  -4   5  -8    4.60    3.20
   4  -5   8    0.30    1.50
  -5   5  -8    4.30    2.90
  -5   5  -8   -2.20    1.70
  -6   5  -8   -1.10    2.30
  -6   5  -8   -0.80    3.00
  -7   5  -8   39.70    6.60
  -7   5  -8   33.30    6.10
  -8   5  -8   -4.50    3.80
   3   4  -8    7.50    3.40
   2   4  -8   20.30    4.80
  -1  -4   8   -1.00    2.30
   0   4  -8   -1.10    2.00
   0  -4   8   -2.10    2.70
   0  -4   8    6.40    3.50
  -1   4  -8    1.80    2.00
   1  -4   8   -0.60    1.40
   1  -4   8    3.40    2.60
  -2   4  -8    4.30    3.10
   2  -4   8   -4.20    2.30
   2  -4   8   -1.20    1.90
   2  -4   8   -0.10    1.60
   3  -4   8   82.39    7.90
   3  -4   8   76.69    9.60
   3  -4   8   81.89    7.90
  -4   4  -8   13.70    2.70
   4  -4   8    8.80    3.30
   4  -4   8    5.30    2.50
   4  -4   8    6.80    2.00
  -5   4  -8   -3.30    1.70
  -5   4  -8    0.20    1.90
   5  -4   8    1.20    2.00
  -6   4  -8   42.90    8.30
  -6   4  -8   36.30    7.40
   6  -4   8   48.10    8.80
  -7   4  -8   33.30    5.30
  -7   4  -8   43.00    7.10
   7  -4   8   32.60    8.40
  -8   4  -8    6.40    4.60
   4   3  -8   74.79    9.50
   3   3  -8    3.70    3.50
  -2  -3   8    3.10    3.50
   1   3  -8   77.99    7.00
   1   3  -8   75.29    9.30
   1   3  -8   77.09    7.00
  -1  -3   8   63.49    7.60
  -1  -3   8   81.09    8.50
   0   3  -8   -0.10    1.40
   0  -3   8    1.90    2.20
   0  -3   8    3.00    1.90
  -1   3  -8   14.90    2.90
  -1   3  -8   16.00    3.50
  -1   3  -8   19.40    4.60
  -1   3  -8   15.80    4.40
   1  -3   8   12.20    2.60
   1  -3   8    9.50    3.50
   1  -3   8   13.10    4.50
  -2   3  -8   15.00    4.10
  -2   3  -8   19.20    3.00
  -2   3  -8   14.20    3.10
  -2   3  -8   26.40    5.10
   2  -3   8   17.50    5.10
   2  -3   8   23.40    4.50
   2  -3   8   20.80    4.20
  -3   3  -8    0.20    1.20
  -3   3  -8    3.50    2.10
   3  -3   8    1.70    3.20
   3  -3   8    4.00    2.20
   3  -3   8    3.80    1.70
  -4   3  -8   87.99    7.30
  -4   3  -8   93.99    6.80
   4  -3   8   84.99    7.60
   4  -3   8   90.49    6.10
   4  -3   8   79.39    9.30
  -5   3  -8   -2.60    1.70
   5  -3   8    1.40    2.00
  -6   3  -8    3.10    2.70
  -6   3  -8    5.30    3.40
   6  -3   8    6.80    3.40
   6  -3   8    6.70    3.50
  -7   3  -8  291.07   16.90
  -7   3  -8  297.37   12.20
   7  -3   8  293.77   19.20
  -8   3  -8   19.90    5.80
   8  -3   8   13.70    5.90
   4   2  -8   32.50   10.10
   3   2  -8   11.20    3.80
  -3  -2   8    1.80    3.90
   2   2  -8   61.79    7.60
   2   2  -8   56.69    5.60
  -2  -2   8   58.49    7.80
   1   2  -8  226.48   15.60
   1   2  -8  232.98   12.30
   1   2  -8  238.38   12.80
  -1  -2   8  235.58   14.00
  -1  -2   8  209.08   13.60
   0   2  -8   35.50    4.50
   0   2  -8   40.60    5.20
   0   2  -8   31.80    5.50
   0  -2   8   29.40    6.60
   0  -2   8   33.40    5.80
   0  -2   8   34.10    5.90
  -1   2  -8    1.40    1.90
  -1   2  -8    6.40    2.70
  -1   2  -8    4.50    2.00
   1  -2   8    5.20    3.50
   1  -2   8    8.20    3.00
   1  -2   8    9.10    2.50
  -2   2  -8  678.53   21.90
  -2   2  -8  704.33   24.00
  -2   2  -8  675.83   23.10
   2  -2   8  699.53   28.70
   2  -2   8  701.03   22.20
   2  -2   8  702.53   22.30
  -3   2  -8   71.99    6.60
  -3   2  -8   66.19    6.50
   3  -2   8   71.59    8.90
   3  -2   8   77.09    6.70
   3  -2   8   69.49    5.90
  -4   2  -8  134.09    8.30
  -4   2  -8  148.99   10.10
   4  -2   8  141.29   12.30
   4  -2   8  146.09    9.30
   4  -2   8  143.49    8.20
  -5   2  -8    1.10    1.50
  -5   2  -8   -2.00    2.00
   5  -2   8    0.80    1.70
   5  -2   8   -2.60    2.10
   5  -2   8    2.20    1.50
  -6   2  -8   34.50    5.20
  -6   2  -8   41.80    7.20
   6  -2   8   31.70    5.50
   6  -2   8   29.80    7.00
  -7   2  -8    9.50    3.60
  -7   2  -8    6.20    2.20
   7  -2   8    9.40    3.60
   7  -2   8   10.10    4.00
  -8   2  -8   28.10    6.00
   8  -2   8   27.00    5.30
  -5  -1   8   10.30    9.10
  -5  -1   8   12.60    5.40
   4   1  -8  112.69   11.70
  -4  -1   8   85.39    9.70
  -4  -1   8   68.39    8.40
   3   1  -8   31.00    5.30
   3   1  -8   29.70    6.70
  -3  -1   8   19.30    5.20
  -3  -1   8   29.50    5.60
  -3  -1   8   23.70    6.10
   2   1  -8   40.60    5.30
   2   1  -8   31.90    6.50
   2   1  -8   24.50    5.90
  -2  -1   8   35.80    6.70
  -2  -1   8   47.80    7.80
  -2  -1   8   37.40    6.90
   1   1  -8  108.79   10.80
   1   1  -8  115.79    7.80
   1   1  -8  119.99    9.30
  -1  -1   8  110.69    8.90
  -1  -1   8  112.89   10.30
  -1  -1   8   95.39   11.40
   0   1  -8    3.90    2.10
   0   1  -8    4.50    2.00
   0   1  -8    3.10    2.90
   0  -1   8    2.70    1.40
   0  -1   8    5.90    2.50
   0  -1   8    2.30    2.20
  -1   1  -8    2.40    2.10
  -1   1  -8    0.30    1.50
  -1   1  -8   -0.10    1.40
   1  -1   8    6.00    2.60
   1  -1   8    0.80    1.60
   1  -1   8    0.40    1.60
  -2   1  -8  300.87   14.50
  -2   1  -8  342.77   14.50
   2  -1   8  287.57   12.70
   2  -1   8  288.37   17.00
   2  -1   8  313.87   13.80
  -3   1  -8 1522.95   37.00
  -3   1  -8 1552.94   39.80
   3  -1   8 1551.44   35.60
   3  -1   8 1539.25   36.30
   3  -1   8 1546.65   45.20
  -4   1  -8   24.20    4.30
  -4   1  -8   20.20    4.60
   4  -1   8   26.30    4.40
   4  -1   8   24.10    4.10
   4  -1   8   21.70    5.20
  -5   1  -8   65.39    7.70
   5  -1   8   76.49    6.80
   5  -1   8   89.29    6.80
   5  -1   8   79.99    9.50
  -6   1  -8    2.00    1.50
  -6   1  -8    4.20    2.70
   6  -1   8   -0.10    1.50
   6  -1   8    1.00    1.50
  -7   1  -8   16.80    5.00
   7  -1   8   14.50    6.00
   7  -1   8   14.90    5.40
   8  -1   8   20.20    4.60
   8  -1   8   21.70    6.00
   9  -1   8  197.18   16.10
  -5   0   8    3.10    4.70
  -5   0   8    8.20    5.40
   4   0  -8   28.60    3.80
   4   0  -8   15.70    5.70
  -4   0   8   14.70    4.20
  -4   0   8   17.70    5.90
  -4   0   8   19.30    5.30
   3   0  -8   11.20    4.50
   3   0  -8   16.40    3.80
  -3   0   8    8.10    4.00
  -3   0   8   15.80    4.90
  -3   0   8   12.80    4.40
   2   0  -8   30.30    6.00
   2   0  -8   30.20    6.20
   2   0  -8   30.60    4.80
  -2   0   8   37.20    6.20
  -2   0   8   39.90    7.10
  -2   0   8   42.70    7.50
   1   0  -8   18.40    5.10
   1   0  -8   13.80    3.60
   1   0  -8   13.00    3.20
  -1   0   8   16.60    4.30
  -1   0   8   13.00    3.50
  -1   0   8   14.60    4.20
   0   0  -8   73.59    7.80
   0   0  -8   71.29    5.90
   0   0  -8   77.79    6.80
   0   0   8   79.19    8.60
   0   0   8   74.69    7.50
   0   0   8   71.69    6.40
  -1   0  -8   -1.60    1.40
  -1   0  -8    1.60    1.60
  -1   0  -8   -2.50    1.00
   1   0   8   -0.50    1.20
   1   0   8    2.20    1.70
  -2   0  -8  591.74   20.90
   2   0   8  606.54   20.60
   2   0   8  583.44   24.70
  -3   0  -8  156.28   11.10
   3   0   8  156.88    9.70
   3   0   8  167.48   12.80
   3   0   8  180.38    9.00
  -4   0  -8  287.67   24.00
  -4   0  -8  306.37   12.70
   4   0   8  326.97   18.50
   4   0   8  283.47   13.10
   4   0   8  290.87   12.20
  -5   0  -8   -0.30    1.60
  -5   0  -8   -0.80    1.20
   5   0   8    1.90    1.90
   5   0   8   -1.00    1.10
   5   0   8    1.80    1.60
  -6   0  -8    4.00    2.80
  -6   0  -8    2.50    2.30
   6   0   8   -1.50    1.20
   6   0   8    0.40    2.50
  -7   0  -8  181.78    8.30
  -7   0  -8  196.58   14.90
   7   0   8  169.38   14.60
  -8   0  -8   97.59    5.50
  -8   0  -8   80.59   10.70
   8   0   8  106.59   10.90
   9   0   8   22.10    6.80
  -5   1   8   -4.30    3.20
   4  -1  -8   48.70    5.80
  -4   1   8   46.00    7.00
  -4   1   8   59.59    8.90
  -4   1   8   53.59    7.30
   3  -1  -8  112.39    7.90
   3  -1  -8  113.59   13.00
  -3   1   8  114.19   10.00
  -3   1   8  121.49    9.90
   2  -1  -8   93.99    6.90
   2  -1  -8   86.29    9.30
   2  -1  -8   98.29    9.70
  -2   1   8   82.39    7.80
  -2   1   8  108.39    9.40
  -2   1   8   94.69    9.10
   1  -1  -8  106.29   10.10
   1  -1  -8  100.69    6.60
   1  -1  -8  100.29    9.00
  -1   1   8  111.49    8.10
  -1   1   8  110.99    9.10
  -1   1   8  112.09    9.80
   0  -1  -8   16.40    4.60
   0  -1  -8   20.90    3.50
   0  -1  -8   18.20    3.90
   0   1   8   12.10    3.90
   0   1   8   20.90    3.70
   0   1   8   10.40    3.50
  -1  -1  -8    4.60    1.90
  -1  -1  -8    6.90    1.90
  -1  -1  -8    9.90    3.20
   1   1   8    8.40    3.40
   1   1   8   11.70    2.50
   1   1   8    8.90    3.30
  -2  -1  -8  576.14   20.90
   2   1   8  606.74   21.20
   2   1   8  606.94   17.10
   2   1   8  595.44   24.50
  -3  -1  -8  253.27   12.10
  -3  -1  -8  253.87   14.40
   3   1   8  230.48   12.40
   3   1   8  246.38   15.60
   3   1   8  227.98    9.60
  -4  -1  -8   61.29    5.70
  -4  -1  -8   56.79    6.90
   4   1   8   57.59    6.20
   4   1   8   71.09    8.70
   4   1   8   60.59    5.10
  -5  -1  -8    2.90    2.40
  -5  -1  -8    4.80    2.30
  -5  -1  -8    5.50    3.60
   5   1   8    8.50    3.00
   5   1   8    3.40    1.90
   5   1   8    4.70    3.10
  -6  -1  -8   65.29    5.40
  -6  -1  -8   56.39    4.70
  -6  -1  -8   53.09    9.00
  -6  -1  -8   67.09    8.50
   6   1   8   55.09    9.40
   6   1   8   58.39    6.30
  -7  -1  -8  200.38    9.70
  -7  -1  -8  198.68   15.30
  -7  -1  -8  172.88   14.10
   7   1   8  205.48   15.90
  -8  -1  -8    9.30    3.80
  -8  -1  -8    8.00    3.80
  -8  -1  -8   10.10    2.30
   8   1   8   15.10    5.40
  -9  -1  -8   92.09    6.10
  -9  -1  -8  100.69   12.10
   9   1   8   92.99   10.10
 -10  -1  -8   75.89    6.40
 -10  -1  -8   84.09    6.80
   5  -2  -8    3.30    2.60
  -5   2   8    0.70    3.80
   4  -2  -8    5.00    1.80
  -4   2   8   12.70    3.70
  -4   2   8    7.70    2.90
  -4   2   8   -1.40    3.90
   3  -2  -8   22.70    5.90
   3  -2  -8   28.80    3.60
  -3   2   8   21.80    5.00
  -3   2   8   20.80    4.80
   2  -2  -8  220.38   14.50
   2  -2  -8  217.68    9.90
   2  -2  -8  203.78   13.80
  -2   2   8  207.58   13.80
  -2   2   8  227.38   12.20
   1  -2  -8   56.79    6.70
   1  -2  -8   44.20    7.50
   1  -2  -8   52.29    4.40
  -1   2   8   54.19    5.30
  -1   2   8   52.49    6.60
  -1   2   8   46.60    6.20
   0  -2  -8   69.39    7.40
   0  -2  -8   97.79    8.20
   0  -2  -8   68.19    4.80
   0   2   8   60.59    6.90
   0   2   8   64.99    5.30
   0   2   8   72.99    7.30
  -1  -2  -8  509.15   19.90
  -1  -2  -8  506.15   14.90
  -1  -2  -8  503.45   18.60
   1   2   8  499.05   21.70
   1   2   8  474.45   19.60
   1   2   8  489.45   14.80
  -2  -2  -8    0.30    1.10
   2   2   8    3.40    2.00
   2   2   8   -1.70    1.40
   2   2   8   -1.80    0.80
  -3  -2  -8 1898.41   42.80
  -3  -2  -8 1778.32   47.60
   3   2   8 1864.91   37.00
   3   2   8 1810.72   49.90
   3   2   8 1785.52   44.50
  -4  -2  -8    3.10    2.80
  -4  -2  -8    8.50    3.50
  -4  -2  -8    5.50    2.40
   4   2   8   10.90    2.70
   4   2   8   14.50    4.40
   4   2   8    8.60    3.40
  -5  -2  -8  349.57   13.60
  -5  -2  -8  339.27   18.80
  -5  -2  -8  368.66   20.00
   5   2   8  355.26   13.70
   5   2   8  356.96   20.20
  -6  -2  -8  223.28    9.80
  -6  -2  -8  230.08   15.80
  -6  -2  -8  256.17   16.70
   6   2   8  260.27   17.80
  -7  -2  -8  138.69   13.50
  -7  -2  -8  145.09   13.10
  -7  -2  -8  153.68   10.70
   7   2   8  143.09   14.00
  -8  -2  -8   35.10    7.90
  -8  -2  -8   43.10    8.70
  -8  -2  -8   35.30    5.40
   8   2   8   29.60    6.50
   8   2   8   20.30    6.60
  -9  -2  -8   32.40    8.20
  -9  -2  -8   45.90    5.80
   9   2   8   42.20    8.00
   9   2   8   39.60   10.00
 -10  -2  -8   23.40    5.20
 -11  -2  -8   22.00    6.40
   5  -3  -8    9.40    3.00
   4  -3  -8  208.88   10.80
   3  -3  -8   37.20    7.70
   3  -3  -8   39.50    4.30
  -3   3   8   33.00    5.20
  -3   3   8   38.90    6.30
   2  -3  -8    1.80    1.20
   2  -3  -8    3.10    2.80
  -2   3   8   -2.90    1.80
  -2   3   8   -0.30    1.80
  -2   3   8   -1.20    2.30
   1  -3  -8   52.69    3.90
   1  -3  -8   56.19    7.20
   1  -3  -8   57.69    7.00
  -1   3   8   44.40    6.90
  -1   3   8   53.59    7.10
   0  -3  -8    3.10    1.40
   0  -3  -8    3.00    1.90
   0  -3  -8    6.20    2.60
   0   3   8    4.00    1.60
   0   3   8    0.90    2.50
   0   3   8    0.80    1.80
  -1  -3  -8    1.00    2.00
  -1  -3  -8   -1.50    1.10
   1   3   8    0.80    0.90
   1   3   8   -3.30    1.50
   1   3   8    0.90    1.20
  -2  -3  -8  333.97   17.00
  -2  -3  -8  338.07   15.40
   2   3   8  332.87   10.00
   2   3   8  323.47   16.50
   2   3   8  341.87   18.10
  -3  -3  -8  879.81   30.40
  -3  -3  -8  899.61   26.50
   3   3   8  869.11   28.90
   3   3   8  886.91   19.40
   3   3   8  816.62   31.10
  -4  -3  -8  297.07   13.80
  -4  -3  -8  290.37   16.80
  -4  -3  -8  260.17   16.50
   4   3   8  262.37   17.20
   4   3   8  257.57   13.70
   4   3   8  287.07   15.60
  -5  -3  -8  129.29    8.20
  -5  -3  -8  150.28    9.60
  -5  -3  -8  124.29   11.30
  -5  -3  -8  128.69   12.00
   5   3   8  152.98   13.20
   5   3   8  127.89    7.70
   5   3   8  142.29   10.80
  -6  -3  -8   16.80    5.10
  -6  -3  -8   16.10    5.20
  -6  -3  -8   12.50    2.80
  -6  -3  -8    8.40    3.10
   6   3   8   14.90    3.70
   6   3   8   10.30    4.30
  -7  -3  -8    0.20    2.40
  -7  -3  -8    0.80    3.40
  -7  -3  -8   -0.70    1.60
  -7  -3  -8   -0.10    2.00
   7   3   8   -2.50    3.40
   7   3   8    4.30    2.30
  -8  -3  -8    4.10    4.40
  -8  -3  -8    3.30    2.80
  -8  -3  -8    6.10    3.20
   8   3   8    2.70    2.70
   8   3   8    5.20    3.30
  -9  -3  -8   15.60    4.20
   9   3   8    6.30    4.20
 -10  -3  -8   60.69    8.00
 -11  -3  -8   -5.50    3.80
 -11  -3  -8  -10.10    6.10
   5  -4  -8    1.10    2.30
   4  -4  -8   57.89    5.30
   3  -4  -8  122.39    6.70
  -3   4   8  113.99    8.00
   2  -4  -8  698.63   28.90
   2  -4  -8  709.83   28.00
   2  -4  -8  694.63   17.20
  -2   4   8  719.53   28.00
  -2   4   8  711.73   23.70
   1  -4  -8  112.49   14.20
   1  -4  -8   91.29    4.70
   1  -4  -8   99.09    9.30
  -1   4   8   94.19    5.70
  -1   4   8  106.19    9.00
   0  -4  -8   62.19    6.90
   0  -4  -8   65.99    6.90
   0   4   8   69.79    7.90
   0   4   8   65.59   10.70
  -1  -4  -8    0.30    1.70
  -1  -4  -8   -1.80    1.30
  -1  -4  -8    1.00    1.80
   1   4   8   -0.70    1.50
   1   4   8    1.70    0.80
   1   4   8   -1.00    1.60
  -2  -4  -8   27.90    5.40
  -2  -4  -8   18.30    4.70
   2   4   8   13.30    4.20
   2   4   8   21.70    2.00
   2   4   8   28.60    6.60
  -3  -4  -8   50.69    5.90
  -3  -4  -8   49.10    8.20
   3   4   8   47.30    3.00
   3   4   8   42.80    8.10
   3   4   8   39.90    7.20
  -4  -4  -8   50.69    8.40
  -4  -4  -8   59.39    8.00
  -4  -4  -8   45.60    5.60
   4   4   8   48.40    3.70
   4   4   8   44.60    8.40
   4   4   8   52.99    4.60
   4   4   8   35.90    6.80
  -5  -4  -8   88.09    7.70
  -5  -4  -8   86.19   10.00
  -5  -4  -8  120.99   11.10
   5   4   8   96.79   10.00
   5   4   8   98.09    6.90
  -6  -4  -8   33.20    6.10
  -6  -4  -8   32.80    7.80
  -6  -4  -8   29.90    6.90
  -6  -4  -8   35.30    5.40
   6   4   8   20.50    6.00
   6   4   8   41.10    7.00
  -7  -4  -8  235.88   17.30
  -7  -4  -8  221.58   13.70
  -7  -4  -8  232.18   17.50
  -7  -4  -8  232.68   10.10
   7   4   8  233.48   13.70
   7   4   8  214.88   16.80
  -8  -4  -8   67.49   11.40
  -8  -4  -8   65.89    8.00
   8   4   8   73.89    8.20
   8   4   8   46.70    9.30
  -9  -4  -8   60.19    8.00
   9   4   8   63.19    9.90
 -10  -4  -8  113.79   10.40
   3  -5  -8   12.80    2.30
   2  -5  -8   19.80    5.20
   2  -5  -8   17.80    5.00
   2  -5  -8   23.80    2.10
  -2   5   8   20.50    4.40
  -2   5   8   27.10    6.00
   1  -5  -8   86.09    8.90
   1  -5  -8   94.59    9.70
  -1   5   8   90.89    8.60
  -1   5   8  106.89   10.40
   0  -5  -8   -1.30    1.40
   0  -5  -8   -0.60    1.50
   0   5   8    0.00    2.00
   0   5   8   -1.40    1.90
  -1  -5  -8   25.70    5.10
  -1  -5  -8   22.90    4.80
  -1  -5  -8   38.40    6.80
   1   5   8   45.20    7.80
   1   5   8   28.70    6.00
  -2  -5  -8   20.10    4.90
  -2  -5  -8   16.20    4.00
   2   5   8   22.60    5.90
   2   5   8   20.10    6.20
  -3  -5  -8 3615.34   75.89
  -3  -5  -8 3755.32   81.69
   3   5   8 3670.03   82.09
   3   5   8 3850.61   86.39
  -4  -5  -8  344.27   19.30
  -4  -5  -8  382.36   17.50
  -4  -5  -8  363.46   20.60
   4   5   8  344.57   19.40
   4   5   8  355.46   21.20
   4   5   8  370.56   11.40
   4   5   8  354.96   10.10
  -5  -5  -8  381.36   22.00
  -5  -5  -8  414.56   18.70
  -5  -5  -8  363.46   20.80
   5   5   8  399.56   23.20
   5   5   8  387.96   14.10
  -6  -5  -8  190.78   12.90
  -6  -5  -8  187.28   20.40
   6   5   8  183.88   10.40
  -7  -5  -8  354.76   22.40
  -7  -5  -8  351.56   22.20
  -7  -5  -8  385.46   19.10
  -7  -5  -8  365.56   14.60
   7   5   8  352.86   16.60
   7   5   8  388.06   24.00
  -8  -5  -8    4.70    3.50
   8   5   8    4.50    3.60
  -9  -5  -8   12.20    4.80
   9   5   8    6.70    3.70
   3  -6  -8    2.20    1.10
  -2   6   8   82.89    7.50
   1  -6  -8  123.09   11.00
   1  -6  -8  138.99   11.90
  -1   6   8  134.29   12.10
  -1   6   8  123.19    9.90
   0  -6  -8  169.98   11.10
   0  -6  -8  170.38   12.00
   0  -6  -8  152.18   11.70
   0   6   8  175.18   12.60
   0   6   8  156.68   12.80
  -1  -6  -8    3.60    2.10
  -1  -6  -8    5.80    2.60
  -1  -6  -8    5.80    2.70
   1   6   8    5.50    3.60
   1   6   8    5.50    3.20
  -2  -6  -8    1.40    2.20
  -2  -6  -8    3.20    2.40
   2   6   8   -1.70    1.80
   2   6   8   -2.20    2.30
  -3  -6  -8    6.50    3.30
  -3  -6  -8    3.70    3.60
   3   6   8    8.70    3.60
   3   6   8   11.50    4.30
  -4  -6  -8   18.90    5.00
  -4  -6  -8   11.10    4.30
  -4  -6  -8    9.20    3.60
   4   6   8   10.20    4.80
  -5  -6  -8   23.30    5.40
  -5  -6  -8   16.60    5.80
   5   6   8    9.90    4.40
   5   6   8   10.90    2.40
  -6  -6  -8  136.29   11.40
  -6  -6  -8  148.59   13.80
  -6  -6  -8  117.89   12.90
   6   6   8  135.29    8.40
   6   6   8  131.59   13.30
  -7  -6  -8   24.10    7.40
   7   6   8   41.10    5.10
  -8  -6  -8    1.90    3.70
   8   6   8    7.20    2.80
   9   6   8    4.00    3.40
  -2   7   8   56.79    5.80
  -1   7   8   40.70    6.70
   0  -7  -8   56.49    7.50
   0  -7  -8   50.29    6.40
   0  -7  -8   57.69    7.80
   0   7   8   58.09   10.20
   0   7   8   61.19    7.50
  -1  -7  -8    3.30    2.40
  -1  -7  -8    2.90    2.40
  -1  -7  -8    0.70    2.30
   1   7   8   -3.80    2.20
   1   7   8    2.80    2.60
  -2  -7  -8  115.59   10.90
  -2  -7  -8  114.39    9.70
   2   7   8  122.99   12.00
   2   7   8  125.89   11.90
  -3  -7  -8    3.60    3.30
  -3  -7  -8   14.80    4.10
   3   7   8    6.90    4.20
   3   7   8   -0.60    2.60
  -4  -7  -8  325.87   17.90
  -4  -7  -8  314.07   19.50
  -4  -7  -8  335.07   20.80
   4   7   8  336.77   21.40
  -5  -7  -8   87.69   11.10
  -5  -7  -8   85.89    9.50
  -5  -7  -8   77.59   10.00
   5   7   8   97.39    5.30
   5   7   8   98.49   11.80
  -6  -7  -8   26.60    6.60
  -6  -7  -8   27.70    6.10
  -6  -7  -8   17.70    6.10
   6   7   8   28.80    7.60
   6   7   8   39.20    4.30
  -7  -7  -8  267.07   27.50
   7   7   8  184.28   10.90
   8   7   8   54.99    6.80
   9   7   8   35.90    6.50
  -2   8   8   12.70    2.90
   1  -8  -8    2.10    3.40
  -1   8   8    2.60    2.60
   0  -8  -8  252.97   14.40
   0   8   8  237.08   15.40
  -1  -8  -8   -0.20    2.60
  -1  -8  -8    0.30    2.80
  -1  -8  -8    4.10    3.20
   1   8   8   -1.00    2.90
   1   8   8    1.40    3.00
  -2  -8  -8   30.50    7.00
  -2  -8  -8   28.30    6.20
   2   8   8   37.30    7.60
   2   8   8   29.70    6.80
  -3  -8  -8  168.18   12.80
  -3  -8  -8  184.88   14.60
   3   8   8  174.68   15.70
  -4  -8  -8   39.40    8.10
  -4  -8  -8   64.29   10.50
  -4  -8  -8   44.20    7.80
   4   8   8   60.59   10.90
  -5  -8  -8   66.29   11.20
   5   8   8   85.99    4.60
   5   8   8   82.49   13.40
   6   8   8    9.20    2.40
   7   8   8    4.70    2.50
   8   8   8   51.49    6.40
   1  -9  -8   66.49    6.80
  -1   9   8   46.60    7.80
   0  -9  -8   -3.50    2.60
   0   9   8   -2.50    3.00
  -1  -9  -8   16.00    5.10
   1   9   8   20.10    5.40
  -2  -9  -8   -0.40    2.50
   2   9   8   -0.30    2.70
  -3  -9  -8  150.18   14.00
   3   9   8  131.89   13.50
   5   9   8   14.50    2.20
   6   9   8  115.69    6.80
   7   9   8   21.80    4.40
   8   9   8   17.50    3.30
  -1  10   8  112.49   11.60
   0 -10  -8   -1.60    4.20
   0  10   8   -0.80    4.10
  -2 -10  -8   91.89   11.50
   2  10   8  100.79   12.80
   6  10   8    0.90    2.00
  -1 -11  -8   -8.60    4.30
   1  11   8   16.90    5.50
   0   7  -9   -4.00    3.90
  -1   7  -9   14.10    5.80
  -2   7  -9    9.80    5.50
   2  -7   9   20.30    4.80
  -3   7  -9   -0.30    4.80
  -4   7  -9   11.70    6.00
  -5   7  -9    4.50    5.10
  -6   7  -9   -2.90    5.60
   2  -6   9    5.10    3.90
  -3   6  -9   48.10    9.60
   3  -6   9   51.89    6.30
  -4   6  -9   22.10    7.90
   4  -6   9   26.70    4.70
  -5   6  -9   -0.80    3.90
  -6   6  -9   19.00    4.90
  -7   6  -9    7.20    4.90
  -8   6  -9   21.50    5.90
   1  -5   9    0.80    2.70
   2  -5   9   56.69    6.80
   3  -5   9   94.09    7.50
  -4   5  -9  137.29   12.30
   4  -5   9  150.48   12.70
  -5   5  -9    1.90    3.00
  -6   5  -9   -2.70    2.80
  -6   5  -9   -1.90    2.20
  -7   5  -9   15.60    4.80
  -7   5  -9   12.10    4.60
  -8   5  -9   27.70    6.00
   1  -4   9    6.10    3.20
   2  -4   9   29.40    5.00
   3  -4   9   40.50    6.20
  -4   4  -9  224.38   10.10
  -5   4  -9   -2.00    2.00
  -5   4  -9    2.80    2.40
   5  -4   9    1.30    1.40
  -6   4  -9   -1.30    2.90
  -7   4  -9    8.30    4.20
  -8   4  -9    1.30    4.20
  -8   4  -9    2.10    3.30
   3   3  -9   75.69   10.80
   2   3  -9    5.70    3.80
   1   3  -9   12.40    4.00
   0   3  -9    6.60    2.90
   0   3  -9    4.20    2.70
   0   3  -9    5.20    3.60
   0  -3   9   11.20    3.70
  -1   3  -9    2.00    2.60
  -1   3  -9    5.90    2.90
  -1   3  -9    6.10    2.70
  -1   3  -9   10.10    3.60
   1  -3   9    7.70    3.00
   1  -3   9    6.90    3.50
   1  -3   9    6.40    3.40
  -2   3  -9   21.90    4.50
  -2   3  -9   18.00    3.30
  -2   3  -9   14.20    4.10
  -2   3  -9   11.20    4.20
   2  -3   9   16.20    4.10
   2  -3   9   12.50    4.60
   2  -3   9   20.00    4.30
  -3   3  -9  635.74   18.30
  -3   3  -9  624.24   23.00
  -3   3  -9  646.94   20.70
   3  -3   9  597.74   28.60
   3  -3   9  640.44   21.30
   3  -3   9  654.73   23.00
  -4   3  -9    1.00    2.50
   4  -3   9   -1.80    2.30
   4  -3   9   -1.30    1.60
  -5   3  -9   14.20    4.20
   5  -3   9   14.10    3.80
   5  -3   9   23.10    4.10
   5  -3   9    8.30    3.40
  -6   3  -9   16.50    4.50
  -6   3  -9   22.00    5.90
  -7   3  -9   49.20    6.10
  -7   3  -9   41.30    7.10
  -8   3  -9   26.20    8.20
   4   2  -9   17.80    6.00
   3   2  -9   29.70    5.90
   2   2  -9   17.20    4.50
  -2  -2   9   17.20    5.40
   1   2  -9   -0.30    2.20
   1   2  -9   -4.10    2.20
  -1  -2   9   -1.20    2.60
  -1  -2   9   -1.90    2.30
   0   2  -9    1.80    2.90
   0   2  -9   -0.70    2.00
   0   2  -9    3.50    2.20
   0  -2   9    2.00    2.50
   0  -2   9   -1.30    3.20
  -1   2  -9    4.60    2.50
  -1   2  -9    5.40    3.70
  -1   2  -9   -0.40    2.10
   1  -2   9    4.20    3.40
   1  -2   9    4.00    2.80
   1  -2   9   11.30    3.20
  -2   2  -9  170.38    9.00
  -2   2  -9  175.88   12.10
  -2   2  -9  184.08   10.90
  -2   2  -9  192.38   12.10
   2  -2   9  173.58   14.10
   2  -2   9  176.38   11.00
   2  -2   9  169.38   10.80
  -3   2  -9  136.29    9.90
  -3   2  -9  156.68   10.50
   3  -2   9  168.28   13.80
   3  -2   9  169.38   10.00
   3  -2   9  161.08   10.30
  -4   2  -9  602.64   23.90
  -4   2  -9  627.34   23.10
   4  -2   9  635.24   21.60
   4  -2   9  586.74   27.50
  -5   2  -9    2.40    3.10
  -5   2  -9    3.60    2.10
   5  -2   9    6.30    2.50
   5  -2   9    5.90    2.90
   5  -2   9    2.10    2.80
  -6   2  -9   -0.20    2.70
   6  -2   9    3.10    2.30
   6  -2   9    5.50    3.50
  -7   2  -9   11.80    3.20
  -8   2  -9   18.60    6.00
  -4  -1   9  133.79   13.70
  -4  -1   9  153.28   13.50
   3   1  -9   48.20    8.90
  -3  -1   9   40.40    9.10
  -3  -1   9   57.89    8.00
   2   1  -9   -1.30    2.00
   2   1  -9   -1.60    2.70
  -2  -1   9    7.20    3.00
  -2  -1   9   -3.50    2.60
   1   1  -9  141.09   11.10
   1   1  -9  136.99   14.70
   1   1  -9  146.59   10.00
  -1  -1   9  144.69   16.30
  -1  -1   9  148.59   11.20
   0   1  -9   21.00    5.30
   0   1  -9   20.40    4.40
   0   1  -9   13.10    3.30
   0  -1   9   11.80    4.20
   0  -1   9   14.00    3.40
  -1   1  -9    7.30    2.90
  -1   1  -9    3.40    2.10
  -1   1  -9    5.90    2.90
   1  -1   9   10.00    3.20
   1  -1   9    8.50    3.10
   1  -1   9    6.50    4.10
  -2   1  -9   12.20    3.40
  -2   1  -9    5.70    2.50
  -2   1  -9    0.90    2.50
   2  -1   9    7.00    2.50
   2  -1   9    6.70    2.60
   2  -1   9    8.10    3.20
  -3   1  -9   46.60    5.80
  -3   1  -9   44.70    7.10
   3  -1   9   49.00    8.50
   3  -1   9   59.89    6.20
   3  -1   9   52.49    5.50
  -4   1  -9   59.09    7.30
  -4   1  -9   74.19    6.30
   4  -1   9   74.79    6.60
   4  -1   9   76.59    7.00
   4  -1   9   47.80    8.80
  -5   1  -9   22.60    5.50
  -5   1  -9   19.10    3.60
   5  -1   9   27.10    4.90
   5  -1   9   24.60    4.60
   5  -1   9   21.40    6.60
  -6   1  -9    7.90    2.40
  -6   1  -9    3.50    2.80
   6  -1   9    4.20    2.60
   6  -1   9    6.20    3.20
   6  -1   9    5.20    3.40
  -7   1  -9  226.48   10.10
  -7   1  -9  253.87   16.80
   7  -1   9  231.88   13.80
   7  -1   9  221.38   17.40
  -8   1  -9    3.20    2.80
  -4   0   9    4.20    3.90
  -4   0   9   18.30    4.60
   3   0  -9   36.20    7.80
   3   0  -9   32.00    5.50
  -3   0   9   23.70    6.00
  -3   0   9   37.80    7.40
  -3   0   9   17.30    6.30
   2   0  -9   15.70    4.90
   2   0  -9   14.40    3.50
  -2   0   9    6.90    3.70
  -2   0   9   13.50    4.30
   1   0  -9  208.98   13.60
   1   0  -9  193.68   14.60
   1   0  -9  227.48   11.40
  -1   0   9  208.78   13.80
  -1   0   9  202.88   12.60
  -1   0   9  226.58   15.50
   0   0  -9   58.19    5.80
   0   0  -9   46.90    6.10
   0   0   9   49.60    6.10
   0   0   9   52.79    8.90
   0   0   9   51.49   10.40
  -1   0  -9   30.50    4.70
  -1   0  -9   32.20    5.90
  -1   0  -9   29.80    5.10
   1   0   9   50.09    6.00
   1   0   9   36.30    4.80
   1   0   9   31.60    6.40
  -2   0  -9    6.60    2.80
  -2   0  -9    8.80    2.80
   2   0   9    6.40    3.80
   2   0   9    9.70    3.40
   2   0   9    7.20    2.50
  -3   0  -9  272.67   14.00
  -3   0  -9  327.47   17.00
   3   0   9  307.67   14.70
   3   0   9  306.77   18.60
   3   0   9  312.37   12.80
  -4   0  -9   60.79    7.40
  -4   0  -9   53.19    5.80
   4   0   9   46.90    8.20
   4   0   9   55.39    5.30
   4   0   9   44.70    5.70
  -5   0  -9   12.10    3.00
  -5   0  -9   24.90    6.20
   5   0   9   21.20    5.60
   5   0   9   12.30    3.20
   5   0   9   12.80    3.60
  -6   0  -9   -0.30    1.70
  -6   0  -9   -4.00    1.70
   6   0   9    2.50    1.80
   6   0   9    1.00    1.90
   6   0   9   -1.30    2.70
  -7   0  -9   52.59    9.40
  -7   0  -9   66.69    5.60
   7   0   9   51.79    9.50
   7   0   9   62.79    7.90
  -8   0  -9   -0.20    2.70
   8   0   9   -2.40    2.30
  -4   1   9   55.49    9.10
  -4   1   9   53.09    8.50
   3  -1  -9   -4.20    3.90
  -3   1   9    5.20    3.50
  -3   1   9    0.80    3.50
   2  -1  -9    3.10    1.70
   2  -1  -9   10.90    4.80
  -2   1   9    8.00    3.70
  -2   1   9    5.80    3.60
   1  -1  -9   15.00    2.90
   1  -1  -9   13.80    4.00
   1  -1  -9   16.60    5.10
  -1   1   9    9.10    4.00
  -1   1   9   11.60    3.00
  -1   1   9   10.00    2.90
   0  -1  -9    0.50    1.40
   0  -1  -9    4.40    2.80
   0   1   9    4.80    2.50
   0   1   9    5.10    2.20
  -1  -1  -9    0.90    2.00
  -1  -1  -9    5.90    3.00
  -1  -1  -9    3.70    2.50
   1   1   9    1.90    2.20
   1   1   9    2.20    2.10
   1   1   9    6.50    2.60
  -2  -1  -9    0.70    1.90
   2   1   9   -5.00    2.50
   2   1   9   -0.70    2.00
   2   1   9    1.00    1.50
  -3  -1  -9  771.62   25.40
   3   1   9  773.62   31.20
   3   1   9  843.62   25.10
   3   1   9  762.12   25.90
  -4  -1  -9  142.09    9.50
  -4  -1  -9  151.28   12.20
   4   1   9  144.29    8.10
   4   1   9  142.69   10.40
   4   1   9  142.49   12.80
  -5  -1  -9  126.79   11.70
  -5  -1  -9  130.29    8.50
   5   1   9  124.39    8.30
   5   1   9  118.99   11.90
   5   1   9  169.48   11.00
  -6  -1  -9   15.20    5.00
   6   1   9   14.30    3.60
  -7  -1  -9   -0.10    1.30
  -7  -1  -9   -1.70    2.10
  -7  -1  -9    2.20    1.60
  -7  -1  -9   -5.50    2.20
   7   1   9   -3.70    1.50
   7   1   9   -2.50    2.60
  -8  -1  -9   64.49   10.60
  -8  -1  -9   54.19    5.80
  -8  -1  -9   69.79   11.90
   8   1   9   69.59   12.00
  -9  -1  -9   23.10    3.80
 -10  -1  -9   21.00    3.50
   4  -2  -9   94.79    7.40
  -4   2   9  107.99    9.60
  -4   2   9  116.69    8.60
   3  -2  -9   26.80    4.20
  -3   2   9   29.90    5.00
  -3   2   9   34.20    5.40
   2  -2  -9  293.27   12.20
   2  -2  -9  291.07   18.10
  -2   2   9  295.57   14.70
  -2   2   9  280.77   16.00
   1  -2  -9  309.77   17.20
   1  -2  -9  290.77   17.40
   1  -2  -9  328.57   12.30
  -1   2   9  297.57   17.10
  -1   2   9  322.27   17.50
  -1   2   9  330.27   14.50
   0  -2  -9   -0.70    1.30
   0  -2  -9   -1.20    1.80
   0   2   9   -1.90    1.70
   0   2   9    2.10    1.80
  -1  -2  -9   12.20    3.70
  -1  -2  -9   13.80    4.20
   1   2   9   10.70    3.50
   1   2   9   11.80    2.80
   1   2   9   14.10    4.40
  -2  -2  -9  411.16   18.50
   2   2   9  397.26   20.90
   2   2   9  395.26   13.30
   2   2   9  417.16   19.00
  -3  -2  -9   13.90    3.60
   3   2   9   16.00    4.40
   3   2   9   16.60    5.30
   3   2   9   15.70    2.70
  -4  -2  -9   53.99    6.10
  -4  -2  -9   42.30    7.30
  -4  -2  -9   52.69    8.90
   4   2   9   41.40    7.90
   4   2   9   51.99    6.90
   4   2   9   50.39    4.60
  -5  -2  -9    4.30    2.40
  -5  -2  -9    3.60    2.50
  -5  -2  -9    9.00    4.00
   5   2   9    2.80    3.30
   5   2   9    6.30    2.30
   5   2   9    9.30    2.50
  -6  -2  -9   -2.30    3.00
  -6  -2  -9   -4.60    2.10
  -6  -2  -9    0.60    1.60
  -6  -2  -9   -1.20    1.50
   6   2   9   -3.10    1.60
  -7  -2  -9  122.59    6.80
  -7  -2  -9  136.39   13.30
  -7  -2  -9  123.29    8.70
  -7  -2  -9  112.49   13.50
   7   2   9  133.29   13.70
  -8  -2  -9  231.68   19.50
  -8  -2  -9  199.38   16.60
  -8  -2  -9  254.87   12.30
  -9  -2  -9  152.18    9.70
 -10  -2  -9   55.39    7.00
   4  -3  -9   12.80    3.50
  -3   3   9    0.50    3.70
  -3   3   9   -3.30    3.00
   2  -3  -9  353.36   20.50
   2  -3  -9  361.86   13.00
  -2   3   9  327.57   17.00
  -2   3   9  358.46   15.40
   1  -3  -9   33.20    3.60
   1  -3  -9   31.60    6.30
   1  -3  -9   28.80    6.20
  -1   3   9   24.90    4.10
  -1   3   9   26.10    5.50
  -1   3   9   24.00    5.40
   0  -3  -9   22.30    5.00
   0  -3  -9   21.70    5.10
   0  -3  -9   19.80    3.10
   0   3   9   23.00    5.60
   0   3   9   24.60    5.60
  -1  -3  -9    0.90    2.40
  -1  -3  -9    0.60    2.00
   1   3   9   -1.00    1.80
   1   3   9    4.30    3.00
   1   3   9    0.20    1.10
  -2  -3  -9   31.30    6.00
   2   3   9   27.60    5.70
   2   3   9   33.40    7.10
   2   3   9   40.50    3.70
  -3  -3  -9 1356.06   41.70
  -3  -3  -9 1453.25   38.10
   3   3   9 1406.96   29.00
   3   3   9 1401.66   40.50
   3   3   9 1429.96   44.70
  -4  -3  -9   79.39    9.30
  -4  -3  -9   85.99    9.60
  -4  -3  -9   75.79    7.20
   4   3   9   71.19    5.00
   4   3   9   74.29    9.40
   4   3   9   87.09    8.80
  -5  -3  -9   18.20    4.20
  -5  -3  -9   21.80    6.10
  -5  -3  -9   16.00    5.10
   5   3   9   19.50    3.20
   5   3   9   20.10    5.70
   5   3   9   27.90    7.00
  -6  -3  -9   30.00    5.40
  -6  -3  -9   33.60   10.90
  -6  -3  -9   24.10    6.60
  -6  -3  -9   30.60    4.50
   6   3   9   29.60    4.70
   6   3   9   19.00    7.20
  -7  -3  -9  300.17   20.70
  -7  -3  -9  311.67   20.10
  -7  -3  -9  284.47   11.90
  -7  -3  -9  292.57   14.30
   7   3   9  253.77   19.50
   7   3   9  303.97   16.20
  -8  -3  -9   15.90    3.90
   8   3   9    8.70    4.50
  -9  -3  -9    3.60    3.00
   9   3   9    2.10    3.40
 -10  -3  -9    4.60    3.80
   3  -4  -9   31.10    4.00
  -3   4   9   36.50    5.50
   2  -4  -9    7.20    2.00
  -2   4   9    1.40    2.60
   1  -4  -9  144.89   12.20
   1  -4  -9  163.98   14.80
   1  -4  -9  158.38    6.60
  -1   4   9  155.28    8.00
  -1   4   9  164.28   20.50
  -1   4   9  159.98   12.00
   0  -4  -9   93.39   15.80
   0  -4  -9  138.99   11.20
   0   4   9  127.79    6.10
   0   4   9  120.59   11.20
   0   4   9  121.09   10.90
  -1  -4  -9   29.30    5.50
  -1  -4  -9   40.60    7.40
   1   4   9   40.30    8.00
   1   4   9   40.40    3.30
   1   4   9   47.70    8.30
  -2  -4  -9   62.99    7.80
  -2  -4  -9   64.49    7.30
   2   4   9   58.79    3.50
   2   4   9   84.19    9.50
   2   4   9   64.59    8.20
  -3  -4  -9  727.83   25.90
  -3  -4  -9  791.12   30.10
   3   4   9  790.82   17.10
   3   4   9  791.82   31.80
   3   4   9  789.92   29.70
  -4  -4  -9  158.68   11.00
  -4  -4  -9  152.08   13.40
  -4  -4  -9  159.48   13.30
   4   4   9  149.59    6.50
   4   4   9  147.69   12.30
   4   4   9  148.59   13.60
  -5  -4  -9   -0.40    1.80
  -5  -4  -9    0.80    2.20
  -5  -4  -9    2.30    2.60
   5   4   9    2.40    2.60
   5   4   9    0.00    1.40
   5   4   9    4.70    1.60
   5   4   9    2.10    1.80
  -6  -4  -9   35.20    7.60
  -6  -4  -9   23.60    5.00
  -6  -4  -9   25.20    6.00
   6   4   9   23.40    6.70
  -7  -4  -9   11.70    3.10
  -7  -4  -9    7.20    3.20
  -7  -4  -9    9.60    3.30
  -7  -4  -9    4.90    2.60
   7   4   9    5.70    2.70
   7   4   9    6.20    3.40
  -8  -4  -9   19.60    4.40
  -8  -4  -9   19.50    3.10
   8   4   9   17.80    4.80
  -9  -4  -9    3.40    3.40
   9   4   9    0.20    3.70
 -10  -4  -9   -1.20    3.20
   3  -5  -9   -0.30    1.40
   2  -5  -9    1.50    1.00
  -2   5   9   -0.20    2.40
  -1   5   9    3.50    2.30
   0  -5  -9   58.39    7.70
   0  -5  -9   33.60    5.90
   0   5   9   40.70    7.70
   0   5   9   48.30    8.40
  -1  -5  -9    1.00    1.80
  -1  -5  -9   -3.30    2.00
  -1  -5  -9    2.90    2.20
   1   5   9    1.30    2.40
   1   5   9   -4.00    2.10
  -2  -5  -9    2.40    2.10
  -2  -5  -9    6.60    3.40
   2   5   9    4.70    3.30
   2   5   9    3.70    3.60
  -3  -5  -9    8.30    3.80
  -3  -5  -9    8.70    3.60
   3   5   9   16.90    5.30
   3   5   9   13.50    4.90
  -4  -5  -9    4.80    3.00
  -4  -5  -9   -0.80    2.60
  -4  -5  -9   -1.20    2.60
   4   5   9   -0.50    2.10
   4   5   9    2.60    1.40
   4   5   9   -1.40    0.90
  -5  -5  -9   57.49    7.00
  -5  -5  -9   35.30    7.70
   5   5   9   46.60    4.70
   5   5   9   43.20    6.70
  -6  -5  -9   -1.70    2.00
  -6  -5  -9    4.70    3.70
  -6  -5  -9    5.40    2.60
   6   5   9   -0.20    1.80
  -7  -5  -9   35.50    6.30
   7   5   9   36.40    5.90
  -8  -5  -9  150.48    9.90
  -8  -5  -9  149.69   11.90
   8   5   9  139.99   11.00
  -9  -5  -9   16.40    5.40
   9   5   9   14.90    5.40
  -2   6   9   26.50    5.50
  -1   6   9   12.80    4.20
   0   6   9  235.68   15.40
  -1  -6  -9   52.89    7.40
  -1  -6  -9   60.09    7.60
  -1  -6  -9   74.59    7.90
   1   6   9   71.29    8.80
   1   6   9   69.89    9.10
  -2  -6  -9   -1.40    2.10
  -2  -6  -9    2.10    3.00
   2   6   9   -0.40    2.30
   2   6   9    4.30    2.40
  -3  -6  -9  225.08   15.80
  -3  -6  -9  205.38   13.80
   3   6   9  224.58   16.90
   3   6   9  227.78   16.30
  -4  -6  -9 1236.08   38.40
  -4  -6  -9 1309.17   43.30
  -4  -6  -9 1276.37   45.00
   4   6   9 1294.97   44.00
   4   6   9 1392.66   47.90
  -5  -6  -9    2.10    2.60
  -5  -6  -9   -1.00    2.50
  -5  -6  -9   -3.00    1.90
   5   6   9    4.90    1.90
   5   6   9    1.00    2.50
  -6  -6  -9    2.40    3.80
  -6  -6  -9   10.00    3.70
  -6  -6  -9    5.40    4.20
   6   6   9    9.60    2.50
   6   6   9    5.20    3.40
  -7  -6  -9   13.40    4.70
   7   6   9   10.10    3.70
   8   6   9   16.00    4.10
   9   6   9   22.00    4.40
  -1   7   9    1.00    3.60
   0  -7  -9    5.40    3.00
   0   7   9    7.10    4.10
  -1  -7  -9    1.30    3.10
   1   7   9    0.00    3.10
  -2  -7  -9   20.00    4.70
  -2  -7  -9   22.50    5.80
  -2  -7  -9   24.40    5.50
   2   7   9   29.30    7.70
   2   7   9   28.60    6.40
  -3  -7  -9 1040.30   37.10
  -3  -7  -9 1038.10   34.50
   3   7   9 1043.50   39.90
   3   7   9 1109.79   41.30
  -4  -7  -9   53.39    9.30
  -4  -7  -9   53.19   10.00
  -4  -7  -9   56.19    8.90
   4   7   9   65.69   11.70
  -5  -7  -9    9.00    4.30
  -5  -7  -9    9.20    3.90
   5   7   9    8.50    1.60
   5   7   9    7.50    1.50
   5   7   9    4.90    3.90
   6   7   9   39.40    4.10
   7   7   9    0.70    2.30
   8   7   9    6.10    3.00
   9   7   9   47.30    6.80
  -1   8   9   26.70    5.50
   0  -8  -9   -2.30    2.60
   0   8   9    2.70    3.80
  -1  -8  -9   17.60    5.20
   1   8   9   24.00    6.70
  -2  -8  -9    7.60    3.90
   2   8   9    4.40    4.40
  -3  -8  -9    1.60    3.50
   3   8   9   -5.90    3.20
  -4  -8  -9  233.28   17.90
   4   8   9  224.08   18.50
   6   8   9   14.80    2.70
   7   8   9    7.00    3.00
   8   8   9   21.80    4.40
   9   8   9   28.40    6.00
  -1   9   9   -9.10    4.30
   0  -9  -9   -7.40    3.10
   0   9   9   12.90    4.60
  -1  -9  -9   20.70    5.30
   1   9   9    5.20    4.60
  -2  -9  -9   31.80    7.30
   2   9   9   27.90    7.50
  -3  -9  -9   36.10    8.30
   3   9   9   35.30    9.10
   6   9   9   31.90    3.20
   7   9   9    1.50    2.30
   0  10   9   27.90    5.80
  -1 -10  -9   22.60    6.00
   1  10   9   34.10    5.90
   2  10   9  118.79   21.80
  -3   6 -10    0.90    4.60
  -4   6 -10   19.70    6.70
  -5   6 -10    3.10    4.20
   2  -5  10    0.20    3.00
   3  -5  10    5.00    3.60
   4  -5  10    1.80    2.40
  -5   5 -10    7.60    4.40
  -6   5 -10    0.80    3.30
  -7   5 -10    0.50    4.70
  -8   5 -10   25.20    6.60
   2  -4  10    1.10    2.50
   3  -4  10   15.80    4.40
   4  -4  10   38.50    5.80
   5  -4  10   -0.30    2.40
  -6   4 -10    8.30    3.70
  -6   4 -10    2.40    3.60
  -7   4 -10   -5.00    3.70
  -7   4 -10   -4.70    4.30
  -8   4 -10   11.30    4.10
  -8   4 -10    9.70    6.80
   0   3 -10   22.10    4.40
  -1   3 -10    1.70    2.90
  -1   3 -10   -2.10    3.30
  -1   3 -10   -2.60    2.70
  -2   3 -10    6.60    4.80
  -2   3 -10    4.50    3.00
   2  -3  10    9.20    3.90
  -3   3 -10    1.20    2.80
  -3   3 -10    0.20    1.80
  -3   3 -10   -0.40    2.60
   3  -3  10    5.10    2.70
  -4   3 -10    2.80    3.20
  -4   3 -10    8.70    3.40
   4  -3  10    2.30    2.60
  -6   3 -10   -1.80    2.90
  -7   3 -10   79.59    7.80
  -7   3 -10   71.49    9.00
  -8   3 -10   -1.30    3.90
   2   2 -10    5.20    4.90
   1   2 -10   17.80    5.20
   0   2 -10   45.30    6.90
   0  -2  10   40.90    8.10
  -1   2 -10    9.50    3.60
  -1   2 -10   17.60    4.80
  -1   2 -10    9.20    3.90
   1  -2  10    9.20    3.50
   1  -2  10   13.50    4.30
  -2   2 -10    2.10    2.30
  -2   2 -10   -1.20    2.20
  -2   2 -10    0.00    2.30
  -2   2 -10   -1.30    1.90
   2  -2  10    4.70    2.50
   2  -2  10   -2.80    2.70
  -3   2 -10   61.09    6.90
  -3   2 -10   77.69    8.40
  -3   2 -10   81.79    8.20
   3  -2  10   93.39    8.00
   3  -2  10   76.99    7.90
  -4   2 -10  110.79    9.90
  -4   2 -10   97.29    8.50
   4  -2  10  111.09    9.00
   4  -2  10  114.89    8.40
  -5   2 -10    2.40    2.70
  -5   2 -10    0.40    2.70
   5  -2  10    8.40    2.80
   5  -2  10    3.10    2.60
  -6   2 -10    1.00    2.10
  -6   2 -10    1.50    3.10
   6  -2  10   -2.10    2.30
  -7   2 -10    7.40    3.30
  -7   2 -10    0.90    2.70
  -8   2 -10   12.40    5.20
   2   1 -10    7.90    5.10
   1   1 -10   51.59    6.90
   1   1 -10   48.00    5.60
  -1  -1  10   32.30    6.80
   0   1 -10   26.00    5.10
   0   1 -10   13.90    4.30
   0  -1  10    5.60    4.60
   0  -1  10    9.70    3.20
  -1   1 -10   -1.50    2.10
  -1   1 -10    4.50    3.40
  -1   1 -10    0.30    2.40
   1  -1  10   12.10    2.60
   1  -1  10    3.70    3.30
   1  -1  10    1.40    2.30
  -2   1 -10   -1.90    2.60
  -2   1 -10    1.50    2.10
   2  -1  10    0.20    2.20
   2  -1  10    0.60    2.10
   2  -1  10   -6.20    2.70
  -3   1 -10  295.77   16.20
  -3   1 -10  295.27   13.30
  -3   1 -10  277.87   15.10
   3  -1  10  282.17   19.20
   3  -1  10  260.97   13.40
   3  -1  10  298.27   15.00
  -4   1 -10   31.40    6.40
  -4   1 -10   23.20    5.10
   4  -1  10   24.90    4.80
   4  -1  10   29.00    5.30
   4  -1  10   27.90    7.00
  -5   1 -10   -0.40    2.60
  -5   1 -10    1.50    2.30
   5  -1  10    4.90    2.50
   5  -1  10    3.30    2.60
  -6   1 -10    0.00    3.30
  -6   1 -10   -1.10    1.80
   6  -1  10   -5.00    2.20
   6  -1  10    1.20    2.10
  -7   1 -10    1.40    2.00
  -7   1 -10    8.80    4.50
   7  -1  10   -3.90    3.20
  -8   1 -10   -4.80    3.70
  -3   0  10   20.10    7.00
  -3   0  10   10.20    5.40
   2   0 -10    0.80    2.90
   2   0 -10    7.90    3.90
  -2   0  10   17.10    4.20
  -2   0  10   14.70    4.20
   1   0 -10    7.80    3.90
  -1   0  10    7.10    3.90
  -1   0  10    4.90    3.40
   0   0 -10    4.40    2.20
   0   0 -10    0.90    2.40
   0   0  10    2.70    2.70
   0   0  10    1.10    2.90
  -1   0 -10    3.40    2.80
  -1   0 -10    5.60    2.50
  -1   0 -10    7.30    3.20
   1   0  10    5.20    2.90
   1   0  10    5.40    3.10
   1   0  10   12.20    4.50
  -2   0 -10   27.80    5.60
  -2   0 -10   47.10    6.00
   2   0  10   48.00    7.70
   2   0  10   51.99    5.30
   2   0  10   49.20    8.90
  -3   0 -10   34.50    7.30
  -3   0 -10   24.40    5.20
   3   0  10   34.90    4.50
   3   0  10   37.30    6.60
   3   0  10   28.10    6.90
  -4   0 -10  125.69   11.40
  -4   0 -10  124.99    9.40
   4   0  10  116.79    9.60
   4   0  10  125.99    8.20
   4   0  10  128.99   12.80
  -5   0 -10    7.70    2.60
  -5   0 -10    4.20    3.20
   5   0  10    5.80    3.60
   5   0  10    7.40    2.60
   5   0  10    1.60    2.70
  -6   0 -10    3.60    3.10
  -6   0 -10   -0.60    2.10
   6   0  10   -1.60    1.90
   6   0  10    3.80    2.80
  -7   0 -10   28.60    4.50
   7   0  10   15.70    3.60
  -8   0 -10    9.70    2.20
  -8   0 -10   16.80    5.00
  -3   1  10    3.00    4.20
  -3   1  10   -0.80    4.50
   2  -1 -10   56.89   11.70
  -2   1  10   42.90    7.30
  -2   1  10   58.09    7.80
   1  -1 -10   32.70    6.30
   1  -1 -10   41.10    5.20
  -1   1  10   39.40    8.00
  -1   1  10   33.90    5.70
   0  -1 -10   20.50    5.20
   0  -1 -10   32.60    4.20
   0   1  10   21.60    4.20
   0   1  10   24.60    6.10
  -1  -1 -10    9.50    3.70
  -1  -1 -10    6.60    2.80
  -1  -1 -10   13.00    3.90
   1   1  10   13.80    5.30
   1   1  10   20.60    4.20
   1   1  10   17.30    5.20
  -2  -1 -10   27.90    6.10
  -2  -1 -10   27.90    5.20
   2   1  10   27.30    4.60
   2   1  10   27.10    6.80
   2   1  10   24.00    5.40
  -3  -1 -10   69.09    7.40
   3   1  10   68.19    6.00
   3   1  10   59.89    7.30
  -4  -1 -10  177.48   11.30
  -4  -1 -10  180.68   13.70
   4   1  10  171.68    9.30
   4   1  10  171.98   11.80
   4   1  10  185.78   15.50
  -5  -1 -10   30.80    7.30
  -5  -1 -10   40.70    6.10
   5   1  10   27.80    4.60
   5   1  10   30.60    6.00
   5   1  10   25.60    6.20
  -6  -1 -10   83.59    7.40
  -6  -1 -10   85.49    9.10
   6   1  10   75.19    9.00
   6   1  10   69.29    8.40
   6   1  10   65.19    6.60
  -7  -1 -10  176.08   10.00
  -7  -1 -10  188.28    9.70
  -7  -1 -10  185.68   15.40
   7   1  10  173.88   11.80
  -8  -1 -10   22.30    3.80
   8   1  10   15.80    4.60
   3  -2 -10    1.20    2.80
  -3   2  10   -0.10    4.40
  -3   2  10    3.80    4.90
   2  -2 -10   25.90    4.10
  -2   2  10   34.50    6.30
  -2   2  10   33.00    5.90
   1  -2 -10   73.69    9.10
   1  -2 -10   72.69    5.80
  -1   2  10   70.69    7.20
  -1   2  10   60.89    8.50
   0  -2 -10   78.09   15.90
   0  -2 -10  100.99    6.80
   0   2  10   83.19    7.20
   0   2  10  100.19   11.00
  -1  -2 -10   37.20    6.60
  -1  -2 -10   45.60    7.50
   1   2  10   30.30    6.60
   1   2  10   30.80    5.80
  -2  -2 -10    7.20    3.20
  -2  -2 -10    6.70    3.10
   2   2  10    3.10    1.60
   2   2  10    1.10    3.00
   2   2  10    3.70    3.70
  -3  -2 -10  238.88   14.20
   3   2  10  256.17   11.10
   3   2  10  255.97   15.20
   3   2  10  240.48   17.50
  -4  -2 -10  135.89   12.60
  -4  -2 -10  135.89   10.20
   4   2  10  159.58   15.80
   4   2  10  140.69    7.70
   4   2  10  138.89   10.70
  -5  -2 -10    5.10    2.20
  -5  -2 -10    2.70    3.30
   5   2  10   15.10    5.80
   5   2  10   14.20    4.40
   5   2  10    8.30    2.50
  -6  -2 -10    3.00    3.50
  -6  -2 -10   12.90    9.20
  -6  -2 -10    3.80    2.70
   6   2  10   -3.00    2.70
   6   2  10    8.00    4.30
   6   2  10    7.10    2.80
  -7  -2 -10    0.90    2.70
  -7  -2 -10   12.00    5.00
   7   2  10    0.30    2.30
  -8  -2 -10   65.39    7.10
   8   2  10   69.79    7.90
  -9  -2 -10    8.30    3.10
 -10  -2 -10   16.70    4.10
   3  -3 -10   29.70    6.40
  -3   3  10   26.40    6.30
  -3   3  10   29.80    8.50
   2  -3 -10   22.80    3.70
  -2   3  10   35.00    6.10
  -2   3  10   20.50    5.40
   1  -3 -10  334.87   15.90
  -1   3  10  358.96   19.20
   0  -3 -10    5.40    2.90
   0  -3 -10    0.60    1.40
   0   3  10   -0.60    1.90
   0   3  10    2.70    3.10
  -1  -3 -10   13.20    4.20
   1   3  10   24.90    6.30
   1   3  10   23.70    5.60
   1   3  10   29.00    3.90
  -2  -3 -10   11.50    4.10
  -2  -3 -10   13.90    4.50
   2   3  10   11.60    4.70
   2   3  10   12.40    2.50
   2   3  10   18.60    5.50
  -3  -3 -10   47.00    7.70
   3   3  10   38.50    7.10
   3   3  10   39.10    3.90
   3   3  10   24.10    6.90
  -4  -3 -10   24.10    6.20
  -4  -3 -10   43.40    7.20
   4   3  10   38.80    7.70
   4   3  10   38.00    3.80
  -5  -3 -10  172.88   11.40
  -5  -3 -10  151.88   13.60
  -5  -3 -10  152.58   17.60
   5   3  10  189.48   15.60
   5   3  10  192.88   10.50
   5   3  10  185.88   13.10
  -6  -3 -10   26.50    6.90
  -6  -3 -10   30.40    7.10
  -6  -3 -10   26.20    5.20
   6   3  10   33.20    4.90
   6   3  10   28.70    7.00
  -7  -3 -10   17.60    4.20
  -7  -3 -10   13.30    4.20
  -7  -3 -10   17.70    6.10
   7   3  10   23.90    5.80
   7   3  10   11.10    3.20
  -8  -3 -10    2.50    2.50
   8   3  10    1.90    5.40
  -9  -3 -10    4.80    2.20
 -10  -3 -10   12.30    4.90
   2  -4 -10   27.50    3.60
  -2   4  10   25.00    6.50
   1  -4 -10    5.40    1.40
  -1   4  10   -2.60    2.90
   0  -4 -10   94.89    9.60
   0   4  10  102.39   10.70
   0   4  10   88.79    5.60
  -1  -4 -10    1.50    2.20
  -1  -4 -10    1.80    2.60
   1   4  10    1.70    1.40
   1   4  10    2.80    2.80
   1   4  10   -0.40    3.10
  -2  -4 -10   36.90    6.40
  -2  -4 -10   50.69    8.10
   2   4  10   55.69   10.00
   2   4  10   53.29   10.00
   2   4  10   43.20    3.40
  -3  -4 -10   -0.20    3.40
  -3  -4 -10   -0.50    2.20
   3   4  10    1.90    1.20
   3   4  10    1.50    2.50
   3   4  10    2.80    3.20
  -4  -4 -10  778.32   33.30
  -4  -4 -10  763.22   27.20
  -4  -4 -10  757.82   35.30
   4   4  10  791.32   18.80
   4   4  10  799.82   35.90
   4   4  10  797.02   31.30
  -5  -4 -10   32.60    7.70
  -5  -4 -10   18.60    5.90
  -5  -4 -10   22.70    4.80
   5   4  10   32.40    7.90
   5   4  10   26.70    6.80
   5   4  10   20.20    3.20
  -6  -4 -10   75.39   10.10
  -6  -4 -10   52.89    7.00
  -6  -4 -10   67.59    9.20
   6   4  10   64.99    8.90
   6   4  10   53.99    5.60
   6   4  10   71.79    7.10
  -7  -4 -10   43.30    7.00
   7   4  10   45.90    7.10
   7   4  10   55.19    6.00
  -8  -4 -10   41.40    7.00
   8   4  10   40.70    7.20
   9   4  10   11.50    5.70
 -10  -4 -10    0.70    4.30
  -1   5  10    3.60    3.40
   0   5  10   48.00    8.20
  -1  -5 -10   17.70    5.20
   1   5  10   12.70    5.20
  -2  -5 -10   30.20    6.60
  -2  -5 -10   27.10    6.30
  -2  -5 -10   36.30    7.10
   2   5  10   29.00    5.70
   2   5  10   30.60    6.40
  -3  -5 -10  110.29   10.00
  -3  -5 -10   92.59   10.70
   3   5  10   90.19   11.20
  -4  -5 -10   66.19   10.90
  -4  -5 -10   60.79    7.40
   4   5  10   62.99    4.30
   4   5  10   63.89   10.10
   4   5  10   55.19   10.30
   4   5  10   64.99    3.50
  -5  -5 -10   -0.60    2.90
  -5  -5 -10    1.80    2.60
  -5  -5 -10    2.00    3.40
   5   5  10    2.20    4.20
   5   5  10    7.30    2.90
   5   5  10    9.70    2.70
   5   5  10    3.50    1.70
  -6  -5 -10   29.60    5.80
   6   5  10   33.20    5.20
   6   5  10   25.80    4.00
  -7  -5 -10  104.99    9.40
   7   5  10   79.69    7.90
  -8  -5 -10    3.70    2.80
   8   5  10    3.20    2.80
   9   5  10    1.10    3.40
  -2   6  10    5.40    5.80
  -1   6  10    2.00    3.50
   0   6  10    1.20    3.10
   1   6  10   47.70    8.60
  -2  -6 -10    6.40    3.80
   2   6  10    3.60    2.80
  -3  -6 -10   -3.40    2.70
  -3  -6 -10   -0.50    2.90
   3   6  10    4.60    3.30
  -4  -6 -10   81.09    9.10
  -4  -6 -10  100.39   11.70
   4   6  10   95.49   12.30
   4   6  10  101.19   11.70
  -5  -6 -10  263.07   15.80
  -5  -6 -10  289.57   20.80
   5   6  10  270.57    8.10
   5   6  10  269.97   24.50
   5   6  10  278.07    9.30
  -6  -6 -10   -1.30    2.50
   6   6  10   -0.80    1.60
   6   6  10   -1.00    1.50
   7   6  10    8.00    3.20
   8   6  10   56.29    6.60
   9   6  10   15.90    5.10
  -1   7  10    5.80    4.50
   0   7  10   11.10    3.90
  -1  -7 -10   46.20    8.30
   1   7  10   72.99    8.10
  -2  -7 -10   -2.40    3.60
   2   7  10    3.60    3.30
  -3  -7 -10   30.40    6.00
   3   7  10   36.20    8.40
  -4  -7 -10   52.89    9.60
   4   7  10   46.10   10.00
   6   7  10   13.20    2.70
   6   7  10   24.50    3.20
   7   7  10    6.50    2.80
   8   7  10   28.00    4.00
   9   7  10  170.18   12.40
   0   8  10   60.09   10.00
  -1  -8 -10   -1.90    3.10
   1   8  10    3.20    4.30
  -2  -8 -10   57.09    9.30
   2   8  10  100.09   11.90
  -3  -8 -10   11.60    5.20
   3   8  10    4.50    4.60
   6   8  10    5.30    1.80
   7   8  10   13.60    3.60
   8   8  10   12.20    4.50
  -1  -9 -10   -7.00    3.40
   1   9  10    7.10    4.40
  -2  -9 -10    1.90    4.70
   2   9  10    9.70    4.30
  -1 -10 -10    2.40    4.90
   1  10  10   13.30    6.70
  -5   5 -11    4.90    4.40
  -6   5 -11    2.80    5.90
   3  -4  11    3.70    3.70
   4  -4  11   27.40    5.80
  -6   4 -11    1.70    4.40
  -2   3 -11   42.70    5.10
  -3   3 -11   26.50    5.40
  -3   3 -11   36.00    4.90
  -3   3 -11   27.50    5.70
   3  -3  11   34.50    5.10
  -4   3 -11   21.20    3.70
  -4   3 -11   19.60    5.20
  -4   3 -11   25.10    5.80
   4  -3  11   15.70    4.30
  -5   3 -11   13.00    5.20
  -5   3 -11   -7.00    2.90
   5  -3  11    1.80    2.80
  -6   3 -11    4.20    4.30
  -7   3 -11    5.50    4.50
  -7   3 -11    0.60    3.90
  -8   3 -11   13.50    5.30
  -1   2 -11    3.80    3.00
  -1   2 -11   -4.10    3.50
  -2   2 -11   -0.80    2.00
  -2   2 -11   -2.60    3.40
  -3   2 -11   38.10    7.20
  -3   2 -11   56.59    6.20
  -3   2 -11   45.80    7.20
   3  -2  11   41.70    6.70
  -4   2 -11   79.19    8.90
  -4   2 -11   72.49    6.80
  -4   2 -11   73.39    8.30
   4  -2  11  100.29    8.40
  -5   2 -11   21.30    6.10
  -5   2 -11   19.70    3.90
   5  -2  11   17.10    4.10
  -6   2 -11   22.80    4.40
  -6   2 -11   14.90    4.40
   6  -2  11   21.60    4.90
  -7   2 -11   -3.20    3.90
  -8   2 -11    1.90    3.90
  -8   2 -11   11.20    5.30
   1   1 -11  102.99   10.30
   0   1 -11   31.30    6.30
  -1   1 -11    7.10    2.70
  -1   1 -11    0.60    2.30
   1  -1  11    4.50    3.10
  -2   1 -11    7.50    3.00
  -2   1 -11    1.20    3.40
  -2   1 -11    4.00    2.70
   2  -1  11    4.90    2.90
   2  -1  11    8.90    3.20
  -3   1 -11  108.69   10.60
  -3   1 -11   98.79    8.40
  -3   1 -11  103.59   10.00
   3  -1  11   85.89    7.90
   3  -1  11   87.29    9.00
  -4   1 -11    2.70    2.50
  -4   1 -11    1.80    3.40
   4  -1  11    0.00    2.10
   4  -1  11    4.40    2.60
  -5   1 -11    8.20    2.80
  -5   1 -11    2.10    3.50
   5  -1  11    2.00    2.40
   5  -1  11    9.10    2.70
  -6   1 -11    1.40    2.40
  -6   1 -11    7.10    4.30
   6  -1  11    1.60    3.10
  -7   1 -11   23.10    5.80
  -7   1 -11   21.50    4.90
   1   0 -11   13.60    5.80
  -1   0  11   24.60    4.70
   0   0 -11    1.90    2.90
   0   0  11   11.40    3.20
  -1   0 -11    4.10    2.90
  -1   0 -11    6.40    4.10
   1   0  11    0.20    2.80
  -2   0 -11   12.80    4.80
  -2   0 -11   15.40    4.00
   2   0  11   16.00    4.10
   2   0  11   13.80    4.60
  -3   0 -11   10.20    3.40
  -3   0 -11    5.60    4.30
  -3   0 -11    7.10    3.10
   3   0  11    0.10    3.00
   3   0  11    4.80    2.60
  -4   0 -11   64.69   10.30
  -4   0 -11   52.89    6.90
   4   0  11   55.49    6.50
   4   0  11   62.29    7.70
  -5   0 -11   27.90    5.70
  -5   0 -11   42.90    8.30
   5   0  11   27.30    7.30
   5   0  11   36.80    6.80
  -6   0 -11    4.30    2.70
  -6   0 -11    5.50    3.40
   6   0  11    5.40    2.90
   6   0  11    4.10    3.90
  -7   0 -11   -1.00    2.30
  -7   0 -11   -0.90    3.00
   2  -1 -11   24.60    7.60
  -2   1  11   31.40    6.60
   1  -1 -11  162.98   10.30
  -1   1  11  124.49   13.60
  -1   1  11  159.98   13.80
   0  -1 -11   -0.50    3.10
   0  -1 -11   -0.40    2.00
   0   1  11   -6.80    2.80
   0   1  11    0.00    2.80
   1   1  11    8.00    4.40
   1   1  11    4.70    2.90
  -2  -1 -11   11.70    4.10
  -2  -1 -11   13.30    4.90
   2   1  11   10.90    4.20
   2   1  11   13.70    4.70
   2   1  11   13.10    3.10
  -3  -1 -11  315.37   19.20
  -3  -1 -11  284.57   16.40
  -3  -1 -11  289.67   15.40
   3   1  11  294.07   13.30
   3   1  11  296.57   26.80
   3   1  11  342.57   18.20
  -4  -1 -11    2.70    2.60
  -4  -1 -11    1.90    2.90
   4   1  11    5.00    2.80
   4   1  11    5.60    2.30
  -5  -1 -11  151.08   11.00
  -5  -1 -11  148.59   13.40
   5   1  11  146.99   12.00
   5   1  11  150.98    9.40
  -6  -1 -11   -2.30    2.40
  -6  -1 -11    8.40    4.40
   6   1  11    1.70    2.10
   6   1  11    4.90    2.80
  -7  -1 -11    1.60    3.50
  -7  -1 -11    3.40    2.90
   7   1  11    7.30    2.80
  -8  -1 -11    0.70    3.10
  -9  -1 -11    4.10    3.00
  -2   2  11   -8.30    5.60
  -2   2  11    3.60    5.70
   1  -2 -11   -1.40    2.50
  -1   2  11   -9.80    3.50
   0  -2 -11   -2.10    3.00
   0   2  11   -4.70    2.70
   0   2  11   -5.80    2.70
  -1  -2 -11    1.30    2.20
   1   2  11    0.30    2.10
   1   2  11    2.20    3.40
  -2  -2 -11   84.19    8.80
  -2  -2 -11   92.59   10.30
   2   2  11  102.69   11.50
   2   2  11   93.79    7.40
  -3  -2 -11   11.30    4.20
   3   2  11   17.70    3.60
   3   2  11    5.80    4.60
  -4  -2 -11  122.49   22.30
   4   2  11  125.39   21.30
   4   2  11  139.59   21.00
   4   2  11  124.69    8.10
  -5  -2 -11    0.90    2.50
  -5  -2 -11    1.60    2.50
   5   2  11    0.30    3.00
   5   2  11    3.90    2.00
  -6  -2 -11   50.19    6.60
   6   2  11   53.99    9.00
   6   2  11   46.20    5.50
  -7  -2 -11    4.30    3.10
   7   2  11    0.70    2.70
  -8  -2 -11    3.50    3.20
   8   2  11    0.30    3.50
  -9  -2 -11   23.00    4.70
  -2   3  11   60.09    9.80
   1  -3 -11   -0.10    2.20
  -1   3  11   -6.20    2.50
  -1   3  11    7.20    3.80
   0   3  11   63.09    9.90
  -1  -3 -11    3.60    3.50
   1   3  11   16.70    2.80
   1   3  11   10.30    5.00
  -2  -3 -11   18.40    4.40
   2   3  11   22.20    3.80
   2   3  11   25.00    6.70
  -3  -3 -11   17.00    5.20
   3   3  11   31.90    3.80
   3   3  11   33.60    6.70
   3   3  11   32.00    7.80
  -4  -3 -11   22.90    6.10
  -4  -3 -11   15.00    4.90
   4   3  11   19.70    5.40
   4   3  11   18.50    5.30
   4   3  11   17.70    4.70
  -5  -3 -11  276.67   24.40
  -5  -3 -11  304.87   20.70
   5   3  11  288.97   11.70
   5   3  11  350.66   22.60
  -6  -3 -11    3.40    2.90
  -6  -3 -11    8.10    4.30
   6   3  11    0.30    1.90
   6   3  11    7.40    5.10
  -7  -3 -11   35.10    6.30
   7   3  11   40.40    5.30
  -8  -3 -11    1.30    3.10
   8   3  11   -0.70    3.50
   8   3  11   -4.90    2.00
  -9  -3 -11   68.69    7.60
  -1   4  11   59.19    5.60
  -1   4  11   45.40    8.70
   0   4  11    9.30    5.30
   0   4  11   15.30    3.40
   1   4  11   32.00    3.80
   1   4  11   16.00    6.10
   2   4  11   -1.20    1.60
   2   4  11    3.80    3.80
  -3  -4 -11    6.20    5.10
   3   4  11    1.80    4.70
   3   4  11    8.50    1.80
  -4  -4 -11    6.80    3.30
  -4  -4 -11    3.90    3.30
   4   4  11    5.80    1.90
   4   4  11    6.80    4.20
   4   4  11   12.70    3.50
  -5  -4 -11  217.08   14.10
   5   4  11  208.38    9.10
   5   4  11  248.58   16.60
  -6  -4 -11    1.70    2.60
   6   4  11    5.20    3.80
   6   4  11   -1.80    2.10
   6   4  11   -0.30    1.50
  -7  -4 -11   -3.30    2.90
   7   4  11   -1.50    2.70
   7   4  11    0.10    2.20
  -8  -4 -11    3.60    3.30
   8   4  11    3.40    2.90
   8   4  11    4.10    3.20
  -9  -4 -11    0.90    4.10
  -1   5  11   38.20    5.90
   0   5  11    4.90    3.10
   2   5  11   24.90    5.50
   3   5  11    7.70    4.00
  -4  -5 -11   39.60   12.50
   4   5  11   51.79   15.20
   4   5  11   49.10    3.70
   4   5  11   55.09    3.40
  -5  -5 -11  114.29   14.70
   5   5  11  128.39    7.50
  -6  -5 -11   32.30    6.60
   6   5  11   36.70    4.20
   6   5  11   35.80    5.70
   7   5  11   -0.30    2.70
   7   5  11   -1.50    2.20
   8   5  11   45.50    7.20
   8   5  11   44.80    6.00
   9   5  11  183.48   14.20
  -1   6  11   51.99   10.00
   0   6  11   14.40    6.20
   2   6  11  130.69   13.40
  -3  -6 -11   -2.10    3.10
   3   6  11    5.00    4.00
   6   6  11   -3.30    1.50
   6   6  11   -3.70    1.90
   7   6  11    2.70    2.40
   7   6  11    1.80    2.20
   8   6  11    3.90    3.10
   8   6  11    6.90    3.00
   9   6  11   10.90    4.70
   0   7  11    0.50    4.30
   1   7  11   12.00    5.00
   2   7  11   26.80    6.80
   6   7  11   11.40    2.00
   6   7  11    7.50    1.90
   7   7  11    1.80    3.00
   7   7  11   13.30    2.20
   8   7  11    6.20    5.90
   1   8  11   37.50    7.80
  -1  -9 -11    1.70    5.30
   1   9  11   -0.20    8.30
  -4   3 -12   25.10    7.10
   4  -3  12   33.10    6.00
  -7   3 -12    4.60    5.90
  -3   2 -12   18.70    6.20
  -3   2 -12   15.70    4.30
  -4   2 -12   -3.80    3.90
  -4   2 -12    1.30    4.00
   4  -2  12    1.10    2.90
  -5   2 -12   61.09    8.90
  -5   2 -12   70.89    7.30
   5  -2  12   57.49    9.00
  -6   2 -12   31.40    6.50
  -7   2 -12   -6.50    5.40
  -8   2 -12    5.90    5.90
  -1   1 -12   13.20    3.90
  -2   1 -12   14.80    4.00
  -2   1 -12    5.60    4.70
  -3   1 -12   73.59   10.80
  -3   1 -12   90.99    8.80
  -4   1 -12    2.20    3.00
  -4   1 -12   -5.30    4.30
  -4   1 -12    9.20    3.10
   4  -1  12    7.80    3.30
  -5   1 -12   13.10    4.90
  -5   1 -12    7.60    5.10
  -6   1 -12    1.40    4.10
  -6   1 -12   -3.80    3.60
   6  -1  12    9.20    3.90
  -7   1 -12    1.30    5.20
  -7   1 -12   -7.80    3.40
   1   0  12   -1.70    3.30
  -2   0 -12    3.90    3.10
   2   0  12    1.00    2.80
  -3   0 -12   27.90    5.80
  -3   0 -12   41.80    6.90
   3   0  12   29.80    5.60
  -4   0 -12   16.10    4.90
  -4   0 -12   24.80    7.10
  -4   0 -12    8.00    4.10
   4   0  12   20.80    4.40
   4   0  12   13.80    4.30
  -5   0 -12   -6.10    4.40
  -5   0 -12   -5.60    2.90
   5   0  12    0.40    2.90
   5   0  12   11.00    4.00
  -6   0 -12  118.09   10.50
   6   0  12  111.99    9.70
  -7   0 -12    6.80    3.10
   0  -1 -12   14.70    3.90
   0   1  12   15.70    4.70
  -1  -1 -12   17.00    5.90
   1   1  12   11.80    3.70
  -2  -1 -12   -1.60    2.40
   2   1  12    4.00    2.90
  -3  -1 -12    5.80    3.20
  -3  -1 -12    4.80    5.20
   3   1  12    4.30    2.80
  -4  -1 -12    0.10    3.40
  -4  -1 -12   -3.90    2.40
   4   1  12    3.40    2.40
  -5  -1 -12   92.49   12.30
  -5  -1 -12  114.59   10.00
   5   1  12  129.39   11.90
  -6  -1 -12   -2.20    4.20
  -6  -1 -12   -5.80    2.50
   6   1  12    2.00    4.30
   6   1  12    4.70    2.60
  -7  -1 -12   19.30    5.00
  -8  -1 -12    3.10    4.00
   0   2  12  163.68   10.60
   1   2  12    0.70    3.00
   2   2  12    2.60    2.90
  -3  -2 -12    2.50    2.60
   3   2  12    4.80    1.80
  -4  -2 -12   33.70    8.30
   4   2  12   28.90    4.40
  -5  -2 -12   26.90    6.00
   5   2  12   39.40    5.20
   5   2  12   40.50    7.10
  -6  -2 -12   -1.50    2.70
   6   2  12    1.80    2.10
   6   2  12    0.20    4.30
  -7  -2 -12    2.40    5.00
   7   2  12    5.70    2.50
  -8  -2 -12    4.60    3.90
  -9  -2 -12   15.50    4.60
   0   3  12   82.19    9.10
   1   3  12    8.50    3.00
   2   3  12   -2.00    2.90
   3   3  12  154.08    8.60
   4   3  12   11.20    3.20
  -5  -3 -12   13.60    4.90
   5   3  12    5.80    2.80
  -6  -3 -12   10.60    4.40
   6   3  12   15.40    3.10
   6   3  12   13.40    5.50
  -7  -3 -12    1.20    3.30
   7   3  12   11.90    2.70
  -8  -3 -12    5.40    3.90
   8   3  12    0.20    3.10
   8   3  12   12.60    4.50
  -9  -3 -12  146.19   10.60
   0   4  12   16.40    7.30
   1   4  12    5.20    2.70
   2   4  12   19.20    3.40
   4   4  12    5.60    2.10
   6   4  12   16.80    3.80
   6   4  12   22.50    4.90
   7   4  12   15.10    3.50
   7   4  12   19.50    5.30
   8   4  12   12.40    4.40
   8   4  12   11.00    5.50
   0   5  12    4.60    5.30
   5   5  12   22.10    3.40
   6   5  12    0.90    2.90
   6   5  12   -2.70    1.80
   7   5  12   11.80    2.80
   7   5  12    2.20    3.70
   8   5  12    4.90    3.40
   8   5  12   12.90    5.20
   9   5  12   90.69   11.80
   0   6  12   26.00    7.40
   1   6  12   80.29   15.60
   6   6  12   72.79    6.20
   6   6  12   73.79    6.10
   7   6  12   -1.20    2.60
  -4   1 -13    5.00    4.70
  -5   1 -13   23.00    7.20
  -5   1 -13    9.70    3.40
  -6   1 -13   70.79   10.80
  -3   0 -13    9.80    4.10
  -3   0 -13   -0.30    5.90
  -4   0 -13   41.00    7.10
  -5   0 -13    2.80    7.20
  -6   0 -13   13.20    5.80
   6   0  13   23.00    6.40
   2   1  13   11.00    4.20
   3   1  13  111.89    9.60
   5   1  13    6.00    3.10
  -6  -1 -13  -12.20    4.80
  -7  -1 -13    3.50    3.50
   7   1  13   19.60    5.30
   2   2  13   16.20    4.30
   3   2  13   86.39    7.50
   4   2  13   47.70    5.70
   5   2  13    7.30    2.80
   6   2  13  135.69   10.00
  -8  -2 -13   -4.90    4.50
   3   3  13    9.90    3.00
   4   3  13    2.10    2.60
   5   3  13    5.60    2.80
   6   3  13   26.70    4.70
   7   3  13    8.10    3.70
   5   4  13  114.89    7.30
   6   4  13   59.29    5.70
   6   4  13   47.40    7.60
   7   4  13   14.30    5.80
   7   4  13    8.60    3.50
   8   4  13   22.00    4.80
   0   0   0    0.00    0.00
_computing_structure_solution     'SHELXT 2014/5 (Sheldrick, 2014)'
;
_shelx_hkl_checksum     88909
_shelx_res_file
;
TITL DRSS_UMA_3AH_11082022_0m_a.res in P-1
    shelx.res
    created by SHELXL-2019/3 at 20:00:21 on 07-Mar-2025
CELL  0.71073   8.3562   9.2666   9.9151   76.685   65.316   84.909
ZERR     2.00   0.0004   0.0004   0.0004    0.002    0.001    0.002
LATT   1
SFAC  C    H    N    O
UNIT  30 30 6 4
MERG   2
DFIX 0.86 0.01 N2 H2A
FMAP   2
ACTA
TEMP 25
BOND
BOND   $H
CONF
WPDB   1
EQIV $1 1-x,2-y,-z
EQIV $2 -1+x,y,z
EQIV $3 -2+x,y,1+z
HTAB O2 O1_$1
HTAB N1 O1_$2
HTAB N1 O2_$3
L.S.  20
PLAN -5
WGHT    0.051100    0.209300
FVAR       2.26202
MOLE  1
O1    4    0.154255    0.900088    0.199127    11.00000    0.04077    0.06576 =
         0.06060   -0.02834   -0.02255    0.00087
O2    4    0.992592    0.847281   -0.285752    11.00000    0.03851    0.06983 =
         0.08126   -0.04067   -0.00783   -0.00615
AFIX 147
H2    2    0.939270    0.922396   -0.261740    11.00000   -1.50000
AFIX   0
N1    3   -0.675207    0.838305    0.414450    11.00000    0.03638    0.09890 =
         0.05746   -0.02251   -0.01411   -0.00494
AFIX  93
H1A   2   -0.730474    0.838506    0.509568    11.00000   -1.20000
H1B   2   -0.733195    0.836403    0.360773    11.00000   -1.20000
AFIX   0
N2    3    0.149165    0.772846    0.031956    11.00000    0.03381    0.05495 =
         0.05512   -0.02375   -0.01445   -0.00199
N3    3    0.330325    0.760905   -0.034961    11.00000    0.03326    0.05031 =
         0.04970   -0.01591   -0.01251   -0.00227
C1    1   -0.222961    0.837399    0.129408    11.00000    0.04265    0.05012 =
         0.03786   -0.01276   -0.01502   -0.00273
AFIX  43
H1    2   -0.164218    0.833788    0.027285    11.00000   -1.20000
AFIX   0
C2    1   -0.404274    0.838438    0.194455    11.00000    0.04265    0.05448 =
         0.04575   -0.01394   -0.02194   -0.00192
AFIX  43
H2B   2   -0.466420    0.837429    0.135719    11.00000   -1.20000
AFIX   0
C3    1   -0.495416    0.841007    0.348664    11.00000    0.03692    0.04911 =
         0.04733   -0.01083   -0.01501   -0.00249
C4    1   -0.397860    0.844130    0.433285    11.00000    0.04421    0.06350 =
         0.03625   -0.01105   -0.01319    0.00016
AFIX  43
H4    2   -0.456202    0.844926    0.536114    11.00000   -1.20000
AFIX   0
C5    1   -0.217317    0.846031    0.366592    11.00000    0.04288    0.05855 =
         0.04202   -0.01277   -0.02014    0.00018
AFIX  43
H5    2   -0.155097    0.850317    0.424490    11.00000   -1.20000
AFIX   0
C6    1   -0.125312    0.841656    0.213546    11.00000    0.03609    0.04149 =
         0.04109   -0.01079   -0.01463   -0.00177
C7    1    0.069321    0.842589    0.148490    11.00000    0.03814    0.04165 =
         0.04481   -0.00999   -0.01691   -0.00138
C8    1    0.389148    0.668263   -0.122343    11.00000    0.04062    0.04477 =
         0.04546   -0.01327   -0.01732   -0.00115
C9    1    0.274744    0.574950   -0.152345    11.00000    0.04878    0.09512 =
         0.11323   -0.06458   -0.03241    0.00441
AFIX  33
H9A   2    0.347537    0.514173   -0.221098    11.00000   -1.50000
H9B   2    0.199464    0.512823   -0.058500    11.00000   -1.50000
H9C   2    0.204057    0.638171   -0.196627    11.00000   -1.50000
AFIX   0
C10   1    0.583597    0.651434   -0.193479    11.00000    0.04050    0.04354 =
         0.03805   -0.01140   -0.01475   -0.00016
C11   1    0.695027    0.761287   -0.205006    11.00000    0.04032    0.04462 =
         0.03951   -0.01631   -0.01212    0.00087
AFIX  43
H11   2    0.647841    0.846282   -0.168357    11.00000   -1.20000
AFIX   0
[truncated: 3,275 more chars]
