# Supplementary material for: Crystal structure, Hirshfeld surface analysis and DFT studies of 4-amino-N′-[(1E)-1-(3-hy­droxyphen­yl)ethyl­idene]benzohydrazide
Source: Acta Crystallogr E Crystallogr Commun. 2025 Apr 8;81(Pt 5):389–92. doi: 10.1107/S205698902500297X (PMC12054771; doi:10.1107/S205698902500297X)
Supplement: Supplementary file 2 [file e-81-00389-Isup2.hkl]

data_I                                                                          
_shelx_title ' DRSS_UMA_3AH_11082022_0m_a.res in P-1'                           
_shelx_refln_list_code          4                                               
_shelx_F_calc_maximum       42.53                                               
_exptl_crystal_F_000       284.00                                               
_reflns_d_resolution_high  0.7070                                               
                                                                                
loop_                                                                           
 _space_group_symop_operation_xyz                                               
 'x, y, z'                                                                      
 '-x, -y, -z'                                                                   
                                                                                
_cell_length_a     8.3562                                                       
_cell_length_b     9.2666                                                       
_cell_length_c     9.9151                                                       
_cell_angle_alpha  76.685                                                       
_cell_angle_beta   65.316                                                       
_cell_angle_gamma  84.909                                                       
                                                                                
_shelx_F_squared_multiplier     1.000                                           
                                                                                
loop_                                                                           
 _refln_index_h                                                                 
 _refln_index_k                                                                 
 _refln_index_l                                                                 
 _refln_F_squared_calc                                                          
 _refln_F_squared_meas                                                          
 _refln_F_squared_sigma                                                         
 _refln_observed_status                                                         
   1   0   0         70.08         62.52         0.62 o                         
   2   0   0        184.78        178.29         1.57 o                         
   3   0   0         22.72         21.74         0.57 o                         
   4   0   0        432.83        505.80         4.11 o                         
   5   0   0          3.83          1.26         0.19 o                         
   6   0   0         85.89         85.42         1.40 o                         
   7   0   0         24.29         22.89         0.73 o                         
   8   0   0          2.81          1.88         0.30 o                         
   9   0   0          0.61          1.71         0.66 o                         
 -10   1   0         22.24         33.87         2.40 o                         
  -9   1   0          1.27          0.78         0.51 o                         
  -8   1   0          8.57          6.70         0.43 o                         
  -7   1   0         36.21         28.07         0.76 o                         
  -6   1   0         49.05         51.66         0.97 o                         
  -5   1   0        210.83        226.01         3.94 o                         
  -4   1   0         98.65        104.96         1.16 o                         
  -3   1   0          7.39          9.79         0.27 o                         
  -2   1   0         46.23         48.01         0.56 o                         
  -1   1   0        294.09        297.30         2.11 o                         
   1   1   0         22.05         21.04         0.36 o                         
   2   1   0         52.20         50.35         0.69 o                         
   3   1   0        359.64        374.12         2.93 o                         
   4   1   0        281.39        314.48         2.74 o                         
   5   1   0        124.71        125.61         1.81 o                         
   6   1   0          1.54          0.77         0.19 o                         
   7   1   0         44.72         39.09         1.08 o                         
   8   1   0          3.23          1.85         0.31 o                         
   9   1   0          8.52          9.17         1.36 o                         
  10   1   0          1.74          3.81         0.94 o                         
 -10   2   0          1.92          4.98         1.00 o                         
  -9   2   0          2.02          3.81         0.80 o                         
  -8   2   0          2.39          1.34         0.27 o                         
  -7   2   0        114.96         91.53         1.68 o                         
  -6   2   0          5.81          6.31         0.42 o                         
  -5   2   0         82.88         79.59         1.38 o                         
  -4   2   0         48.34         48.79         0.82 o                         
  -3   2   0        123.11        106.94         1.33 o                         
  -2   2   0        230.95        234.22         2.10 o                         
  -1   2   0        330.29        310.53         2.49 o                         
   1   2   0         89.77         81.07         0.92 o                         
   2   2   0        129.91        123.77         1.35 o                         
   3   2   0          0.81          0.40         0.10 o                         
   4   2   0        386.64        427.17         4.18 o                         
   5   2   0          7.37          7.35         0.40 o                         
   6   2   0         29.31         30.16         0.82 o                         
   7   2   0         53.59         44.11         1.10 o                         
   8   2   0          0.55          0.75         0.29 o                         
   9   2   0         10.21         11.21         1.20 o                         
  10   2   0          7.97         11.22         1.14 o                         
  -9   3   0          2.08          1.84         0.66 o                         
  -8   3   0         15.40         12.57         1.03 o                         
  -7   3   0         11.75          9.70         0.55 o                         
  -6   3   0          5.96          5.55         0.39 o                         
  -5   3   0          0.20          0.05         0.15 o                         
  -4   3   0          0.00          0.25         0.09 o                         
  -3   3   0        137.65        148.82         1.64 o                         
  -2   3   0          2.89          1.77         0.13 o                         
  -1   3   0        128.59        149.55         1.42 o                         
   1   3   0         25.15         20.00         0.44 o                         
   2   3   0        327.02        345.69         2.96 o                         
   3   3   0         17.14         18.14         0.54 o                         
   4   3   0          4.18          4.87         0.34 o                         
   5   3   0          0.91          0.50         0.15 o                         
   6   3   0        280.22        283.76         3.04 o                         
   7   3   0          2.28          2.38         0.35 o                         
   8   3   0          0.18         -0.23         0.23 o                         
   9   3   0          8.99         10.97         1.09 o                         
  10   3   0          4.62          4.20         0.93 o                         
  -9   4   0          0.98         -0.06         0.59 o                         
  -8   4   0          3.13          2.62         0.51 o                         
  -7   4   0         22.95         19.38         0.85 o                         
  -6   4   0          9.73          8.18         0.44 o                         
  -5   4   0         59.51         64.16         1.16 o                         
  -4   4   0          6.48          8.73         0.35 o                         
  -3   4   0         12.79          9.75         0.32 o                         
  -2   4   0        324.90        360.88         2.76 o                         
  -1   4   0        166.60        173.71         1.73 o                         
   0   4   0        635.15        676.15         5.49 o                         
   1   4   0         45.56         50.89         0.87 o                         
   2   4   0        352.94        387.65         3.37 o                         
   3   4   0         30.23         23.76         0.60 o                         
   4   4   0        358.67        356.21         3.23 o                         
   5   4   0        164.54        159.13         1.90 o                         
   6   4   0        163.41        161.18         2.03 o                         
   7   4   0          1.09          0.86         0.24 o                         
   8   4   0          1.42          0.81         0.33 o                         
   9   4   0         11.08         10.77         1.25 o                         
  -8   5   0          7.32         10.83         1.07 o                         
  -7   5   0          0.64          0.39         0.26 o                         
  -6   5   0         31.28         31.32         0.88 o                         
  -5   5   0         50.52         50.68         1.16 o                         
  -4   5   0        324.56        317.46         2.67 o                         
  -3   5   0         10.16          9.84         0.35 o                         
  -2   5   0          4.77          6.28         0.29 o                         
  -1   5   0        114.46        103.15         1.21 o                         
   0   5   0         32.19         32.11         0.97 o                         
   1   5   0        120.27        109.62         1.51 o                         
   2   5   0          4.20          4.34         0.32 o                         
   3   5   0         67.05         67.58         1.22 o                         
   4   5   0         34.81         41.77         0.92 o                         
   5   5   0          0.01          0.10         0.13 o                         
   6   5   0          0.00          0.13         0.14 o                         
   7   5   0          9.62          7.09         0.52 o                         
   8   5   0          0.94          0.87         0.43 o                         
   9   5   0          1.69          1.29         0.72 o                         
  -7   6   0          8.56          8.51         0.55 o                         
  -6   6   0         10.30         10.98         0.58 o                         
  -5   6   0        206.63        213.67         2.84 o                         
  -4   6   0          9.08          9.61         0.42 o                         
  -3   6   0          1.26          1.47         0.18 o                         
  -2   6   0         74.85         87.45         1.40 o                         
  -1   6   0        117.15        117.67         1.53 o                         
   0   6   0        385.14        367.13         3.26 o                         
   1   6   0         12.20          8.98         0.43 o                         
   2   6   0         62.57         68.40         1.28 o                         
   3   6   0          0.23          0.19         0.12 o                         
   4   6   0          1.07          0.75         0.23 o                         
   5   6   0         23.98         21.37         0.69 o                         
   6   6   0         14.89         15.67         0.68 o                         
   7   6   0         15.69         17.92         1.04 o                         
   8   6   0          0.69          0.36         0.41 o                         
   9   6   0          1.83          2.15         0.74 o                         
  -7   7   0          4.17          4.66         0.75 o                         
  -6   7   0          8.75          8.35         0.97 o                         
  -5   7   0         19.87         19.95         0.59 o                         
  -4   7   0          0.86          0.48         0.21 o                         
  -3   7   0          0.06          0.11         0.25 o                         
  -2   7   0         12.70         11.99         0.52 o                         
  -1   7   0         76.95         80.14         1.47 o                         
   0   7   0         28.53         34.48         1.06 o                         
   1   7   0         20.41         20.40         0.78 o                         
   2   7   0         10.25          9.11         0.60 o                         
   3   7   0          1.27          1.97         0.28 o                         
   4   7   0        142.56        138.49         2.27 o                         
   5   7   0         13.59         14.51         0.97 o                         
   6   7   0          6.20          6.87         0.67 o                         
   7   7   0          6.36          6.98         0.81 o                         
   8   7   0          6.57          6.02         1.49 o                         
  -6   8   0         16.26         17.93         1.07 o                         
  -5   8   0         14.61         14.54         0.76 o                         
  -4   8   0         69.42         71.36         1.39 o                         
  -3   8   0          3.23          1.99         0.31 o                         
  -2   8   0          7.31          7.13         0.49 o                         
  -1   8   0         80.15         73.54         1.45 o                         
   0   8   0         50.26         61.35         1.16 o                         
   1   8   0          4.15          3.84         0.31 o                         
   2   8   0         29.80         31.01         0.93 o                         
   3   8   0          2.12          2.44         0.35 o                         
   4   8   0         14.37         16.34         0.76 o                         
   5   8   0          0.01         -0.21         0.21 o                         
   6   8   0          4.36          3.32         0.68 o                         
   7   8   0         10.85         11.92         1.99 o                         
   8   8   0          4.78          3.30         1.07 o                         
  -6   9   0          0.01          0.02         0.51 o                         
  -5   9   0          0.83          0.30         0.23 o                         
  -4   9   0         12.69         13.04         0.69 o                         
  -3   9   0          9.96          8.09         0.79 o                         
  -2   9   0          6.83          7.28         0.51 o                         
  -1   9   0          4.85          3.65         0.40 o                         
   0   9   0         34.71         41.11         0.89 o                         
   1   9   0         77.78         78.91         1.27 o                         
   2   9   0          5.91          5.74         0.40 o                         
   3   9   0          0.00          0.08         0.18 o                         
   4   9   0          0.46          0.21         0.29 o                         
   5   9   0          0.58          0.08         0.84 o                         
   6   9   0          2.26          2.33         0.52 o                         
   7   9   0          9.96          8.48         1.84 o                         
  -5  10   0          3.12          2.90         0.40 o                         
  -4  10   0          2.93          2.68         0.37 o                         
  -3  10   0         12.22         10.34         0.60 o                         
  -2  10   0          0.97          0.29         0.24 o                         
  -1  10   0          6.60          7.43         0.66 o                         
   0  10   0         75.85         82.34         1.45 o                         
   1  10   0         43.15         42.18         0.93 o                         
   2  10   0          1.62          0.75         0.36 o                         
   3  10   0          0.20         -0.13         0.23 o                         
   4  10   0          0.36          0.55         0.35 o                         
   5  10   0          3.14          1.98         0.68 o                         
   6  10   0          2.66          5.73         1.49 o                         
  -5  11   0          0.00         -0.37         0.98 o                         
  -4  11   0         11.21         10.08         1.07 o                         
  -3  11   0          0.10         -0.23         0.23 o                         
  -2  11   0          0.10          0.14         0.24 o                         
  -1  11   0          1.95          1.12         0.46 o                         
   0  11   0          4.06          8.20         0.78 o                         
   1  11   0          1.22         -0.20         0.35 o                         
   2  11   0          3.60          3.46         1.33 o                         
   3  11   0          0.45         -0.37         0.63 o                         
   4  11   0          7.81          5.39         1.45 o                         
   5  11   0          0.32         -0.33         0.61 o                         
  -3  12   0          0.00         -0.31         0.82 o                         
  -2  12   0          0.25         -0.06         1.16 o                         
  -1  12   0          2.99          5.30         1.54 o                         
   0  12   0         28.63         35.55         3.34 o                         
   1  12   0          0.50          1.88         0.96 o                         
   2  12   0          0.05         -0.63         0.63 o                         
   3  12   0          1.77          0.68         1.21 o                         
  -2 -12   1          1.62          3.67         1.23 o                         
  -1 -12   1          1.71          0.90         1.02 o                         
   0 -12   1          1.57          2.78         1.21 o                         
   1 -12   1          0.92          0.33         0.84 o                         
   2 -12   1          0.02         -0.70         0.74 o                         
   3 -12   1          0.26          0.39         0.86 o                         
  -4 -11   1          0.07          0.08         0.70 o                         
  -3 -11   1          1.54          1.88         0.98 o                         
  -2 -11   1          0.48          0.31         0.63 o                         
  -1 -11   1          0.26          0.00         0.63 o                         
   0 -11   1          2.22          1.04         0.77 o                         
   1 -11   1          1.07          1.50         0.86 o                         
   2 -11   1          0.03         -0.55         0.55 o                         
   3 -11   1          3.48          3.89         0.64 o                         
   4 -11   1          1.96          1.58         1.54 o                         
   5 -11   1          0.00         -0.31         0.82 o                         
  -5 -10   1          3.89          3.44         1.33 o                         
  -4 -10   1          1.50          0.63         0.94 o                         
  -3 -10   1          3.39          2.91         1.39 o                         
  -2 -10   1          0.81          0.86         0.66 o                         
  -1 -10   1          1.15          1.50         0.57 o                         
   0 -10   1          0.05          0.56         0.46 o                         
   1 -10   1         27.90         27.73         1.47 o                         
   2 -10   1          0.56          0.20         0.29 o                         
   3 -10   1          0.24          0.02         0.29 o                         
   4 -10   1         16.60         14.33         0.73 o                         
   5 -10   1          7.23          7.11         1.50 o                         
   6 -10   1          1.61          2.25         0.94 o                         
  -6  -9   1          6.26          4.05         1.41 o                         
  -5  -9   1          0.30         -0.05         0.42 o                         
  -4  -9   1         27.54         26.72         1.36 o                         
  -3  -9   1          3.43          3.51         0.48 o                         
  -2  -9   1          0.78          0.92         0.33 o                         
  -1  -9   1          1.53          0.61         0.30 o                         
   0  -9   1         62.74         66.73         1.60 o                         
   1  -9   1         21.31         19.39         0.76 o                         
   2  -9   1          0.12          0.34         0.19 o                         
   3  -9   1          3.80          4.02         0.39 o                         
   4  -9   1          0.51          0.87         0.23 o                         
   5  -9   1          1.10          0.79         0.35 o                         
   6  -9   1         17.75         17.16         1.47 o                         
  -7  -8   1          2.78          2.29         0.70 o                         
  -6  -8   1         13.64         17.35         1.42 o                         
  -5  -8   1          0.95          0.10         0.59 o                         
  -4  -8   1          8.41          7.16         0.53 o                         
  -3  -8   1         13.56         12.59         0.62 o                         
  -2  -8   1          0.59          0.12         0.17 o                         
  -1  -8   1         58.08         58.48         1.56 o                         
   0  -8   1         98.23         93.10         1.96 o                         
   1  -8   1          3.04          3.10         0.31 o                         
   2  -8   1          1.14          2.20         0.47 o                         
   3  -8   1          3.04          3.30         0.40 o                         
   4  -8   1          1.62          1.15         0.22 o                         
   5  -8   1         16.82         17.32         0.66 o                         
   6  -8   1         10.76         11.96         0.64 o                         
  -8  -7   1          0.41         -0.72         0.72 o                         
  -7  -7   1          0.31          1.49         0.51 o                         
  -6  -7   1          3.38          3.19         0.58 o                         
  -5  -7   1         35.01         35.35         1.11 o                         
  -4  -7   1         10.32          8.14         0.64 o                         
  -3  -7   1          1.39          1.14         0.22 o                         
  -2  -7   1          1.10          1.00         0.28 o                         
  -1  -7   1         78.71         80.49         1.44 o                         
   0  -7   1        116.97        110.91         2.03 o                         
   1  -7   1        191.89        194.28         2.22 o                         
   2  -7   1          1.45          1.21         0.26 o                         
   3  -7   1          0.12          0.05         0.14 o                         
   4  -7   1         13.71         13.62         0.70 o                         
   5  -7   1          0.02         -0.01         0.15 o                         
   6  -7   1          2.75          3.12         0.36 o                         
   7  -7   1          3.67          4.23         0.63 o                         
  -8  -6   1          2.08          1.66         0.72 o                         
  -7  -6   1          8.61          9.32         0.90 o                         
  -6  -6   1         48.57         53.66         2.07 o                         
  -5  -6   1          6.61          6.56         0.57 o                         
  -4  -6   1         23.65         25.23         0.74 o                         
  -3  -6   1         24.68         25.30         0.76 o                         
  -2  -6   1          3.09          2.93         0.30 o                         
  -1  -6   1         13.44         12.60         0.59 o                         
   0  -6   1          2.57          1.75         0.18 o                         
   1  -6   1         89.46         84.35         1.24 o                         
   2  -6   1         80.07         89.49         1.48 o                         
   3  -6   1          1.63          1.40         0.19 o                         
   4  -6   1         49.78         51.21         0.95 o                         
   5  -6   1          4.20          4.23         0.35 o                         
   6  -6   1         81.51         84.63         1.64 o                         
   7  -6   1         36.17         38.60         2.02 o                         
  -9  -5   1          0.74          1.31         0.70 o                         
  -8  -5   1          0.69          0.18         0.41 o                         
  -7  -5   1          0.16          0.39         0.30 o                         
  -6  -5   1          0.37          0.56         0.24 o                         
  -5  -5   1         86.82         84.81         1.59 o                         
  -4  -5   1          4.10          3.55         0.32 o                         
  -3  -5   1         98.20         97.59         1.38 o                         
  -2  -5   1        351.37        365.41         3.97 o                         
  -1  -5   1          7.16          8.57         0.40 o                         
   0  -5   1        448.21        467.85         4.11 o                         
   1  -5   1          0.97          3.08         0.29 o                         
   2  -5   1        113.79        132.84         1.42 o                         
   3  -5   1         20.57         21.19         0.50 o                         
   4  -5   1        130.32        127.71         1.90 o                         
   5  -5   1        110.15        111.19         1.94 o                         
   6  -5   1         13.76         14.52         0.88 o                         
   7  -5   1         10.99         11.67         2.19 o                         
  -9  -4   1          0.83          1.06         0.52 o                         
  -8  -4   1          3.69          5.29         1.01 o                         
  -7  -4   1         40.60         38.49         1.23 o                         
  -6  -4   1         12.17         13.75         0.66 o                         
  -5  -4   1         69.36         69.99         1.64 o                         
  -4  -4   1         54.39         50.34         1.08 o                         
  -3  -4   1         42.15         41.39         0.88 o                         
  -2  -4   1          9.92          7.34         0.35 o                         
  -1  -4   1          1.39          1.42         0.24 o                         
   0  -4   1        752.96        719.61         6.83 o                         
   1  -4   1        797.75        788.57         6.23 o                         
   2  -4   1         47.79         51.77         0.89 o                         
   3  -4   1         22.22         22.63         0.62 o                         
   4  -4   1          0.85          0.40         0.11 o                         
   5  -4   1         50.68         51.03         1.19 o                         
   6  -4   1          3.35          1.80         0.46 o                         
   7  -4   1          0.10          0.30         0.19 o                         
   8  -4   1          4.72          5.02         0.90 o                         
   9  -4   1          0.20          0.72         0.35 o                         
  -9  -3   1          5.67          7.45         1.58 o                         
  -8  -3   1          2.74          3.59         0.67 o                         
  -7  -3   1         70.76         63.15         1.50 o                         
  -6  -3   1          0.51          0.49         0.20 o                         
  -5  -3   1        381.43        372.67         4.40 o                         
  -4  -3   1         12.54         14.71         0.57 o                         
  -3  -3   1        157.99        170.00         1.95 o                         
  -2  -3   1        105.34        124.20         2.29 o                         
  -1  -3   1        529.12        536.47         4.31 o                         
   0  -3   1          2.79          1.93         0.32 o                         
   1  -3   1        227.32        225.75         1.88 o                         
   2  -3   1        103.87         96.75         1.07 o                         
   3  -3   1        306.07        289.00         4.57 o                         
   4  -3   1        455.59        446.56         4.55 o                         
   5  -3   1         52.49         51.62         2.74 o                         
   6  -3   1         12.00          9.93         0.40 o                         
   7  -3   1         27.14         23.63         0.76 o                         
   8  -3   1          0.26         -0.01         0.24 o                         
   9  -3   1          0.00          0.08         0.39 o                         
  10  -3   1          0.15         -0.59         0.59 o                         
  -9  -2   1         13.93         15.46         1.99 o                         
  -8  -2   1          2.09          2.05         0.40 o                         
  -7  -2   1          1.71          1.21         0.30 o                         
  -6  -2   1         63.94         63.53         1.35 o                         
  -5  -2   1          6.76          4.84         0.43 o                         
  -4  -2   1         28.41         31.20         0.74 o                         
  -3  -2   1        629.60        637.34         4.64 o                         
  -2  -2   1        394.43        374.63         3.38 o                         
  -1  -2   1         34.14         45.05         0.88 o                         
   1  -2   1         18.76         15.81         0.33 o                         
   2  -2   1         26.33         33.88         0.70 o                         
   3  -2   1         23.43         21.17         0.49 o                         
   4  -2   1       1808.84       1923.54        29.21 o                         
   5  -2   1         45.60         44.05         0.80 o                         
   6  -2   1         16.94         19.16         0.55 o                         
   7  -2   1          1.04          1.23         0.19 o                         
   8  -2   1          5.07          4.29         0.42 o                         
   9  -2   1          6.51          4.85         0.90 o                         
  10  -2   1          7.04          8.62         1.11 o                         
  -9  -1   1          5.18          5.47         1.23 o                         
  -8  -1   1          2.47          2.15         0.46 o                         
  -7  -1   1         37.33         32.75         1.26 o                         
  -6  -1   1          0.05         -0.11         0.12 o                         
  -5  -1   1         13.65         14.29         0.57 o                         
  -4  -1   1         22.23         22.63         0.58 o                         
  -3  -1   1        448.77        450.87         3.43 o                         
  -2  -1   1        555.26        530.10         4.01 o                         
   0  -1   1        119.68        102.60         1.27 o                         
   1  -1   1        441.78        394.99         4.35 o                         
   2  -1   1          2.14          1.84         0.12 o                         
   3  -1   1        267.34        280.57         2.27 o                         
   4  -1   1         46.52         65.13         0.87 o                         
   5  -1   1         21.46         22.52         0.51 o                         
   6  -1   1         11.84         12.64         0.41 o                         
   7  -1   1         17.61         13.22         0.57 o                         
   8  -1   1         37.10         30.39         0.73 o                         
   9  -1   1          1.86          1.19         0.24 o                         
  10  -1   1          3.86          4.75         0.94 o                         
  -9   0   1          0.17          0.98         0.57 o                         
  -8   0   1          6.08          5.62         0.68 o                         
  -7   0   1        147.11        122.29         2.10 o                         
  -6   0   1         21.43         15.67         0.66 o                         
  -5   0   1         70.26         65.65         1.19 o                         
  -4   0   1          4.83          4.72         0.29 o                         
  -3   0   1        181.51        189.71         2.07 o                         
  -2   0   1         25.63         23.13         0.43 o                         
  -1   0   1        523.43        489.37         5.35 o                         
   1   0   1        184.09        193.95         2.16 o                         
   3   0   1        573.95        550.41         4.59 o                         
   4   0   1        844.16        870.35         7.50 o                         
   5   0   1         80.06         71.94         1.18 o                         
   6   0   1         14.29         14.42         0.54 o                         
   7   0   1         61.45         53.00         1.29 o                         
   8   0   1         13.23         11.18         0.57 o                         
   9   0   1          0.77          0.55         0.23 o                         
  10   0   1          4.96          5.26         0.73 o                         
  -9   1   1          5.00          5.43         0.96 o                         
  -8   1   1          1.12          1.05         0.39 o                         
  -7   1   1         23.37         16.75         0.85 o                         
  -6   1   1         27.20         24.21         0.85 o                         
  -5   1   1          5.48          7.12         0.38 o                         
  -4   1   1          0.00          1.01         0.14 o                         
  -2   1   1         85.70         79.42         1.13 o                         
  -1   1   1        153.03        153.47         1.76 o                         
   0   1   1         55.39         48.22         0.73 o                         
   2   1   1          6.90         10.01         0.28 o                         
   3   1   1        286.96        277.60         3.23 o                         
   4   1   1        375.94        400.51         4.30 o                         
   5   1   1         53.37         51.34         1.03 o                         
   6   1   1         28.58         27.56         0.79 o                         
   7   1   1         47.74         45.14         1.24 o                         
   8   1   1          0.50          0.49         0.21 o                         
   9   1   1          0.01          0.01         0.25 o                         
  10   1   1          4.02          5.84         0.81 o                         
  -9   2   1          3.55          2.76         0.76 o                         
  -8   2   1          1.09          1.13         0.78 o                         
  -7   2   1          5.80          4.36         0.52 o                         
  -6   2   1         10.58          7.72         0.52 o                         
  -5   2   1         22.35         23.36         0.77 o                         
  -4   2   1         39.35         46.36         0.96 o                         
  -3   2   1        334.36        329.36         3.17 o                         
  -2   2   1        259.44        237.23         2.57 o                         
  -1   2   1         26.71         21.87         0.34 o                         
   2   2   1         43.26         39.69         0.60 o                         
   3   2   1        171.10        190.14         1.80 o                         
   4   2   1          0.68          1.15         0.19 o                         
   5   2   1         22.34         18.47         0.58 o                         
   6   2   1        255.64        244.43         2.76 o                         
   7   2   1         15.96         12.88         0.79 o                         
   8   2   1          5.95          3.03         0.36 o                         
   9   2   1         29.12         35.80         1.18 o                         
  10   2   1          0.62          0.80         0.84 o                         
  -9   3   1          0.28          0.06         0.49 o                         
  -8   3   1          0.25          0.17         0.32 o                         
  -7   3   1          4.59          4.59         0.43 o                         
  -6   3   1         11.07         10.86         0.67 o                         
  -5   3   1          0.33          0.33         0.13 o                         
  -4   3   1        327.56        313.35         2.91 o                         
  -3   3   1          1.12          1.51         0.18 o                         
  -2   3   1         48.03         47.20         0.70 o                         
  -1   3   1        187.39        162.18         1.23 o                         
   0   3   1        528.38        508.00         3.46 o                         
   1   3   1        702.61        701.24         8.81 o                         
   2   3   1         25.35         23.36         0.53 o                         
   3   3   1        168.31        190.21         1.88 o                         
   4   3   1          4.18          6.13         0.33 o                         
   5   3   1          3.61          3.13         0.27 o                         
   6   3   1         59.57         56.23         1.06 o                         
   7   3   1         58.05         57.91         1.13 o                         
   8   3   1         10.73         10.94         0.56 o                         
   9   3   1          1.04          0.81         0.31 o                         
  10   3   1          0.89          0.14         0.59 o                         
  -9   4   1          2.13          1.04         0.68 o                         
  -8   4   1          2.57          2.67         0.71 o                         
  -7   4   1          0.15          0.47         0.20 o                         
  -6   4   1         47.32         44.68         1.11 o                         
  -5   4   1         74.58         78.90         1.42 o                         
  -4   4   1          1.39          0.54         0.13 o                         
  -3   4   1        118.19        126.56         1.66 o                         
  -2   4   1         18.34         22.01         0.49 o                         
  -1   4   1        598.89        645.66         4.16 o                         
   0   4   1          4.76          4.26         0.21 o                         
   1   4   1         50.55         58.53         0.88 o                         
   2   4   1         96.07        111.02         1.39 o                         
   3   4   1        383.76        408.02         3.47 o                         
   4   4   1        139.64        153.34         1.83 o                         
   5   4   1          2.03          1.48         0.21 o                         
   6   4   1        339.75        332.84         3.15 o                         
   7   4   1         44.82         46.46         1.06 o                         
   8   4   1          1.71          1.52         0.34 o                         
   9   4   1          0.47          1.14         0.37 o                         
  10   4   1          5.32          5.96         1.15 o                         
  -9   5   1          4.17          5.24         1.33 o                         
  -8   5   1          0.32         -0.43         0.43 o                         
  -7   5   1          3.21          3.61         0.82 o                         
  -6   5   1         47.54         47.87         1.17 o                         
  -5   5   1        346.37        351.96         5.26 o                         
  -4   5   1         63.61         64.32         1.34 o                         
  -3   5   1         73.30         80.02         1.16 o                         
  -2   5   1         12.57         14.43         0.39 o                         
  -1   5   1        205.20        230.86         2.24 o                         
   0   5   1        446.26        446.90         3.18 o                         
   1   5   1        736.03        727.20         5.59 o                         
   2   5   1        221.66        227.82         2.36 o                         
   3   5   1          1.85          1.22         0.18 o                         
   4   5   1          0.01          0.02         0.12 o                         
   5   5   1          3.85          3.74         0.38 o                         
   6   5   1         39.72         37.82         0.94 o                         
   7   5   1         59.43         61.08         1.26 o                         
   8   5   1          0.03         -0.16         0.28 o                         
   9   5   1          2.56          2.09         0.84 o                         
  10   5   1          2.28          2.35         0.92 o                         
  -8   6   1          2.12          1.50         0.88 o                         
  -7   6   1          1.13          0.53         0.44 o                         
  -6   6   1          2.60          2.94         0.33 o                         
  -5   6   1         49.65         49.44         1.26 o                         
  -4   6   1         11.50         12.41         0.53 o                         
  -3   6   1          0.02         -0.10         0.10 o                         
  -2   6   1          5.07          5.58         0.52 o                         
  -1   6   1         37.01         40.90         0.91 o                         
   0   6   1        251.77        244.72         2.24 o                         
   1   6   1        135.45        146.38         1.94 o                         
   2   6   1        137.08        135.29         1.91 o                         
   3   6   1         26.12         26.35         0.75 o                         
   4   6   1         20.07         22.55         0.80 o                         
   5   6   1          1.30          0.99         0.21 o                         
   6   6   1         49.43         49.55         1.17 o                         
   7   6   1         13.54         13.66         0.65 o                         
   8   6   1          8.01         10.17         0.95 o                         
   9   6   1          6.51          6.82         1.31 o                         
  -7   7   1          0.01         -0.21         0.31 o                         
  -6   7   1         22.15         23.61         0.77 o                         
  -5   7   1         36.52         36.12         0.98 o                         
  -4   7   1         87.46         89.81         1.50 o                         
  -3   7   1          2.55          2.06         0.26 o                         
  -2   7   1          3.33          2.69         0.30 o                         
  -1   7   1          0.00          0.00         0.11 o                         
   0   7   1          0.11          0.06         0.13 o                         
   1   7   1        108.71        113.92         1.66 o                         
   2   7   1          1.67          1.13         0.19 o                         
   3   7   1          0.31          0.29         0.19 o                         
   4   7   1          5.18          5.18         0.41 o                         
   5   7   1         20.08         18.43         0.76 o                         
   6   7   1         29.37         27.56         0.91 o                         
   7   7   1         29.27         32.40         2.62 o                         
   8   7   1          0.57          1.22         0.58 o                         
   9   7   1          0.18         -0.47         0.47 o                         
  -6   8   1          4.77          4.11         0.97 o                         
  -5   8   1         39.16         44.05         1.53 o                         
  -4   8   1         17.86         19.13         0.80 o                         
  -3   8   1          5.45          4.76         0.70 o                         
  -2   8   1          0.04         -0.17         0.17 o                         
  -1   8   1          1.47          2.00         0.29 o                         
   0   8   1        117.40        114.57         1.65 o                         
   1   8   1        364.21        364.73         3.62 o                         
   2   8   1         24.42         23.18         0.75 o                         
   3   8   1          0.11         -0.15         0.15 o                         
   4   8   1         13.37         11.29         0.62 o                         
   5   8   1         10.59          8.23         0.79 o                         
   6   8   1          2.37          3.16         0.57 o                         
   7   8   1         10.69         10.12         2.33 o                         
   8   8   1          8.36         11.61         2.07 o                         
  -6   9   1          4.58          5.55         0.73 o                         
  -5   9   1          0.24          0.10         0.31 o                         
  -4   9   1         11.73         10.65         0.71 o                         
  -3   9   1         11.96         10.88         0.57 o                         
  -2   9   1          1.81          1.38         0.23 o                         
  -1   9   1          1.96          2.68         0.33 o                         
   0   9   1          3.13          3.44         0.35 o                         
   1   9   1         10.71          8.77         0.45 o                         
   2   9   1          0.90          0.17         0.22 o                         
   3   9   1          0.27          0.05         0.19 o                         
   4   9   1         21.65         19.01         0.91 o                         
   5   9   1          0.00          0.04         0.42 o                         
   6   9   1          4.83          5.82         1.15 o                         
   7   9   1          1.36          1.24         0.53 o                         
   8   9   1          0.04         -0.41         0.64 o                         
  -5  10   1          0.10          0.60         0.34 o                         
  -4  10   1          1.83          1.24         0.46 o                         
  -3  10   1          1.45          1.49         0.30 o                         
  -2  10   1         13.09         13.08         0.76 o                         
  -1  10   1          1.40          1.13         0.27 o                         
   0  10   1         12.92         13.26         0.73 o                         
   1  10   1          2.90          3.22         0.47 o                         
   2  10   1          2.67          2.23         0.29 o                         
   3  10   1          0.10         -0.58         0.58 o                         
   4  10   1          7.92          6.43         0.61 o                         
   5  10   1          0.04          0.02         0.46 o                         
   6  10   1          1.08          0.42         0.53 o                         
   7  10   1          0.08         -0.33         0.76 o                         
  -4  11   1          0.79         -0.48         0.48 o                         
  -3  11   1          3.68          2.78         0.52 o                         
  -2  11   1          1.74          0.96         0.37 o                         
  -1  11   1          0.00         -0.13         0.38 o                         
   0  11   1         11.34         11.06         0.91 o                         
   1  11   1          0.56          0.33         0.32 o                         
   2  11   1          2.51          1.76         0.30 o                         
   3  11   1          1.42          0.95         0.36 o                         
   4  11   1          0.62          0.60         0.59 o                         
   5  11   1          2.34          3.97         1.25 o                         
  -3  12   1          8.27          7.86         1.11 o                         
  -2  12   1          0.00          0.02         0.64 o                         
  -1  12   1          1.19          3.17         0.84 o                         
   0  12   1          1.34          1.50         1.88 o                         
   1  12   1          0.05          0.49         0.39 o                         
   2  12   1          4.89          5.45         1.45 o                         
   3  12   1          3.99          1.56         0.90 o                         
   4  12   1          0.76          0.06         0.64 o                         
  -1 -12   2          3.02          3.36         1.00 o                         
   0 -12   2          1.12         -0.29         0.86 o                         
   1 -12   2          5.69          5.04         1.62 o                         
   2 -12   2          0.19          0.45         0.55 o                         
  -3 -11   2          0.02         -0.78         0.78 o                         
  -2 -11   2          0.64          2.70         1.11 o                         
  -1 -11   2          1.57         -0.72         0.72 o                         
   0 -11   2          4.75          5.10         1.16 o                         
   1 -11   2         10.30          9.16         0.96 o                         
   2 -11   2          0.09         -0.60         0.60 o                         
   3 -11   2          0.01         -0.49         0.49 o                         
   4 -11   2          0.92          0.59         0.74 o                         
   5 -11   2          0.21          0.10         0.74 o                         
  -5 -10   2          0.65         -0.29         0.78 o                         
  -4 -10   2          0.99          0.39         0.59 o                         
  -3 -10   2          0.40         -0.61         0.61 o                         
  -2 -10   2          0.29         -0.21         0.61 o                         
  -1 -10   2          0.00         -0.54         0.64 o                         
   0 -10   2         19.24         17.63         1.67 o                         
   1 -10   2          1.98          1.84         0.35 o                         
   2 -10   2          2.08          1.34         0.38 o                         
   3 -10   2          6.70          7.33         0.52 o                         
   4 -10   2          0.50          0.03         0.37 o                         
   5 -10   2          1.59          2.17         0.72 o                         
   6 -10   2          1.33          1.68         0.84 o                         
  -6  -9   2          0.47         -0.39         0.72 o                         
  -5  -9   2          8.29          4.75         1.41 o                         
  -4  -9   2          0.57          0.84         0.68 o                         
  -3  -9   2          0.11          0.61         0.66 o                         
  -2  -9   2          1.91          2.22         0.38 o                         
  -1  -9   2         32.59         33.21         1.15 o                         
   0  -9   2         16.51         17.68         0.84 o                         
   1  -9   2         40.10         43.22         1.46 o                         
   2  -9   2          2.05          1.79         0.47 o                         
   3  -9   2          2.46          2.32         0.31 o                         
   4  -9   2          0.48          0.78         0.34 o                         
   5  -9   2          7.99          8.51         0.82 o                         
   6  -9   2         16.38         19.27         1.23 o                         
  -7  -8   2          5.16          7.11         1.66 o                         
  -6  -8   2          4.50          3.49         0.72 o                         
  -5  -8   2          0.06          0.09         0.28 o                         
  -4  -8   2          0.17          0.10         0.73 o                         
  -3  -8   2          9.29          9.74         0.72 o                         
  -2  -8   2          0.01         -0.24         0.24 o                         
  -1  -8   2         12.10         13.68         0.97 o                         
   0  -8   2         25.69         25.71         0.91 o                         
   1  -8   2          6.12          4.96         0.48 o                         
   2  -8   2         10.81         11.74         0.72 o                         
   3  -8   2          5.02          4.57         0.40 o                         
   4  -8   2         14.67         13.78         0.74 o                         
   5  -8   2          2.42          2.15         0.30 o                         
   6  -8   2         14.65         15.15         0.65 o                         
   7  -8   2          2.34          1.53         0.36 o                         
  -7  -7   2          0.78          0.63         1.60 o                         
  -6  -7   2          5.41          7.23         0.77 o                         
  -5  -7   2          3.39          2.50         0.67 o                         
  -4  -7   2         13.23         13.27         0.89 o                         
  -3  -7   2          2.05          2.54         0.30 o                         
  -2  -7   2          1.16          0.67         0.38 o                         
  -1  -7   2         40.23         41.40         1.13 o                         
   0  -7   2          0.99          0.37         0.21 o                         
   1  -7   2         24.57         24.94         0.93 o                         
   2  -7   2          0.12          0.32         0.18 o                         
   3  -7   2          4.75          5.46         0.40 o                         
   4  -7   2          0.70          0.42         0.16 o                         
   5  -7   2          9.09         10.05         0.60 o                         
   6  -7   2         13.05         13.12         0.57 o                         
   7  -7   2          0.13         -0.24         0.24 o                         
  -8  -6   2          0.26         -0.31         0.61 o                         
  -7  -6   2          2.83          2.81         2.59 o                         
  -6  -6   2          1.16          0.75         0.42 o                         
  -5  -6   2          4.34          4.28         0.49 o                         
  -4  -6   2          1.65          1.02         0.21 o                         
  -3  -6   2          2.72          3.08         0.31 o                         
  -2  -6   2          5.24          5.23         0.43 o                         
  -1  -6   2          1.18          0.70         0.20 o                         
   0  -6   2         43.73         41.47         1.15 o                         
   1  -6   2          5.06          3.91         0.40 o                         
   2  -6   2         22.97         24.40         0.75 o                         
   3  -6   2         13.63         13.33         0.45 o                         
   4  -6   2          6.91          7.65         0.49 o                         
   5  -6   2         63.82         69.15         1.38 o                         
   6  -6   2          2.77          2.68         0.32 o                         
   7  -6   2          1.28          0.91         0.24 o                         
  -7  -5   2          4.50          3.54         1.47 o                         
  -6  -5   2          0.67          0.73         0.50 o                         
  -5  -5   2         57.85         54.15         1.49 o                         
  -4  -5   2          0.01         -0.09         0.13 o                         
  -3  -5   2          0.56          0.47         0.15 o                         
  -2  -5   2         22.54         22.82         0.84 o                         
  -1  -5   2        244.87        262.63         3.07 o                         
   0  -5   2         37.62         33.12         1.04 o                         
   1  -5   2         61.59         71.54         1.41 o                         
   2  -5   2         31.44         31.20         0.65 o                         
   3  -5   2          1.94          2.58         0.28 o                         
   4  -5   2         27.77         27.18         0.86 o                         
   5  -5   2         24.70         23.90         0.72 o                         
   6  -5   2         25.36         26.26         0.93 o                         
   7  -5   2          0.00         -0.16         0.18 o                         
   8  -5   2          0.36         -0.12         0.68 o                         
  -8  -4   2          1.14          1.23         0.94 o                         
  -7  -4   2          0.02         -0.31         0.93 o                         
  -6  -4   2          3.73          3.18         0.36 o                         
  -5  -4   2        187.06        195.55         2.59 o                         
  -4  -4   2          0.01          0.06         0.12 o                         
  -3  -4   2          9.25          8.07         0.39 o                         
  -2  -4   2         38.21         38.21         0.76 o                         
  -1  -4   2          4.72          3.81         0.36 o                         
   0  -4   2        173.00        180.24         2.10 o                         
   1  -4   2        652.70        599.68         6.53 o                         
   2  -4   2        581.87        586.63         9.54 o                         
   3  -4   2          1.77          3.13         0.30 o                         
   4  -4   2         69.59         75.40         1.27 o                         
   5  -4   2          0.63          0.55         0.16 o                         
   6  -4   2         39.40         39.12         1.10 o                         
   7  -4   2         17.99         16.38         0.75 o                         
   8  -4   2          0.00         -0.35         0.35 o                         
  -8  -3   2          8.27         11.14         1.88 o                         
  -7  -3   2          1.52          1.65         0.55 o                         
  -6  -3   2         12.02         12.58         0.77 o                         
  -5  -3   2         30.22         30.75         0.90 o                         
  -4  -3   2          0.01         -0.13         0.14 o                         
  -3  -3   2         72.67         80.51         1.27 o                         
  -2  -3   2         50.49         54.80         0.90 o                         
  -1  -3   2        120.37        117.05         1.25 o                         
   0  -3   2         68.62         70.29         1.39 o                         
   1  -3   2        446.08        468.16         4.71 o                         
   2  -3   2        140.74        127.55         1.73 o                         
   3  -3   2         12.88          9.71         0.43 o                         
   4  -3   2         24.03         24.55         0.68 o                         
   5  -3   2         41.20         41.94         1.04 o                         
   6  -3   2          0.27          0.15         0.13 o                         
   7  -3   2          3.54          3.37         0.34 o                         
   8  -3   2         53.63         49.88         1.80 o                         
  -9  -2   2          3.91          3.73         1.25 o                         
  -8  -2   2          5.89          7.74         1.33 o                         
  -7  -2   2         11.10          9.61         0.71 o                         
  -6  -2   2          5.54          5.19         0.49 o                         
  -5  -2   2         77.85         73.78         1.40 o                         
  -4  -2   2        241.95        244.57         2.67 o                         
  -3  -2   2          6.42          7.44         0.36 o                         
  -2  -2   2          0.00          0.55         0.10 o                         
  -1  -2   2         32.70         36.93         0.63 o                         
   0  -2   2        757.81        708.40         9.04 o                         
   1  -2   2          5.86          4.69         0.17 o                         
   2  -2   2        595.63        608.00         6.22 o                         
   3  -2   2         52.86         55.42         1.01 o                         
   4  -2   2         89.91         91.94         1.23 o                         
   5  -2   2         17.89         16.88         0.83 o                         
   6  -2   2          0.34          1.33         0.16 o                         
   7  -2   2          6.57          7.01         0.44 o                         
   8  -2   2         17.65         14.59         0.66 o                         
   9  -2   2          0.22          0.28         0.43 o                         
  10  -2   2          0.11          0.68         0.55 o                         
  -8  -1   2          0.01         -0.39         0.49 o                         
  -7  -1   2          0.92          0.55         0.22 o                         
  -6  -1   2          3.02          2.64         0.34 o                         
  -5  -1   2         66.13         66.62         1.33 o                         
  -4  -1   2          7.58          6.97         0.36 o                         
  -3  -1   2        693.39        729.14         7.14 o                         
  -2  -1   2         73.58         72.84         0.94 o                         
  -1  -1   2         78.63         83.07         0.94 o                         
   0  -1   2        387.59        349.64         3.24 o                         
   3  -1   2         75.65         80.31         1.05 o                         
   4  -1   2        177.68        188.28         2.04 o                         
   5  -1   2         18.89         23.36         0.64 o                         
   6  -1   2         39.41         44.52         0.93 o                         
   7  -1   2         54.24         50.84         1.08 o                         
   8  -1   2         49.53         45.70         1.12 o                         
   9  -1   2          2.67          3.35         0.43 o                         
  10  -1   2          0.44         -0.39         0.43 o                         
  -8   0   2          4.14          5.04         1.24 o                         
  -7   0   2         19.26         18.20         0.78 o                         
  -6   0   2          0.79          0.50         0.23 o                         
  -5   0   2          0.24          0.22         0.12 o                         
  -4   0   2         35.69         36.95         0.77 o                         
  -3   0   2         24.95         25.95         0.59 o                         
  -2   0   2          6.56          6.51         0.27 o                         
   1   0   2          4.88          8.71         0.27 o                         
   2   0   2        951.77        845.12        17.71 o                         
   3   0   2         17.36         15.01         0.53 o                         
   4   0   2        152.92        169.51         2.10 o                         
   5   0   2         16.12         16.58         0.53 o                         
   6   0   2          0.12          0.17         0.11 o                         
   7   0   2         44.28         37.20         0.94 o                         
   8   0   2         10.24          6.66         0.63 o                         
   9   0   2          4.80          4.39         0.66 o                         
  10   0   2          0.01          0.26         0.38 o                         
  11   0   2          1.78          5.20         1.07 o                         
  -8   1   2          0.09          0.53         0.45 o                         
  -7   1   2          4.27          3.36         0.50 o                         
  -6   1   2          9.90          5.73         0.50 o                         
  -5   1   2         47.86         43.17         1.29 o                         
  -4   1   2        152.59        154.44         1.67 o                         
  -3   1   2        111.49        126.90         1.35 o                         
  -2   1   2        323.48        336.58         4.03 o                         
  -1   1   2        112.83        104.98         0.96 o                         
   0   1   2          0.98          1.13         0.08 o                         
   2   1   2        210.30        218.77         1.90 o                         
   3   1   2         20.66         24.55         0.51 o                         
   4   1   2         40.12         40.82         0.94 o                         
   5   1   2         45.28         46.35         0.79 o                         
   6   1   2        145.07        134.05         1.90 o                         
   7   1   2          2.06          1.72         0.25 o                         
   8   1   2         31.37         28.43         1.13 o                         
   9   1   2          0.63          0.61         0.27 o                         
  10   1   2         12.55         14.53         1.18 o                         
  -8   2   2          6.20          5.55         1.07 o                         
  -7   2   2         32.35         27.66         1.15 o                         
  -6   2   2         42.28         37.02         1.08 o                         
  -5   2   2         11.31         11.80         0.56 o                         
  -4   2   2          2.20          1.31         0.22 o                         
  -3   2   2         21.38         19.95         0.59 o                         
  -2   2   2         41.80         48.43         0.87 o                         
  -1   2   2         89.21         94.46         0.89 o                         
   0   2   2          0.07          0.54         0.09 o                         
   1   2   2        611.00        601.06         3.92 o                         
   2   2   2        496.01        453.63         3.00 o                         
   3   2   2        315.20        349.41         2.78 o                         
   4   2   2         74.06         83.79         1.21 o                         
   5   2   2        126.07        133.45         1.75 o                         
   6   2   2        440.06        414.49         3.63 o                         
   7   2   2         93.44         97.48         1.50 o                         
   8   2   2         30.84         30.72         0.89 o                         
   9   2   2          0.02          0.03         0.28 o                         
  10   2   2         11.91         17.09         1.04 o                         
  -9   3   2          1.39          1.45         0.78 o                         
  -8   3   2          2.83          3.34         0.84 o                         
  -7   3   2          5.46          4.71         0.47 o                         
  -6   3   2         13.24         12.20         0.60 o                         
  -5   3   2        112.86        110.96         1.82 o                         
  -4   3   2          3.60          1.66         0.20 o                         
  -3   3   2          1.73          1.82         0.19 o                         
  -2   3   2        172.85        159.52         1.69 o                         
   0   3   2        527.00        555.41         4.08 o                         
   1   3   2        134.15        133.38         1.23 o                         
   2   3   2         55.10         47.68         0.70 o                         
   3   3   2        269.15        276.17         2.23 o                         
   4   3   2          2.24          3.04         0.25 o                         
   5   3   2        287.85        287.10         2.78 o                         
   6   3   2        603.91        592.76         4.93 o                         
   7   3   2         15.46         14.73         0.59 o                         
   8   3   2          0.84          0.90         0.20 o                         
   9   3   2          0.22          1.04         0.40 o                         
  10   3   2         19.51         25.81         1.17 o                         
  -9   4   2          2.08          3.17         0.74 o                         
  -7   4   2         14.06         16.92         1.09 o                         
  -6   4   2         11.51         11.94         0.73 o                         
  -5   4   2         36.36         39.10         1.03 o                         
  -4   4   2        148.26        136.55         2.20 o                         
  -3   4   2         16.53         15.74         0.56 o                         
  -2   4   2          1.86          0.12         0.13 o                         
  -1   4   2        198.06        195.93         1.64 o                         
   0   4   2        220.49        215.21         2.39 o                         
   1   4   2         53.96         57.44         0.82 o                         
   2   4   2          1.68          2.31         0.18 o                         
   3   4   2          0.03          0.21         0.10 o                         
   4   4   2          2.96          3.26         0.28 o                         
   5   4   2          6.48          5.69         0.41 o                         
   6   4   2        115.79        116.43         1.73 o                         
   7   4   2          0.19          0.13         0.17 o                         
   8   4   2          0.42          0.98         0.22 o                         
   9   4   2          9.79         11.17         0.84 o                         
  10   4   2         10.76         13.56         1.37 o                         
  -8   5   2          9.23         12.54         1.28 o                         
  -7   5   2          2.26          1.68         0.60 o                         
  -6   5   2         68.96         70.28         1.52 o                         
  -5   5   2         56.53         58.46         1.29 o                         
  -4   5   2        283.89        278.28         3.78 o                         
  -3   5   2         64.53         64.52         1.36 o                         
  -2   5   2         62.07         69.03         1.19 o                         
  -1   5   2        538.67        579.74         3.96 o                         
   0   5   2        117.58        119.28         1.27 o                         
   1   5   2          0.56          1.11         0.15 o                         
   2   5   2         14.15         12.67         0.39 o                         
   3   5   2        353.38        377.89         3.29 o                         
   4   5   2         43.08         40.27         1.28 o                         
   5   5   2          7.43          9.48         0.49 o                         
   6   5   2         32.81         34.66         0.93 o                         
   7   5   2         25.05         24.99         0.84 o                         
   8   5   2          0.23          0.34         0.23 o                         
   9   5   2          0.09          0.36         0.52 o                         
  10   5   2          0.16         -0.53         0.53 o                         
  -8   6   2         11.38         14.18         2.77 o                         
  -7   6   2          7.48         10.31         1.36 o                         
  -6   6   2          1.91          1.90         0.48 o                         
  -5   6   2          2.60          2.73         0.47 o                         
  -4   6   2         45.28         45.55         1.09 o                         
  -3   6   2          5.73          4.75         0.37 o                         
  -2   6   2         48.29         45.37         0.87 o                         
  -1   6   2         80.64         79.42         1.30 o                         
   0   6   2         85.51         91.55         1.16 o                         
   1   6   2         71.10         62.93         1.04 o                         
   2   6   2         11.46         12.87         0.45 o                         
   3   6   2          2.34          1.80         0.22 o                         
   4   6   2         10.17         12.95         0.66 o                         
   5   6   2        130.35        118.77         1.92 o                         
   6   6   2         22.64         21.79         0.76 o                         
   7   6   2          0.13          0.00         0.19 o                         
   8   6   2         10.83         11.35         0.93 o                         
   9   6   2          3.22          4.65         1.11 o                         
  10   6   2          0.30          0.76         0.70 o                         
  -7   7   2          0.95          0.18         0.36 o                         
  -6   7   2          0.50          0.49         0.28 o                         
  -5   7   2          1.21          1.16         0.35 o                         
  -4   7   2         19.76         18.27         0.98 o                         
  -3   7   2         15.47         15.88         0.59 o                         
  -2   7   2          6.47          8.20         0.46 o                         
  -1   7   2         20.63         17.34         0.59 o                         
   0   7   2         35.05         37.84         0.80 o                         
   1   7   2          4.23          2.88         0.27 o                         
   2   7   2         68.97         64.53         1.12 o                         
   3   7   2          1.24          2.26         0.27 o                         
   4   7   2         12.68         10.01         0.54 o                         
   5   7   2          4.08          5.01         0.46 o                         
   6   7   2         27.43         32.41         1.03 o                         
   7   7   2          7.21          8.32         0.75 o                         
   8   7   2          5.07          4.35         0.87 o                         
   9   7   2          3.36          2.07         0.90 o                         
  -7   8   2          1.88          2.09         0.55 o                         
  -6   8   2         13.05         13.10         0.75 o                         
  -5   8   2          1.73          1.27         0.46 o                         
  -4   8   2          0.22          0.21         0.24 o                         
  -3   8   2         12.26         11.59         0.82 o                         
  -2   8   2         23.39         20.94         0.71 o                         
  -1   8   2         10.57         11.81         0.59 o                         
   0   8   2          1.25          1.04         0.21 o                         
   1   8   2         28.08         27.79         0.71 o                         
   2   8   2        134.87        137.20         1.84 o                         
   3   8   2         58.34         59.08         1.19 o                         
   4   8   2          1.45          1.52         0.27 o                         
   5   8   2         12.74          9.92         0.61 o                         
   6   8   2         24.48         24.75         1.20 o                         
   7   8   2          0.69          0.60         0.53 o                         
   8   8   2          1.18          1.86         0.84 o                         
  -6   9   2          1.09          2.46         0.39 o                         
  -5   9   2          0.92          0.90         0.38 o                         
  -4   9   2         12.08         10.32         0.60 o                         
  -3   9   2          8.97          7.33         0.51 o                         
  -2   9   2         29.27         27.01         1.05 o                         
  -1   9   2          8.16          8.20         0.52 o                         
   0   9   2         22.46         23.93         0.90 o                         
   1   9   2        142.86        145.83         3.28 o                         
   2   9   2          0.46          0.41         0.21 o                         
   3   9   2          2.17          2.07         0.29 o                         
   4   9   2          3.52          3.03         0.35 o                         
   5   9   2          6.46          5.04         0.59 o                         
   6   9   2          0.18          0.59         0.34 o                         
   7   9   2          0.45          0.61         0.63 o                         
   8   9   2          1.40          2.99         1.25 o                         
  -5  10   2          4.52          4.61         0.61 o                         
  -4  10   2          1.00         -0.07         0.33 o                         
  -3  10   2          0.49          1.21         0.37 o                         
  -2  10   2          5.29          5.02         0.45 o                         
  -1  10   2          0.06         -0.08         0.20 o                         
   0  10   2          3.26          4.68         0.46 o                         
   1  10   2          0.17         -0.17         0.17 o                         
   2  10   2         10.90         12.06         0.62 o                         
   3  10   2          2.21          1.37         0.31 o                         
   4  10   2          1.86          1.55         0.48 o                         
   5  10   2          0.59          0.79         0.31 o                         
   6  10   2          0.06         -0.38         1.38 o                         
   7  10   2          6.25          5.95         1.04 o                         
  -4  11   2          0.01         -0.10         0.32 o                         
  -3  11   2          4.58          5.26         0.54 o                         
  -2  11   2          0.19          0.37         0.26 o                         
  -1  11   2          0.20          0.15         0.25 o                         
   0  11   2          0.94          1.44         0.32 o                         
   1  11   2         21.40         20.39         1.32 o                         
   2  11   2          0.02         -0.10         0.29 o                         
   3  11   2          0.43         -0.01         0.27 o                         
   4  11   2          8.71         11.44         0.98 o                         
   5  11   2          1.67          1.35         1.25 o                         
   6  11   2          6.04          5.90         1.56 o                         
  -2  12   2          0.00          0.01         0.49 o                         
  -1  12   2          0.82          0.06         0.42 o                         
   0  12   2          7.83          7.78         0.69 o                         
   1  12   2         11.72         13.45         0.93 o                         
   2  12   2          3.99          3.75         0.46 o                         
   3  12   2          2.18          1.11         0.84 o                         
   4  12   2          0.71          1.92         0.82 o                         
   0  13   2          0.00         -0.63         0.80 o                         
   1  13   2          1.78          2.46         1.13 o                         
  -2 -11   3          0.02          1.95         0.72 o                         
  -1 -11   3          0.64          0.74         0.61 o                         
   0 -11   3          0.24          0.23         0.80 o                         
   1 -11   3          1.08          1.24         0.51 o                         
   2 -11   3          0.50          0.70         0.40 o                         
   3 -11   3          0.99          0.82         0.96 o                         
   4 -11   3          0.41         -0.23         0.80 o                         
  -4 -10   3          0.59         -0.49         0.94 o                         
  -3 -10   3          1.86          2.13         1.13 o                         
  -2 -10   3          0.14         -0.53         0.68 o                         
  -1 -10   3          0.96          0.51         0.72 o                         
   0 -10   3         13.84         12.44         1.34 o                         
   1 -10   3          4.78          5.28         0.69 o                         
   2 -10   3          0.31          0.52         0.55 o                         
   3 -10   3          3.28          2.99         0.46 o                         
   4 -10   3          7.58          4.46         1.27 o                         
   5 -10   3          0.91          1.25         0.53 o                         
   6 -10   3          2.97          2.11         0.88 o                         
  -5  -9   3          0.57          0.53         0.90 o                         
  -4  -9   3          2.95          2.95         1.23 o                         
  -3  -9   3          1.53          0.61         0.68 o                         
  -2  -9   3          1.61         -0.10         0.45 o                         
  -1  -9   3          4.22          4.08         0.83 o                         
   0  -9   3         22.73         26.75         1.39 o                         
   1  -9   3          0.10          0.13         0.22 o                         
   2  -9   3          0.36         -0.20         0.20 o                         
   3  -9   3          2.91          1.99         0.29 o                         
   4  -9   3          0.70          0.70         0.62 o                         
   5  -9   3          0.21          0.25         0.34 o                         
   6  -9   3          1.69          1.61         0.44 o                         
   7  -9   3          0.29         -0.54         0.54 o                         
  -6  -8   3          1.93          1.02         0.98 o                         
  -5  -8   3          1.24          1.06         0.92 o                         
  -4  -8   3         33.76         36.68         3.24 o                         
  -2  -8   3          0.51          0.17         0.26 o                         
  -1  -8   3          1.59          1.98         0.35 o                         
   0  -8   3          2.71          3.16         0.44 o                         
   1  -8   3         15.67         16.63         0.79 o                         
   2  -8   3          0.01         -0.20         0.20 o                         
   3  -8   3          0.00         -0.19         0.19 o                         
   4  -8   3          0.78          0.24         0.24 o                         
   5  -8   3          0.01          0.38         0.21 o                         
   6  -8   3          0.28          0.36         0.26 o                         
   7  -8   3         14.20         15.25         0.84 o                         
  -7  -7   3          0.81          1.39         0.76 o                         
  -6  -7   3          2.43          2.04         0.70 o                         
  -5  -7   3          0.39          0.17         0.38 o                         
  -4  -7   3          0.52          0.86         0.29 o                         
  -3  -7   3          3.18          2.79         0.39 o                         
  -2  -7   3          8.19          8.25         0.68 o                         
  -1  -7   3          1.46          1.32         0.30 o                         
   0  -7   3         18.04         16.88         0.73 o                         
   1  -7   3         12.99         15.12         0.67 o                         
   2  -7   3          7.67          7.09         0.53 o                         
   3  -7   3         27.15         30.43         0.73 o                         
   4  -7   3          2.68          1.91         0.27 o                         
   5  -7   3          0.22          0.36         0.22 o                         
   6  -7   3          0.30          0.41         0.19 o                         
   7  -7   3          5.92          4.42         0.57 o                         
  -7  -6   3          0.19          1.07         0.48 o                         
  -6  -6   3          0.06          0.01         0.45 o                         
  -5  -6   3         21.27         20.00         1.63 o                         
  -4  -6   3         92.09         90.99         1.58 o                         
  -3  -6   3          0.14          0.10         0.12 o                         
  -2  -6   3          2.04          2.28         0.32 o                         
  -1  -6   3         20.76         21.85         0.80 o                         
   0  -6   3         12.88         26.99         2.34 o                         
   1  -6   3         22.95         25.76         0.81 o                         
   2  -6   3         49.85         52.03         1.39 o                         
   3  -6   3          0.69          0.24         0.10 o                         
   4  -6   3         16.92         16.54         0.79 o                         
   5  -6   3          8.50          8.07         0.82 o                         
   6  -6   3        195.81        204.81         5.78 o                         
   7  -6   3         11.90         11.40         0.73 o                         
   8  -6   3          0.12          0.06         0.32 o                         
  -7  -5   3          1.15          2.67         0.78 o                         
  -6  -5   3          3.09          2.65         0.51 o                         
  -5  -5   3          0.00         -0.06         0.20 o                         
  -4  -5   3         90.45         92.45         1.59 o                         
  -3  -5   3         19.65         19.28         0.62 o                         
  -2  -5   3         43.15         42.76         0.94 o                         
  -1  -5   3         30.69         28.34         1.16 o                         
   0  -5   3         37.17         32.41         0.87 o                         
   1  -5   3         55.12         56.41         1.23 o                         
   2  -5   3          1.17          0.14         0.13 o                         
   3  -5   3          2.61          2.59         0.28 o                         
   4  -5   3          0.00          0.11         0.13 o                         
   5  -5   3         88.58         94.46         1.63 o                         
   6  -5   3          0.14          0.27         0.17 o                         
   7  -5   3         73.70         75.26         2.11 o                         
   8  -5   3          1.08          0.36         0.66 o                         
  -8  -4   3          1.60         -1.27         1.27 o                         
  -7  -4   3          0.33          0.25         0.36 o                         
  -6  -4   3         30.41         29.34         1.40 o                         
  -5  -4   3        142.41        144.18         2.20 o                         
  -4  -4   3        198.76        206.27         2.54 o                         
  -3  -4   3         15.40         14.89         0.55 o                         
  -2  -4   3         10.48         12.01         0.42 o                         
  -1  -4   3         91.30         96.00         1.77 o                         
   0  -4   3        735.95        728.63         7.76 o                         
   1  -4   3         80.48         78.26         1.48 o                         
   2  -4   3        181.38        183.62         1.86 o                         
   3  -4   3          2.91          1.89         0.24 o                         
   4  -4   3         82.09         78.44         1.34 o                         
   5  -4   3         46.17         48.18         1.19 o                         
   6  -4   3          7.92          7.27         0.65 o                         
   7  -4   3          8.72          8.38         0.75 o                         
   8  -4   3          1.19          0.71         0.35 o                         
   9  -4   3          0.04          0.00         0.43 o                         
  -8  -3   3          6.52          7.45         1.49 o                         
  -7  -3   3          0.29          0.03         0.45 o                         
  -6  -3   3          0.83          1.72         0.30 o                         
  -5  -3   3          3.36          3.38         0.37 o                         
  -4  -3   3        140.92        143.02         1.99 o                         
  -3  -3   3         87.09         90.89         1.40 o                         
  -2  -3   3         33.82         40.52         0.79 o                         
  -1  -3   3          0.00          0.68         0.12 o                         
   0  -3   3          2.29          1.14         0.21 o                         
   1  -3   3        807.78        849.82        14.02 o                         
   2  -3   3          1.04          0.55         0.10 o                         
   3  -3   3          3.56          4.00         0.32 o                         
   4  -3   3          0.69          0.93         0.17 o                         
   5  -3   3        159.31        163.20         2.34 o                         
   6  -3   3        176.11        179.02         3.30 o                         
   7  -3   3         49.40         51.47         1.72 o                         
   8  -3   3         13.62         13.73         0.94 o                         
   9  -3   3          2.31          0.31         0.51 o                         
  -8  -2   3          1.19         -0.88         0.88 o                         
  -7  -2   3          1.32          0.64         0.72 o                         
  -6  -2   3         16.93         16.20         0.93 o                         
  -5  -2   3          1.24          1.09         0.24 o                         
  -4  -2   3         16.11         16.06         0.60 o                         
  -3  -2   3         44.50         41.79         1.02 o                         
  -2  -2   3         89.06         82.92         1.11 o                         
  -1  -2   3         18.65         21.48         0.59 o                         
   0  -2   3        295.76        268.05         2.44 o                         
   1  -2   3         51.70         47.43         0.71 o                         
   2  -2   3        384.18        362.75         3.00 o                         
   3  -2   3         85.51         79.68         1.25 o                         
   4  -2   3        260.62        264.04         3.05 o                         
   5  -2   3         17.76         15.53         0.81 o                         
   6  -2   3         65.49         62.71         1.81 o                         
   7  -2   3         82.77         79.38         1.91 o                         
   8  -2   3         12.92         11.95         0.98 o                         
   9  -2   3          2.10          1.35         0.59 o                         
  10  -2   3          4.56          4.87         0.92 o                         
  -7  -1   3          0.12          0.56         0.44 o                         
  -6  -1   3         34.12         31.55         1.06 o                         
  -5  -1   3         59.39         57.30         1.23 o                         
  -4  -1   3         30.32         32.07         0.84 o                         
  -3  -1   3         66.43         64.83         1.02 o                         
  -2  -1   3        362.56        363.11         3.42 o                         
  -1  -1   3         31.60         22.21         0.48 o                         
   2  -1   3       1078.57       1062.05         8.88 o                         
   3  -1   3          0.96          2.98         0.33 o                         
   4  -1   3          9.07          9.64         0.49 o                         
   5  -1   3        126.00        135.56         2.22 o                         
   6  -1   3         18.51         19.33         0.62 o                         
   7  -1   3          0.20          0.11         0.12 o                         
   8  -1   3         11.20          9.96         0.52 o                         
   9  -1   3          3.15          1.69         0.38 o                         
  10  -1   3          6.58          7.99         1.35 o                         
  -7   0   3          3.22          2.86         0.33 o                         
  -6   0   3         40.89         35.43         0.98 o                         
  -5   0   3          3.57          3.34         0.31 o                         
  -4   0   3        110.36        102.24         1.58 o                         
  -3   0   3         32.67         40.06         0.76 o                         
  -2   0   3        204.72        209.46         2.07 o                         
  -1   0   3         36.17         45.34         0.82 o                         
   0   0   3         44.71         51.25         0.75 o                         
   2   0   3          5.01          4.43         0.21 o                         
   3   0   3          7.97          6.27         0.33 o                         
   4   0   3         31.98         30.84         0.91 o                         
   5   0   3         32.54         32.22         1.01 o                         
   6   0   3        510.80        493.02         4.43 o                         
   7   0   3         39.67         38.25         0.97 o                         
   8   0   3          5.05          4.96         0.44 o                         
   9   0   3          9.33         10.11         0.71 o                         
  10   0   3          1.43          1.65         0.39 o                         
  11   0   3          0.60          3.83         1.06 o                         
  -7   1   3          3.24          1.97         0.35 o                         
  -6   1   3         16.10         14.11         0.72 o                         
  -5   1   3         10.28          9.23         0.53 o                         
  -4   1   3        353.61        332.32         3.18 o                         
  -3   1   3        175.73        173.74         1.90 o                         
  -2   1   3         32.53         32.56         0.67 o                         
  -1   1   3        131.13        146.28         1.32 o                         
   0   1   3        477.60        446.16         3.53 o                         
   1   1   3         79.91         95.13         1.09 o                         
   2   1   3        135.56        145.68         1.65 o                         
   3   1   3         99.38        109.24         1.26 o                         
   4   1   3         98.54        101.84         1.85 o                         
   5   1   3         15.68         15.80         0.64 o                         
   6   1   3          3.11          1.95         0.28 o                         
   7   1   3          0.02          0.03         0.15 o                         
   8   1   3         14.77         12.34         0.73 o                         
   9   1   3          6.58          5.01         0.59 o                         
  10   1   3         57.60         70.68         2.02 o                         
  11   1   3          0.00         -0.65         0.65 o                         
  -8   2   3          6.86         10.81         1.45 o                         
  -7   2   3          3.56          3.54         0.52 o                         
  -6   2   3         13.58         10.38         0.73 o                         
  -5   2   3         80.45         79.32         1.56 o                         
  -4   2   3         13.31         13.59         0.65 o                         
  -3   2   3        114.41        107.05         1.44 o                         
  -2   2   3         44.60         40.06         0.73 o                         
  -1   2   3        134.65        144.66         1.40 o                         
   0   2   3        372.53        345.30         2.80 o                         
   1   2   3          3.61          2.59         0.17 o                         
   2   2   3         30.31         26.32         0.50 o                         
   3   2   3        352.77        371.07         2.70 o                         
   4   2   3        174.72        187.00         2.28 o                         
   5   2   3         66.59         67.93         1.11 o                         
   6   2   3         43.12         42.13         1.18 o                         
   7   2   3         42.29         39.98         1.13 o                         
   8   2   3          0.52          0.54         0.20 o                         
   9   2   3          3.80          4.73         0.61 o                         
  10   2   3         10.61         13.47         2.03 o                         
  11   2   3          0.45         -0.34         0.59 o                         
  -8   3   3          3.74          5.49         1.17 o                         
  -7   3   3          0.00         -0.25         0.25 o                         
  -6   3   3         16.41         16.21         0.73 o                         
  -5   3   3          2.30          1.54         0.27 o                         
  -4   3   3          3.76          3.28         0.35 o                         
  -3   3   3         17.67         20.57         0.69 o                         
  -2   3   3         76.12         75.24         1.41 o                         
  -1   3   3        517.26        536.18         3.74 o                         
   0   3   3        105.68        117.11         1.51 o                         
   1   3   3       1035.84       1047.97         9.16 o                         
   2   3   3         45.12         45.65         0.75 o                         
   3   3   3       1507.38       1610.74        12.35 o                         
   4   3   3          2.37          2.77         0.23 o                         
   5   3   3          0.51          0.02         0.09 o                         
   6   3   3        148.45        153.55         2.07 o                         
   7   3   3        298.72        304.14         3.35 o                         
   8   3   3         43.94         43.56         1.12 o                         
   9   3   3          0.50          0.82         0.33 o                         
  10   3   3          0.09          0.34         0.46 o                         
  -8   4   3          9.36         17.90         3.25 o                         
  -7   4   3          2.95          4.34         0.58 o                         
  -6   4   3          0.07         -0.16         0.18 o                         
  -5   4   3          6.94          6.83         0.51 o                         
  -4   4   3        706.31        697.49         7.34 o                         
  -3   4   3         81.14         81.56         1.38 o                         
  -2   4   3          4.07          3.29         0.24 o                         
  -1   4   3          0.32          0.31         0.09 o                         
   0   4   3          0.42          0.53         0.12 o                         
   1   4   3          3.78          4.26         0.22 o                         
   2   4   3        154.54        153.95         1.71 o                         
   3   4   3        611.89        656.30         4.51 o                         
   4   4   3          0.49          0.71         0.15 o                         
   5   4   3          2.09          2.39         0.30 o                         
   6   4   3        147.25        148.66         1.97 o                         
   7   4   3        147.62        140.28         2.14 o                         
   8   4   3         29.56         32.70         0.93 o                         
   9   4   3          9.70         10.43         1.62 o                         
  -8   5   3         10.92         14.31         1.70 o                         
  -7   5   3          5.83          6.72         0.67 o                         
  -6   5   3          0.80          0.81         0.24 o                         
  -5   5   3         67.32         69.43         1.48 o                         
  -4   5   3        358.84        359.86         3.88 o                         
  -3   5   3          4.71          5.43         0.40 o                         
  -2   5   3          2.60          1.88         0.25 o                         
  -1   5   3         92.21         94.82         1.20 o                         
   0   5   3          4.24          1.14         0.16 o                         
   1   5   3          0.23          0.04         0.06 o                         
   2   5   3         14.01         10.74         0.36 o                         
   3   5   3        312.60        320.17         2.76 o                         
   4   5   3         15.50         16.90         0.54 o                         
   5   5   3          0.20         -0.04         0.13 o                         
   6   5   3         54.49         55.77         1.18 o                         
   7   5   3         87.38         87.76         1.59 o                         
   8   5   3          1.06          1.03         0.21 o                         
   9   5   3         14.74         15.14         1.43 o                         
  10   5   3         14.84         16.04         1.47 o                         
  -8   6   3          0.96          0.93         0.62 o                         
  -7   6   3         11.79         14.11         1.62 o                         
  -6   6   3          1.42          1.26         0.34 o                         
  -5   6   3          4.79          5.67         0.48 o                         
  -4   6   3        235.85        247.74         3.06 o                         
  -3   6   3         39.67         38.40         1.01 o                         
  -2   6   3          3.81          4.31         0.31 o                         
  -1   6   3          0.71          0.60         0.11 o                         
   0   6   3         53.30         72.04         1.21 o                         
   1   6   3         83.40         78.56         1.13 o                         
   2   6   3         55.74         50.30         0.97 o                         
   3   6   3        149.11        156.94         1.86 o                         
   4   6   3          0.95          1.46         0.22 o                         
   5   6   3         11.68          9.98         0.56 o                         
   6   6   3        147.20        149.11         2.27 o                         
   7   6   3         15.57         15.26         0.72 o                         
   8   6   3          7.34          6.12         0.51 o                         
   9   6   3          6.31          8.56         1.33 o                         
  10   6   3          0.76          1.23         0.74 o                         
  -7   7   3          0.00         -0.23         0.48 o                         
  -6   7   3          0.96          0.73         0.34 o                         
  -5   7   3          0.27          0.14         0.30 o                         
  -4   7   3         99.58        105.75         1.77 o                         
  -3   7   3         17.47         18.23         0.64 o                         
  -2   7   3         13.98         12.25         0.50 o                         
  -1   7   3          9.71          9.41         0.40 o                         
   0   7   3          0.00          0.09         0.10 o                         
   1   7   3         77.27         76.16         1.35 o                         
   2   7   3         98.73         95.85         1.45 o                         
   3   7   3         16.67         15.30         0.55 o                         
   4   7   3          0.03         -0.09         0.17 o                         
   5   7   3         71.69         56.12         1.28 o                         
   6   7   3         49.67         53.12         1.32 o                         
   7   7   3         45.60         44.58         1.31 o                         
   8   7   3          1.45          1.35         0.68 o                         
   9   7   3         20.89         26.30         2.21 o                         
  10   7   3          2.93          1.60         1.35 o                         
  -7   8   3          0.61          0.04         1.31 o                         
  -6   8   3          2.07          2.04         0.40 o                         
  -5   8   3         47.16         50.03         1.33 o                         
  -4   8   3          7.96          9.07         0.52 o                         
  -3   8   3          0.05         -0.14         0.14 o                         
  -2   8   3          0.01         -0.04         0.15 o                         
  -1   8   3          1.22          0.17         0.16 o                         
   0   8   3        113.49        115.16         1.68 o                         
   1   8   3         58.73         58.32         1.02 o                         
   2   8   3          1.01          1.12         0.19 o                         
   3   8   3          9.03          8.92         0.48 o                         
   4   8   3          0.00         -0.13         0.13 o                         
   5   8   3          3.52          2.57         0.32 o                         
   6   8   3          0.67          0.23         0.23 o                         
   7   8   3          9.85         10.83         1.01 o                         
   8   8   3          1.03          0.63         0.64 o                         
   9   8   3          0.30         -0.43         0.43 o                         
  -6   9   3          2.18          2.36         0.43 o                         
  -5   9   3          2.04          0.30         0.45 o                         
  -4   9   3         15.58         16.46         0.71 o                         
  -3   9   3          0.14          0.71         0.23 o                         
  -2   9   3         18.82         16.45         0.72 o                         
  -1   9   3          7.37          6.79         0.47 o                         
   0   9   3         15.59         14.69         0.66 o                         
   1   9   3         29.80         31.50         0.83 o                         
   2   9   3         75.04         76.78         1.43 o                         
   3   9   3         10.44         10.63         0.63 o                         
   4   9   3          2.28          2.21         0.30 o                         
   5   9   3          8.70          6.15         0.90 o                         
   6   9   3         16.31         21.87         1.00 o                         
   7   9   3          0.03         -0.15         1.10 o                         
  -4  10   3          7.57          8.76         0.71 o                         
  -3  10   3          4.06          4.56         0.52 o                         
  -2  10   3         16.43         12.95         0.73 o                         
  -1  10   3          2.55          2.36         0.38 o                         
   0  10   3          0.36         -0.18         0.18 o                         
   1  10   3          0.32         -0.11         0.23 o                         
   2  10   3         35.54         37.63         0.89 o                         
   3  10   3          0.15          0.03         0.22 o                         
   4  10   3          0.12          0.02         0.59 o                         
   5  10   3          2.47          2.38         1.08 o                         
   6  10   3         34.68         39.88         2.46 o                         
   7  10   3         25.99         31.83         2.76 o                         
  -4  11   3          0.25          0.04         0.68 o                         
  -3  11   3          7.60         10.68         1.10 o                         
  -2  11   3          3.67          4.21         0.44 o                         
  -1  11   3          0.08         -0.20         0.20 o                         
   0  11   3          9.83          9.37         0.63 o                         
   1  11   3         19.78         21.23         0.97 o                         
   2  11   3          6.87          6.45         0.52 o                         
   3  11   3          7.32          8.52         0.64 o                         
   4  11   3          1.21          0.66         0.38 o                         
   5  11   3          0.56         -0.18         0.41 o                         
   6  11   3          0.80          0.76         0.56 o                         
  -2  12   3          0.51         -0.86         0.86 o                         
  -1  12   3          1.04          1.67         0.64 o                         
   0  12   3         13.67         17.05         1.18 o                         
   1  12   3          0.00          0.96         0.38 o                         
   2  12   3          0.01          0.48         0.37 o                         
   3  12   3          1.19         -0.24         0.33 o                         
   4  12   3          0.10          1.57         1.02 o                         
   5  12   3          0.58         -0.35         0.82 o                         
   0  13   3          0.65          0.82         0.90 o                         
   1  13   3          0.73          0.96         0.76 o                         
   2  13   3          3.62          1.68         1.00 o                         
  -1 -11   4          0.70          0.33         0.51 o                         
   0 -11   4          0.07          0.04         0.82 o                         
   1 -11   4          0.14         -0.07         0.63 o                         
   2 -11   4          0.03         -0.47         0.82 o                         
   3 -11   4          3.28          3.07         1.49 o                         
  -3 -10   4          0.01          0.55         0.61 o                         
  -2 -10   4          0.07         -0.59         0.59 o                         
  -1 -10   4          0.21          0.53         0.64 o                         
   0 -10   4          1.96          1.86         1.04 o                         
   1 -10   4          4.26          6.33         1.14 o                         
   2 -10   4          0.07         -0.46         0.46 o                         
   3 -10   4          0.60         -0.17         0.30 o                         
   4 -10   4          0.19          0.68         0.70 o                         
   5 -10   4          0.94         -0.23         0.68 o                         
   6 -10   4          0.10         -0.57         0.68 o                         
  -4  -9   4          0.47         -0.66         0.66 o                         
  -3  -9   4          9.91          7.54         1.93 o                         
  -2  -9   4          0.00         -0.41         0.63 o                         
  -1  -9   4          1.54          1.63         0.70 o                         
   0  -9   4          7.63          6.00         1.70 o                         
   1  -9   4         25.36         25.97         1.90 o                         
   2  -9   4          0.80          1.22         0.32 o                         
   3  -9   4          7.79          8.61         0.97 o                         
   4  -9   4          1.39          0.40         0.96 o                         
   5  -9   4          5.15          4.26         0.55 o                         
   6  -9   4          0.21         -0.36         0.36 o                         
   7  -9   4          4.73          4.08         1.13 o                         
  -5  -8   4          1.50          4.18         1.49 o                         
  -4  -8   4         23.31         22.88         2.76 o                         
  -3  -8   4          0.86          1.93         1.00 o                         
  -2  -8   4          0.02         -0.35         0.35 o                         
  -1  -8   4          0.01          0.55         0.42 o                         
   0  -8   4         58.46         63.92         1.67 o                         
   1  -8   4          2.15          2.30         0.33 o                         
   2  -8   4          0.68          0.27         0.76 o                         
   3  -8   4         14.55         13.66         0.87 o                         
   4  -8   4          1.74          1.03         0.51 o                         
   5  -8   4          0.04         -0.11         0.29 o                         
   6  -8   4         27.00         26.63         0.95 o                         
   7  -8   4          3.71          3.29         0.57 o                         
  -6  -7   4          2.88          1.64         1.07 o                         
  -5  -7   4          6.13          7.39         2.33 o                         
  -4  -7   4         17.64         18.86         2.29 o                         
  -3  -7   4          0.33          0.20         0.49 o                         
  -2  -7   4          0.30          0.52         0.27 o                         
  -1  -7   4          0.35          0.12         0.33 o                         
   0  -7   4         11.86         11.64         0.92 o                         
   1  -7   4          0.02         -0.11         0.19 o                         
   2  -7   4         11.87         11.49         0.61 o                         
   3  -7   4         11.78         12.17         0.59 o                         
   4  -7   4          0.12          0.24         0.26 o                         
   5  -7   4          1.25          1.43         0.25 o                         
   6  -7   4          0.00          0.07         0.29 o                         
   7  -7   4         39.75         43.35         1.60 o                         
   8  -7   4          0.66          0.52         0.59 o                         
  -7  -6   4          0.17          0.47         0.64 o                         
  -6  -6   4          0.39          0.82         0.45 o                         
  -5  -6   4         15.21         13.48         1.08 o                         
  -4  -6   4          9.03          8.98         0.64 o                         
  -3  -6   4         23.11         24.93         1.05 o                         
  -2  -6   4          2.65          2.84         0.42 o                         
  -1  -6   4         32.97         31.38         1.01 o                         
   0  -6   4        167.78        169.28         2.48 o                         
   1  -6   4         21.70         20.33         0.75 o                         
   2  -6   4         15.51         15.31         0.68 o                         
   3  -6   4          5.19          4.97         0.42 o                         
   4  -6   4          6.13          7.35         0.46 o                         
   5  -6   4         21.81         22.32         0.79 o                         
   6  -6   4          0.85          0.67         0.24 o                         
   7  -6   4          0.76          0.79         0.30 o                         
   8  -6   4          5.08          4.42         0.63 o                         
  -7  -5   4          0.18          1.42         0.50 o                         
  -6  -5   4          0.33         -0.17         0.37 o                         
  -5  -5   4          0.64          0.43         0.48 o                         
  -4  -5   4          0.94          0.54         0.18 o                         
  -3  -5   4         14.63         14.38         0.54 o                         
  -2  -5   4          0.88          0.34         0.20 o                         
  -1  -5   4         23.16         24.82         0.91 o                         
   0  -5   4         88.20         84.36         1.86 o                         
   1  -5   4         27.22         26.58         0.87 o                         
   2  -5   4          1.52          0.52         0.18 o                         
   3  -5   4        239.48        244.77         2.45 o                         
   4  -5   4          0.13         -0.01         0.14 o                         
   5  -5   4          6.56          6.41         0.49 o                         
   6  -5   4          1.62          1.15         0.25 o                         
   7  -5   4          0.75          0.19         0.30 o                         
   8  -5   4         14.84         14.33         0.98 o                         
   9  -5   4          0.10         -0.51         0.51 o                         
  -7  -4   4          3.16          6.55         0.82 o                         
  -6  -4   4          0.06          0.32         0.31 o                         
  -5  -4   4         50.74         52.76         1.34 o                         
  -3  -4   4          2.84          3.79         0.33 o                         
  -2  -4   4          0.56          0.27         0.11 o                         
  -1  -4   4          1.74          1.16         0.22 o                         
   0  -4   4         85.45         81.48         1.71 o                         
   1  -4   4          0.10         -0.06         0.14 o                         
   2  -4   4        413.15        399.03         4.22 o                         
   3  -4   4         63.68         66.32         1.26 o                         
   4  -4   4         10.43         15.62         0.58 o                         
   5  -4   4          3.75          3.25         0.33 o                         
   6  -4   4        123.89        124.01         2.14 o                         
   7  -4   4         51.57         52.86         1.80 o                         
   8  -4   4          1.73          1.82         0.74 o                         
   9  -4   4          1.99          2.05         0.74 o                         
  -8  -3   4         18.84         30.95         2.89 o                         
  -7  -3   4          0.08         -0.96         0.96 o                         
  -6  -3   4          0.86         -0.29         0.29 o                         
  -5  -3   4          2.15          2.21         0.28 o                         
  -4  -3   4        134.26        136.14         2.05 o                         
  -3  -3   4        172.94        171.47         2.50 o                         
  -2  -3   4          4.94          6.07         0.34 o                         
  -1  -3   4          0.41          0.32         0.13 o                         
   0  -3   4         80.10         80.34         1.61 o                         
   1  -3   4        213.92        207.56         2.85 o                         
   2  -3   4        107.60        106.79         1.48 o                         
   3  -3   4         10.10         10.90         0.46 o                         
   4  -3   4          0.95          2.16         0.33 o                         
   5  -3   4         22.07         23.28         0.79 o                         
   6  -3   4          0.30          0.31         0.20 o                         
   7  -3   4         69.92         70.71         2.10 o                         
   8  -3   4          4.04          3.99         0.60 o                         
   9  -3   4          4.67          2.60         0.78 o                         
  -8  -2   4          2.04          2.78         1.21 o                         
  -7  -2   4          2.39          2.03         0.82 o                         
  -6  -2   4          0.30         -0.07         0.22 o                         
  -5  -2   4         47.70         48.11         1.28 o                         
  -4  -2   4         24.09         24.42         0.77 o                         
  -3  -2   4         19.50         19.19         0.58 o                         
  -2  -2   4         86.39         83.37         1.26 o                         
  -1  -2   4         15.70         17.60         0.54 o                         
   0  -2   4        413.65        417.77         4.40 o                         
   1  -2   4        704.69        680.62         5.97 o                         
   2  -2   4        239.97        234.03         2.25 o                         
   3  -2   4        462.90        478.88         6.33 o                         
   4  -2   4         48.76         43.96         1.02 o                         
   5  -2   4        140.67        138.46         2.05 o                         
   6  -2   4         45.95         41.70         1.49 o                         
   7  -2   4          5.28          6.89         0.76 o                         
   8  -2   4          9.17          8.14         0.75 o                         
   9  -2   4          3.52          2.35         1.45 o                         
  10  -2   4          3.65          5.37         1.04 o                         
  -7  -1   4          2.22          2.19         0.84 o                         
  -6  -1   4          7.29          7.21         0.59 o                         
  -5  -1   4         24.04         23.29         0.74 o                         
  -4  -1   4        222.15        215.05         2.38 o                         
  -3  -1   4          3.24          2.73         0.25 o                         
  -2  -1   4          0.83          0.08         0.08 o                         
  -1  -1   4         77.09         88.49         1.44 o                         
   0  -1   4        220.47        238.84         2.31 o                         
   1  -1   4        806.78        812.42         7.00 o                         
   2  -1   4        473.07        459.23         3.87 o                         
   3  -1   4        374.21        365.38         2.99 o                         
   4  -1   4          3.21          0.85         0.15 o                         
   5  -1   4          0.54          0.84         0.23 o                         
   6  -1   4         31.56         34.18         1.14 o                         
   7  -1   4        110.21        113.86         2.32 o                         
   8  -1   4         34.09         36.37         1.01 o                         
   9  -1   4          0.36          0.15         0.21 o                         
  10  -1   4         13.02         14.23         1.84 o                         
  -7   0   4          5.71          5.51         1.43 o                         
  -6   0   4         54.51         49.81         1.33 o                         
  -5   0   4          1.90          1.58         0.22 o                         
  -4   0   4        204.79        199.74         2.22 o                         
  -3   0   4         89.57         88.55         1.26 o                         
  -2   0   4        198.11        212.91         2.18 o                         
  -1   0   4         59.97         65.98         1.04 o                         
   0   0   4          0.30          0.70         0.10 o                         
   1   0   4        143.63        145.84         1.57 o                         
   2   0   4        250.27        277.12         3.57 o                         
   3   0   4         70.59         76.38         1.15 o                         
   4   0   4         90.78         97.44         1.75 o                         
   5   0   4         64.96         62.25         1.20 o                         
   6   0   4         80.06         78.01         1.47 o                         
   7   0   4        438.75        414.78         4.17 o                         
   8   0   4         20.73         21.25         0.76 o                         
   9   0   4          0.00          0.08         0.19 o                         
  10   0   4          2.05          3.77         0.54 o                         
  11   0   4          3.06          2.86         0.69 o                         
  -6   1   4          7.39          6.52         0.75 o                         
  -5   1   4          0.06         -0.07         0.16 o                         
  -4   1   4         47.54         49.21         0.95 o                         
  -3   1   4         27.54         24.46         0.62 o                         
  -2   1   4        231.04        232.35         2.59 o                         
  -1   1   4        134.91        128.27         1.41 o                         
   0   1   4        637.28        639.71         8.87 o                         
   1   1   4        102.23         91.43         1.07 o                         
   2   1   4        386.96        380.43         3.37 o                         
   3   1   4       1318.34       1387.73        11.80 o                         
   4   1   4         22.87         23.08         0.54 o                         
   5   1   4         45.85         42.44         1.04 o                         
   6   1   4          2.16          2.50         0.30 o                         
   7   1   4        412.19        413.31         4.73 o                         
   8   1   4          1.87          3.14         0.35 o                         
   9   1   4          4.75          5.06         0.47 o                         
  10   1   4          0.32          0.41         0.55 o                         
  11   1   4          1.13          1.23         0.64 o                         
  -7   2   4         12.53         14.71         1.01 o                         
  -6   2   4          7.84          8.29         0.62 o                         
  -5   2   4          0.23          0.26         0.16 o                         
  -4   2   4        517.94        513.00         4.57 o                         
  -3   2   4          1.31          1.74         0.18 o                         
  -2   2   4         20.82         19.85         0.49 o                         
  -1   2   4        176.73        200.59         2.12 o                         
   0   2   4       1206.13       1230.06        10.27 o                         
   1   2   4         27.30         23.54         0.49 o                         
   2   2   4        151.58        163.48         2.20 o                         
   3   2   4         17.35         12.50         0.43 o                         
   4   2   4         60.68         53.05         0.87 o                         
   5   2   4         12.33         14.78         0.57 o                         
   6   2   4          4.85          3.74         0.47 o                         
   7   2   4        850.34        824.70         7.87 o                         
   8   2   4          0.03         -0.04         0.16 o                         
   9   2   4          8.81          9.40         1.01 o                         
  10   2   4          1.23          1.56         0.76 o                         
  11   2   4          9.10         15.41         1.24 o                         
  -7   3   4          0.87          0.59         0.30 o                         
  -6   3   4         15.89         16.99         1.22 o                         
  -5   3   4          6.50          6.16         0.55 o                         
  -4   3   4        427.32        425.86         4.39 o                         
  -3   3   4        140.73        129.93         1.88 o                         
  -2   3   4         66.99         61.95         0.96 o                         
  -1   3   4        193.00        206.88         1.95 o                         
   0   3   4        153.64        155.77         2.11 o                         
   1   3   4        218.41        223.48         2.45 o                         
   2   3   4         62.40         63.33         1.04 o                         
   3   3   4         91.01        103.30         1.39 o                         
   4   3   4         18.56         14.88         0.45 o                         
   5   3   4         60.40         63.74         1.16 o                         
   6   3   4         89.57         88.37         1.45 o                         
   7   3   4        502.48        492.73         5.49 o                         
   8   3   4         22.64         22.13         1.19 o                         
   9   3   4         13.04         14.39         1.12 o                         
  10   3   4         16.83         20.42         1.26 o                         
  -7   4   4         13.31         14.78         1.20 o                         
  -6   4   4          0.65          0.67         0.28 o                         
  -5   4   4          9.35          8.57         0.63 o                         
  -4   4   4        378.72        380.48         4.07 o                         
  -3   4   4         57.38         57.38         1.17 o                         
  -2   4   4         89.80         84.90         1.26 o                         
  -1   4   4          5.28          4.61         0.23 o                         
   0   4   4       1112.06       1232.07         8.80 o                         
   1   4   4         89.20         87.94         1.45 o                         
   2   4   4        219.79        218.75         2.22 o                         
   3   4   4        194.16        193.43         1.98 o                         
   4   4   4        236.07        257.68         2.50 o                         
   5   4   4         53.82         58.61         1.20 o                         
   6   4   4         17.59         15.82         0.67 o                         
   7   4   4         18.59         21.15         0.77 o                         
   8   4   4          6.92          4.97         0.45 o                         
   9   4   4          1.70          1.25         0.51 o                         
  -7   5   4          3.86          4.59         0.66 o                         
  -6   5   4          0.24         -0.26         0.26 o                         
  -5   5   4         25.46         27.49         0.93 o                         
  -4   5   4         31.06         30.74         0.93 o                         
  -3   5   4          1.41          1.30         0.24 o                         
  -2   5   4         67.86         73.13         1.36 o                         
  -1   5   4        144.70        144.82         1.39 o                         
   0   5   4         67.21         65.11         1.23 o                         
   1   5   4          0.13          0.01         0.10 o                         
   2   5   4         26.58         25.43         0.51 o                         
   3   5   4        280.43        299.59         2.55 o                         
   4   5   4          3.81          4.03         0.28 o                         
   5   5   4          0.03          0.29         0.11 o                         
   6   5   4          0.10          0.14         0.16 o                         
   7   5   4         90.01         89.17         1.71 o                         
   8   5   4          0.49          0.53         0.20 o                         
   9   5   4         16.89         19.50         1.01 o                         
  -7   6   4         26.76         28.89         1.40 o                         
  -6   6   4          0.54          0.84         0.48 o                         
  -5   6   4          0.01         -0.18         0.24 o                         
  -4   6   4         36.15         36.55         1.20 o                         
  -3   6   4          1.00          0.50         0.19 o                         
  -2   6   4          3.63          3.34         0.21 o                         
  -1   6   4         31.49         38.39         0.62 o                         
   0   6   4         21.35         25.52         0.81 o                         
   1   6   4          3.56          3.56         0.25 o                         
   2   6   4         14.61         17.70         0.52 o                         
   3   6   4         12.14          9.39         0.41 o                         
   4   6   4         24.98         20.02         0.62 o                         
   5   6   4         56.75         52.49         1.11 o                         
   6   6   4          0.93          0.90         0.20 o                         
   7   6   4        125.31        127.96         2.43 o                         
   8   6   4          0.08          0.13         0.24 o                         
   9   6   4          1.09          1.25         0.51 o                         
  10   6   4          0.85          0.43         0.61 o                         
  -7   7   4          0.74          0.04         0.70 o                         
  -6   7   4          0.24          0.82         0.32 o                         
  -5   7   4          0.33          0.13         0.24 o                         
  -4   7   4          0.55          0.20         0.19 o                         
  -3   7   4         29.72         29.72         0.80 o                         
  -2   7   4          9.75          9.16         0.36 o                         
  -1   7   4         73.69         63.74         1.33 o                         
   0   7   4         78.56         87.29         1.22 o                         
   1   7   4          6.17          5.95         0.42 o                         
   2   7   4        369.50        369.95         3.47 o                         
   3   7   4        110.44        113.04         1.55 o                         
   4   7   4         18.73         21.09         0.66 o                         
   5   7   4         26.23         21.62         0.72 o                         
   6   7   4          0.74          1.99         0.29 o                         
   7   7   4         11.18         12.98         0.80 o                         
   8   7   4          3.06          2.56         0.75 o                         
   9   7   4          0.97          2.52         0.78 o                         
  10   7   4          3.50          3.32         1.00 o                         
  -6   8   4          1.93          1.46         0.55 o                         
  -5   8   4         13.88         15.65         0.76 o                         
  -4   8   4          1.38          0.90         0.24 o                         
  -3   8   4          3.75          3.52         0.47 o                         
  -2   8   4         18.81         13.95         0.81 o                         
  -1   8   4         11.85         10.47         0.45 o                         
   0   8   4          0.22          1.17         0.18 o                         
   1   8   4          0.06         -0.10         0.10 o                         
   2   8   4        377.46        378.82         3.67 o                         
   3   8   4         95.84         96.12         1.47 o                         
   4   8   4          0.00          0.30         0.14 o                         
   5   8   4          9.20          8.35         0.51 o                         
   6   8   4         67.15         66.86         1.44 o                         
   7   8   4          9.54         10.80         0.87 o                         
   8   8   4          3.95          3.17         0.88 o                         
   9   8   4          4.72          6.57         1.02 o                         
  -6   9   4          0.27         -0.41         1.13 o                         
  -5   9   4          1.69          2.03         0.38 o                         
  -4   9   4         18.17         19.23         1.21 o                         
  -3   9   4         14.90         15.06         0.60 o                         
  -2   9   4          1.92          2.19         0.46 o                         
  -1   9   4         32.31         29.28         0.90 o                         
   0   9   4          1.07          1.12         0.20 o                         
   1   9   4          4.31          5.40         0.39 o                         
   2   9   4         17.11         16.82         0.89 o                         
   3   9   4         16.16         17.12         0.67 o                         
   4   9   4          0.31          0.40         0.32 o                         
   5   9   4          0.68          0.09         0.25 o                         
   6   9   4          3.73          3.49         0.45 o                         
   7   9   4         10.33          7.97         0.80 o                         
   8   9   4          0.41         -0.49         0.49 o                         
  -4  10   4          0.47         -0.59         0.59 o                         
  -3  10   4         11.01          9.57         0.51 o                         
  -2  10   4         12.03         11.21         0.84 o                         
  -1  10   4          1.62          0.62         0.34 o                         
   0  10   4         26.20         28.63         0.95 o                         
   1  10   4          0.04         -0.09         0.14 o                         
   2  10   4          5.24          4.29         0.34 o                         
   3  10   4          0.59          0.11         0.35 o                         
   4  10   4          0.18         -0.19         0.19 o                         
   5  10   4         11.66         12.94         0.85 o                         
   6  10   4         13.95         14.94         1.87 o                         
   7  10   4          3.94          5.57         1.37 o                         
   8  10   4          0.04         -0.39         0.80 o                         
  -2  11   4          5.46          6.61         1.33 o                         
  -1  11   4          0.79          0.74         0.28 o                         
   0  11   4          0.06         -0.22         0.22 o                         
   1  11   4          2.19          2.62         0.38 o                         
   2  11   4         24.77         26.88         0.90 o                         
   3  11   4         29.07         27.24         1.14 o                         
   4  11   4         14.85         18.99         0.89 o                         
   5  11   4          0.06          0.61         0.37 o                         
   6  11   4         10.57         12.00         2.19 o                         
   7  11   4          2.55          2.11         1.00 o                         
  -1  12   4          1.84          2.13         1.07 o                         
   0  12   4          0.15          0.46         0.96 o                         
   1  12   4          0.70          0.58         0.40 o                         
   2  12   4          0.00         -0.38         0.47 o                         
   3  12   4          4.11          4.93         0.47 o                         
   4  12   4          3.00          4.06         0.71 o                         
   5  12   4          0.42          1.80         1.04 o                         
   1  13   4          2.26          2.78         1.23 o                         
   2  13   4          0.05          0.35         0.74 o                         
  -1 -10   5          0.18         -0.70         0.70 o                         
   0 -10   5          9.81          6.74         1.70 o                         
   1 -10   5          3.47          2.71         0.64 o                         
   2 -10   5          0.19          0.57         0.59 o                         
   3 -10   5          1.46          0.72         0.92 o                         
   4 -10   5          0.09         -0.16         0.82 o                         
   5 -10   5          0.00          2.44         0.82 o                         
  -3  -9   5          2.61          3.22         1.27 o                         
  -2  -9   5          0.53          1.17         0.90 o                         
  -1  -9   5          0.09         -0.59         0.59 o                         
   0  -9   5          7.16          6.83         0.96 o                         
   1  -9   5          2.40          1.28         0.60 o                         
   2  -9   5          8.67         11.21         2.45 o                         
   3  -9   5          3.14          2.23         0.90 o                         
   5  -9   5          0.60          1.29         0.86 o                         
   6  -9   5          1.85          3.71         1.23 o                         
   7  -9   5          0.57          0.23         0.76 o                         
  -4  -8   5          4.02          4.03         1.45 o                         
  -3  -8   5          2.72          1.15         0.80 o                         
  -2  -8   5          1.26          1.62         0.96 o                         
  -1  -8   5          2.48          2.21         0.62 o                         
   0  -8   5          6.94          6.22         1.12 o                         
   1  -8   5          0.22          0.24         0.31 o                         
   2  -8   5          2.09          1.51         0.44 o                         
   3  -8   5          1.00          0.75         0.26 o                         
   4  -8   5          1.67          0.19         0.54 o                         
   5  -8   5          1.22          1.10         0.55 o                         
   6  -8   5          0.53         -0.30         0.35 o                         
   7  -8   5          1.01          0.53         0.32 o                         
   8  -8   5          0.35          1.07         1.47 o                         
  -5  -7   5          1.97          2.31         1.17 o                         
  -4  -7   5          1.77          1.88         1.09 o                         
  -3  -7   5         46.88         48.99         3.75 o                         
  -2  -7   5          0.10          0.54         0.42 o                         
  -1  -7   5          0.04         -0.10         0.35 o                         
   0  -7   5          2.47          1.76         0.28 o                         
   1  -7   5         10.92         10.13         0.72 o                         
   2  -7   5          2.12          1.76         0.29 o                         
   3  -7   5         32.92         32.14         1.32 o                         
   4  -7   5          0.74          0.07         0.32 o                         
   5  -7   5          4.14          3.67         0.65 o                         
   6  -7   5          0.00          0.06         0.25 o                         
   7  -7   5         28.52         28.08         1.15 o                         
   8  -7   5          5.44          7.19         1.31 o                         
  -5  -6   5          0.20          0.64         0.74 o                         
  -4  -6   5          2.79          1.45         0.64 o                         
  -3  -6   5          7.11          9.03         2.48 o                         
  -2  -6   5          3.14          2.78         0.41 o                         
  -1  -6   5          5.83          4.27         0.49 o                         
   0  -6   5         12.08         12.74         0.67 o                         
   1  -6   5         16.49         17.58         1.31 o                         
   2  -6   5         36.10         35.75         1.10 o                         
   3  -6   5         14.22         14.97         0.74 o                         
   4  -6   5         11.87         14.01         0.67 o                         
   5  -6   5          0.04          0.06         0.26 o                         
   6  -6   5         69.23         74.23         1.75 o                         
   7  -6   5          0.19         -0.13         0.23 o                         
   8  -6   5         15.98         16.39         1.82 o                         
   9  -6   5          0.54         -0.04         0.86 o                         
  -6  -5   5          0.03          0.40         0.62 o                         
  -5  -5   5          3.53          4.19         0.95 o                         
  -4  -5   5        157.90        159.32         2.99 o                         
  -3  -5   5         68.98         71.69         1.57 o                         
  -2  -5   5          0.15         -0.13         0.18 o                         
  -1  -5   5          1.83          1.85         0.32 o                         
   0  -5   5          5.96          6.24         0.75 o                         
   1  -5   5         86.15         84.52         1.89 o                         
   2  -5   5         18.91         19.12         0.78 o                         
   3  -5   5          4.55          6.01         0.71 o                         
   4  -5   5          1.94          1.55         0.23 o                         
   5  -5   5          4.24          2.92         0.33 o                         
   6  -5   5          8.43          7.56         0.54 o                         
   7  -5   5         67.69         71.38         1.52 o                         
   8  -5   5          6.80          7.94         2.07 o                         
   9  -5   5          1.03          2.13         0.84 o                         
  -6  -4   5          0.53          0.70         0.83 o                         
  -5  -4   5          7.46          6.80         1.01 o                         
  -4  -4   5          7.80          7.87         0.61 o                         
  -3  -4   5        117.12        123.43         1.86 o                         
  -2  -4   5         28.95         26.61         0.84 o                         
  -1  -4   5         10.30         11.12         0.68 o                         
   0  -4   5         73.23         73.19         1.79 o                         
   1  -4   5          3.21          3.03         0.39 o                         
   2  -4   5         71.39         74.45         2.67 o                         
   3  -4   5          0.12          0.30         0.13 o                         
   4  -4   5          5.94          7.11         0.43 o                         
   5  -4   5          1.25          1.01         0.22 o                         
   6  -4   5         22.57         20.85         0.74 o                         
   7  -4   5         21.34         23.12         0.79 o                         
   8  -4   5         18.12         17.61         1.14 o                         
   9  -4   5          1.60          2.27         0.90 o                         
  10  -4   5          0.06          1.06         0.80 o                         
  -7  -3   5          0.00          4.98         1.72 o                         
  -6  -3   5          0.13         -0.32         0.32 o                         
  -5  -3   5         10.42          9.17         0.81 o                         
  -4  -3   5         66.31         63.35         1.34 o                         
  -3  -3   5          0.29          0.00         0.13 o                         
  -2  -3   5         15.69         14.90         0.62 o                         
  -1  -3   5          6.26          3.52         0.32 o                         
   0  -3   5         99.10         99.21         1.42 o                         
   1  -3   5         27.66         26.26         0.85 o                         
   2  -3   5          0.90          0.65         0.16 o                         
   3  -3   5        175.06        176.10         3.24 o                         
   4  -3   5         39.11         39.11         0.93 o                         
   5  -3   5         40.69         41.59         1.00 o                         
   6  -3   5          6.24          6.99         0.46 o                         
   7  -3   5          0.08         -0.23         0.27 o                         
   8  -3   5         27.96         27.75         1.41 o                         
   9  -3   5          3.05          3.10         1.03 o                         
  10  -3   5          6.86         10.61         1.33 o                         
  -7  -2   5          2.88          2.99         1.19 o                         
  -6  -2   5          2.64          2.85         0.62 o                         
  -5  -2   5          0.56          0.47         0.29 o                         
  -4  -2   5        117.97        115.25         1.79 o                         
  -3  -2   5         10.96         11.10         0.47 o                         
  -2  -2   5         12.92         12.36         0.57 o                         
  -1  -2   5         41.11         42.73         1.15 o                         
   0  -2   5          9.72         10.45         0.41 o                         
   1  -2   5         17.62         19.29         0.52 o                         
   2  -2   5        597.90        597.60         4.96 o                         
   3  -2   5          2.42          3.87         0.31 o                         
   4  -2   5         93.14        101.46         1.95 o                         
   5  -2   5         41.10         40.97         1.05 o                         
   6  -2   5         45.09         46.05         1.59 o                         
   7  -2   5        154.55        153.35         3.74 o                         
   8  -2   5         15.65         15.62         1.04 o                         
   9  -2   5          0.19          0.18         0.36 o                         
  10  -2   5          0.62          9.01         1.56 o                         
  -7  -1   5          2.32          2.48         1.02 o                         
  -6  -1   5          7.09          6.80         0.77 o                         
  -5  -1   5         10.85         10.69         0.63 o                         
  -4  -1   5          0.08          0.11         0.14 o                         
  -3  -1   5         97.35         92.37         1.57 o                         
  -2  -1   5        103.19        108.01         1.83 o                         
  -1  -1   5          6.27          4.23         0.34 o                         
   0  -1   5        372.70        392.84         3.58 o                         
   1  -1   5         34.42         39.45         0.88 o                         
   2  -1   5        831.58        807.65         6.48 o                         
   3  -1   5          2.03          4.31         0.28 o                         
   4  -1   5          1.47          1.55         0.18 o                         
   5  -1   5         14.66         17.26         0.66 o                         
   6  -1   5         38.47         39.12         1.52 o                         
   7  -1   5        234.05        239.19         3.71 o                         
   8  -1   5          8.39          8.66         0.70 o                         
   9  -1   5          6.94          6.38         0.83 o                         
  10  -1   5          3.53          5.65         1.19 o                         
  11  -1   5          0.01          1.64         0.82 o                         
  -7   0   5          2.60          2.85         0.90 o                         
  -6   0   5          0.42         -0.12         0.18 o                         
  -5   0   5         18.77         18.97         0.67 o                         
  -4   0   5        127.78        125.19         1.74 o                         
  -3   0   5         43.62         41.18         0.87 o                         
  -2   0   5         71.24         69.02         1.15 o                         
  -1   0   5         11.25          9.09         0.45 o                         
   0   0   5        299.23        317.36         2.77 o                         
   1   0   5        598.70        619.16         5.10 o                         
   2   0   5        152.57        150.20         1.93 o                         
   3   0   5         86.51         98.06         1.27 o                         
   4   0   5         89.33         91.88         1.39 o                         
   5   0   5          9.40          7.99         0.42 o                         
   6   0   5         19.04         18.32         0.78 o                         
   7   0   5         69.44         62.46         1.39 o                         
   8   0   5          4.29          3.72         0.33 o                         
   9   0   5          6.41          6.76         0.47 o                         
  10   0   5          1.05          0.79         0.56 o                         
  11   0   5         30.90         38.44         4.34 o                         
  -6   1   5          0.85          0.85         0.43 o                         
  -5   1   5         30.38         30.42         0.80 o                         
  -4   1   5        308.93        307.15         2.74 o                         
  -3   1   5          9.10          9.12         0.39 o                         
  -2   1   5         85.33         90.87         1.42 o                         
  -1   1   5          2.76          1.68         0.19 o                         
   0   1   5         42.63         49.67         0.79 o                         
   1   1   5         30.15         30.42         0.63 o                         
   2   1   5          0.28          0.35         0.11 o                         
   3   1   5         98.07         97.66         1.48 o                         
   4   1   5        166.50        197.78         2.72 o                         
   5   1   5         14.80         12.48         0.57 o                         
   6   1   5          3.82          3.00         0.31 o                         
   7   1   5        242.21        229.79         2.89 o                         
   8   1   5          2.80          2.96         0.33 o                         
   9   1   5         11.60         11.93         0.67 o                         
  10   1   5         18.21         20.74         0.94 o                         
  11   1   5         16.43         20.21         1.03 o                         
  -6   2   5          1.04          0.88         0.37 o                         
  -5   2   5         12.27         13.14         0.66 o                         
  -4   2   5          5.63          5.79         0.32 o                         
  -3   2   5          0.08         -0.09         0.09 o                         
  -2   2   5         36.25         33.43         0.72 o                         
  -1   2   5         22.21         17.14         0.46 o                         
   0   2   5        867.54        954.85         8.06 o                         
   1   2   5         44.92         51.32         1.12 o                         
   2   2   5        234.36        229.56         5.59 o                         
   3   2   5          9.50          9.96         0.40 o                         
   4   2   5        721.22        756.00         6.49 o                         
   5   2   5         26.28         25.43         0.73 o                         
   6   2   5          3.49          3.45         0.35 o                         
   7   2   5         39.82         39.90         1.11 o                         
   8   2   5         64.73         66.95         1.53 o                         
   9   2   5         24.81         25.71         0.94 o                         
  10   2   5          0.11          0.06         0.29 o                         
  11   2   5          4.26          5.98         1.26 o                         
  -6   3   5          0.85          0.91         0.62 o                         
  -5   3   5          3.70          3.61         0.39 o                         
  -4   3   5         27.13         26.69         1.04 o                         
  -3   3   5        124.01        122.60         1.88 o                         
  -2   3   5          4.24          4.20         0.27 o                         
  -1   3   5          2.63          2.38         0.22 o                         
   0   3   5          7.81         10.03         0.27 o                         
   1   3   5        175.07        173.00         1.90 o                         
   2   3   5         13.82         14.91         0.42 o                         
   3   3   5         75.83         92.85         1.24 o                         
   4   3   5        277.16        291.32         2.92 o                         
   5   3   5          7.90          7.87         0.41 o                         
   6   3   5          0.02          0.02         0.12 o                         
   7   3   5        119.91        125.92         2.13 o                         
   8   3   5          5.63          5.62         0.55 o                         
   9   3   5          9.27          9.62         0.74 o                         
  10   3   5          2.61          2.71         0.63 o                         
  11   3   5          5.60         14.68         1.93 o                         
  -7   4   5         20.59         30.48         2.56 o                         
  -6   4   5          3.85          5.19         0.76 o                         
  -5   4   5          0.04          0.06         0.17 o                         
  -4   4   5        162.15        163.29         2.40 o                         
  -3   4   5        297.45        290.15         4.41 o                         
  -2   4   5         43.60         43.57         0.90 o                         
  -1   4   5          0.16         -0.02         0.06 o                         
   0   4   5          1.13          1.54         0.21 o                         
   1   4   5          0.57          0.76         0.17 o                         
   2   4   5         56.75         56.08         0.88 o                         
   3   4   5         37.14         41.60         0.95 o                         
   4   4   5        177.74        209.66         4.87 o                         
   5   4   5          0.47          0.15         0.15 o                         
   6   4   5          5.12          5.27         0.49 o                         
   7   4   5        148.51        139.99         2.31 o                         
   8   4   5         10.03          9.36         0.69 o                         
   9   4   5          2.42          2.74         0.40 o                         
  10   4   5          5.78          7.43         0.97 o                         
  -7   5   5          8.81         11.18         1.37 o                         
  -6   5   5          1.00          0.50         0.36 o                         
  -5   5   5          7.48          7.76         0.96 o                         
  -4   5   5         84.38         91.58         1.91 o                         
  -3   5   5        299.79        307.68         3.84 o                         
  -2   5   5          2.86          2.01         0.22 o                         
  -1   5   5          7.82          7.87         0.52 o                         
   0   5   5         14.69         12.74         0.55 o                         
   1   5   5         47.00         46.69         1.52 o                         
   2   5   5         23.69         23.11         1.32 o                         
   3   5   5        132.81        139.52         2.10 o                         
   4   5   5         53.88         62.13         1.10 o                         
   5   5   5         16.89         12.35         0.49 o                         
   6   5   5          0.46          0.32         0.14 o                         
   7   5   5         79.38         76.75         1.54 o                         
   8   5   5          6.82          5.79         0.48 o                         
   9   5   5          5.62          7.56         1.52 o                         
  -7   6   5          0.14         -0.64         0.64 o                         
  -6   6   5          2.90          4.16         0.86 o                         
  -5   6   5          0.52          1.17         0.35 o                         
  -4   6   5         12.21         12.72         0.75 o                         
  -3   6   5         31.62         31.23         1.11 o                         
  -2   6   5          7.29          7.54         0.52 o                         
  -1   6   5          0.16          0.20         0.14 o                         
   0   6   5          4.73          7.26         0.49 o                         
   1   6   5          8.31          8.91         0.68 o                         
   2   6   5        261.59        247.12         3.35 o                         
   3   6   5         19.12         19.94         0.64 o                         
   4   6   5          9.08          9.97         0.51 o                         
   5   6   5          0.63          0.64         0.29 o                         
   6   6   5        121.79        103.91         1.84 o                         
   7   6   5         50.84         47.89         1.35 o                         
   8   6   5         20.21         20.44         0.85 o                         
   9   6   5          5.14          5.59         0.96 o                         
  -6   7   5          0.00          0.08         0.55 o                         
  -5   7   5          0.01         -0.37         0.42 o                         
  -4   7   5         74.27         79.46         1.97 o                         
  -3   7   5          0.84          0.50         0.15 o                         
  -2   7   5          1.11          0.84         0.18 o                         
  -1   7   5          6.12          4.37         0.42 o                         
   0   7   5          9.91          8.42         0.54 o                         
   1   7   5        125.12        121.26         3.16 o                         
   2   7   5         36.86         37.63         0.84 o                         
   3   7   5          9.76         10.63         0.42 o                         
   4   7   5         29.96         28.60         0.85 o                         
   5   7   5          2.57          2.14         0.30 o                         
   6   7   5          5.65          7.09         0.60 o                         
   7   7   5         11.08         10.48         0.87 o                         
   8   7   5          1.77          2.43         0.50 o                         
   9   7   5          1.70          1.00         0.63 o                         
  10   7   5          0.09         -0.21         0.49 o                         
  -5   8   5         26.66         27.76         0.99 o                         
  -4   8   5         23.43         23.86         0.81 o                         
  -3   8   5         56.49         58.26         1.10 o                         
  -2   8   5          6.79          6.22         0.54 o                         
  -1   8   5         36.86         31.55         1.00 o                         
   0   8   5         13.60         12.04         0.64 o                         
   1   8   5         47.02         45.68         1.40 o                         
   2   8   5        220.76        218.95         2.37 o                         
   3   8   5         37.26         37.37         0.82 o                         
   4   8   5          3.80          3.76         0.33 o                         
   5   8   5         13.85         13.49         0.58 o                         
   6   8   5         26.34         20.87         0.78 o                         
   7   8   5          9.67         10.34         0.88 o                         
   8   8   5          9.84          9.95         1.62 o                         
   9   8   5          0.83          1.45         0.72 o                         
  -4   9   5          0.36         -0.07         0.32 o                         
  -3   9   5          0.35          0.21         0.23 o                         
  -2   9   5          0.96          1.17         0.42 o                         
  -1   9   5         39.48         38.36         1.34 o                         
   0   9   5          1.92          1.96         0.35 o                         
   1   9   5          3.98          3.95         0.31 o                         
   2   9   5          0.28          0.26         0.18 o                         
   3   9   5         79.71         81.37         1.35 o                         
   4   9   5          2.96          3.13         0.31 o                         
   5   9   5          5.40          4.07         0.57 o                         
   6   9   5         10.03          9.46         0.72 o                         
   7   9   5         25.58         28.44         1.48 o                         
   8   9   5         32.80         42.78         2.93 o                         
  -2  10   5          2.35          2.48         1.00 o                         
  -1  10   5          3.45          2.88         0.66 o                         
   0  10   5          0.87          0.35         0.30 o                         
   1  10   5          5.04          4.21         0.40 o                         
   2  10   5          5.61          6.72         0.48 o                         
   3  10   5          6.99          6.29         0.54 o                         
   4  10   5          1.21          2.80         0.36 o                         
   5  10   5          0.03         -0.24         0.24 o                         
   6  10   5          0.92          0.45         0.32 o                         
   7  10   5          1.87          1.59         0.79 o                         
   8  10   5         10.11         12.84         2.03 o                         
  -2  11   5          3.78          4.01         0.94 o                         
  -1  11   5          0.01          0.55         0.84 o                         
   0  11   5          8.34          8.94         1.53 o                         
   1  11   5         28.41         30.86         0.96 o                         
   2  11   5          4.97          5.88         0.79 o                         
   3  11   5          0.06         -0.32         0.32 o                         
   4  11   5          0.36          0.23         0.28 o                         
   5  11   5          1.05          1.97         0.41 o                         
   6  11   5          0.01         -0.58         0.58 o                         
   7  11   5          6.50          5.71         1.35 o                         
  -1  12   5          2.96          2.68         1.11 o                         
   1  12   5          3.40          4.93         1.33 o                         
   2  12   5          0.01          1.15         0.76 o                         
   3  12   5         10.09          8.79         1.82 o                         
   4  12   5          3.78          5.06         1.41 o                         
   5  12   5          8.32         13.82         2.33 o                         
   1 -10   6          0.21         -0.96         0.96 o                         
   2 -10   6          4.90          3.71         1.33 o                         
   3 -10   6          0.03         -0.66         0.66 o                         
   4 -10   6          0.69         -0.61         0.76 o                         
  -2  -9   6          0.09          1.62         0.86 o                         
  -1  -9   6          0.27         -0.21         0.78 o                         
   0  -9   6          0.02          0.04         0.68 o                         
   1  -9   6         16.06         15.77         1.36 o                         
   2  -9   6          3.39          3.95         0.76 o                         
   3  -9   6          0.43          0.86         0.53 o                         
   4  -9   6          1.66          1.97         0.98 o                         
   5  -9   6          2.04          2.48         1.13 o                         
   6  -9   6          0.16         -0.66         0.66 o                         
  -3  -8   6          0.46         -0.12         0.61 o                         
  -2  -8   6          0.04         -0.47         0.47 o                         
  -1  -8   6          0.14         -0.51         0.51 o                         
   0  -8   6          0.37          0.02         0.46 o                         
   1  -8   6          6.18          5.82         0.81 o                         
   2  -8   6          0.67          2.13         1.52 o                         
   3  -8   6          1.84          0.39         0.66 o                         
   4  -8   6          0.07          1.45         0.68 o                         
   5  -8   6          0.00          0.41         0.72 o                         
   6  -8   6          1.06          1.23         0.64 o                         
   7  -8   6          0.04         -0.63         0.63 o                         
  -2  -7   6          0.01          0.23         0.63 o                         
  -1  -7   6          0.07         -0.20         0.53 o                         
   0  -7   6          3.36          3.60         1.79 o                         
   1  -7   6         20.19         18.16         1.29 o                         
   2  -7   6          2.90          1.87         0.51 o                         
   3  -7   6          0.02          1.09         0.52 o                         
   5  -7   6          2.43          1.69         0.63 o                         
   6  -7   6          8.97          9.25         0.64 o                         
   7  -7   6         11.39         11.09         0.97 o                         
   8  -7   6          1.15          0.21         1.31 o                         
  -1  -6   6          3.96          3.50         0.73 o                         
   0  -6   6         11.95         10.41         0.78 o                         
   1  -6   6          3.99          4.18         0.46 o                         
   2  -6   6         35.53         36.07         1.19 o                         
   3  -6   6          4.03          4.56         0.51 o                         
   4  -6   6          6.65          4.74         0.70 o                         
   5  -6   6          0.09          0.11         0.20 o                         
   6  -6   6          4.45          5.98         0.54 o                         
   7  -6   6          2.84          2.53         0.51 o                         
   8  -6   6          2.35          1.77         0.77 o                         
   9  -6   6          0.02          0.90         0.84 o                         
  -5  -5   6          4.72          4.10         1.11 o                         
  -3  -5   6          4.19          4.32         0.79 o                         
  -2  -5   6          0.00         -0.16         0.24 o                         
  -1  -5   6          0.36         -0.10         0.30 o                         
   0  -5   6         24.54         25.31         1.33 o                         
   1  -5   6         24.97         24.46         1.02 o                         
   2  -5   6          2.00          2.25         0.36 o                         
   3  -5   6         68.16         65.75         1.61 o                         
   4  -5   6          3.03          2.98         0.35 o                         
   5  -5   6          1.50          1.60         0.32 o                         
   6  -5   6         13.82         13.88         0.77 o                         
   7  -5   6         11.26         12.02         0.73 o                         
   8  -5   6          2.33          2.05         0.52 o                         
  -6  -4   6          0.46         -0.49         0.49 o                         
  -5  -4   6          2.60          0.79         0.78 o                         
  -4  -4   6          1.70          2.42         0.54 o                         
  -3  -4   6         13.81         14.16         0.86 o                         
  -2  -4   6          4.02          3.48         0.45 o                         
  -1  -4   6          2.73          2.45         0.49 o                         
   0  -4   6          8.22          9.38         0.64 o                         
   1  -4   6          2.66          1.92         0.37 o                         
   2  -4   6         18.97         17.54         0.80 o                         
   3  -4   6          0.43          0.76         0.24 o                         
   4  -4   6          5.20          5.41         0.46 o                         
   5  -4   6          2.32          1.72         0.28 o                         
   6  -4   6         10.63         11.27         0.66 o                         
   7  -4   6          8.58          8.51         0.79 o                         
   8  -4   6          4.91          5.03         0.70 o                         
   9  -4   6          2.06          1.50         0.90 o                         
  10  -4   6          0.12          0.96         0.88 o                         
  -6  -3   6          1.36          1.36         0.63 o                         
  -5  -3   6          2.92          1.99         0.42 o                         
  -4  -3   6         18.39         19.17         1.00 o                         
  -3  -3   6         23.63         23.81         1.03 o                         
  -2  -3   6          0.84          0.38         0.17 o                         
  -1  -3   6          2.89          2.55         0.39 o                         
   0  -3   6         16.48         18.80         0.62 o                         
   1  -3   6         18.86         19.90         0.55 o                         
   2  -3   6         43.48         43.86         0.93 o                         
   3  -3   6          2.34         18.41         1.21 o                         
   4  -3   6          6.81          7.31         0.43 o                         
   5  -3   6         14.09         14.44         0.60 o                         
   6  -3   6         21.85         22.89         0.78 o                         
   7  -3   6         16.94         17.22         0.89 o                         
   8  -3   6          0.05         -0.33         0.33 o                         
   9  -3   6         11.62         11.89         1.08 o                         
  -6  -2   6          1.33          0.10         0.80 o                         
  -5  -2   6          1.07          1.15         0.55 o                         
  -4  -2   6          1.12          0.71         0.32 o                         
  -3  -2   6         63.69         63.95         1.43 o                         
  -2  -2   6          2.38          2.11         0.29 o                         
  -1  -2   6          0.01          0.04         0.15 o                         
   0  -2   6         54.80         53.58         1.06 o                         
   1  -2   6          7.62          6.62         0.36 o                         
   2  -2   6         89.57         88.93         1.41 o                         
   3  -2   6         32.32         34.65         0.78 o                         
   4  -2   6          7.36          8.98         0.39 o                         
   5  -2   6         15.90         16.24         0.62 o                         
   6  -2   6         40.19         42.12         1.02 o                         
   7  -2   6          0.81          0.15         0.28 o                         
   8  -2   6          1.64          1.39         0.47 o                         
   9  -2   6          4.71          3.08         0.67 o                         
  10  -2   6          0.34          1.78         0.82 o                         
  -6  -1   6          3.74          6.04         1.29 o                         
  -5  -1   6         27.03         27.25         1.12 o                         
  -4  -1   6          3.52          2.75         0.30 o                         
  -3  -1   6         27.47         26.64         0.82 o                         
  -2  -1   6         19.53         16.49         0.65 o                         
  -1  -1   6         59.09         57.43         1.19 o                         
   0  -1   6         66.41         68.91         1.45 o                         
   1  -1   6        193.90        179.31         1.92 o                         
   2  -1   6        351.31        347.77         4.22 o                         
   3  -1   6        139.91        140.29         2.05 o                         
   4  -1   6         49.92         54.93         1.02 o                         
   5  -1   6          7.91          5.76         0.55 o                         
   6  -1   6          5.97          8.35         0.83 o                         
   7  -1   6         89.80         84.00         2.42 o                         
   8  -1   6         70.34         70.89         2.35 o                         
   9  -1   6          0.00         -0.17         0.74 o                         
  10  -1   6          4.76          4.61         1.27 o                         
  11  -1   6          5.08          5.47         1.29 o                         
  -6   0   6          0.94         -0.45         0.45 o                         
  -5   0   6          0.06          0.08         0.22 o                         
  -4   0   6          0.05          0.12         0.14 o                         
  -3   0   6         50.46         54.10         1.16 o                         
  -2   0   6          8.01          8.64         0.43 o                         
  -1   0   6         40.71         43.33         0.89 o                         
   0   0   6         58.64         75.52         1.15 o                         
   1   0   6          1.91          1.77         0.25 o                         
   2   0   6        131.70        135.01         2.10 o                         
   3   0   6         41.07         43.43         0.90 o                         
   4   0   6        215.77        235.67         2.67 o                         
   5   0   6          4.17          5.83         0.52 o                         
   6   0   6          2.36          4.30         0.37 o                         
   7   0   6          0.31          0.21         0.16 o                         
   8   0   6         71.21         74.15         1.48 o                         
   9   0   6         31.12         35.49         1.44 o                         
  10   0   6          2.18          3.09         0.96 o                         
  11   0   6          0.04          1.64         0.86 o                         
  -6   1   6          9.40          7.49         1.56 o                         
  -5   1   6          0.80          0.44         0.19 o                         
  -4   1   6         10.34          9.32         0.47 o                         
  -3   1   6        155.20        151.83         2.02 o                         
  -2   1   6         13.42         13.53         0.51 o                         
  -1   1   6         29.37         26.66         0.66 o                         
   0   1   6         56.96         60.36         0.97 o                         
   1   1   6         58.80         71.15         1.12 o                         
   2   1   6         56.07         46.58         1.13 o                         
   3   1   6         80.16         71.54         1.14 o                         
   4   1   6         15.04         15.90         0.60 o                         
   5   1   6         37.33         35.93         0.90 o                         
   6   1   6         15.95         16.26         0.69 o                         
   7   1   6         26.19         27.60         1.11 o                         
   8   1   6        110.75        110.36         1.95 o                         
   9   1   6          1.28          1.12         0.24 o                         
  10   1   6          0.54          0.99         0.35 o                         
  11   1   6          0.49          1.70         0.61 o                         
  -6   2   6          0.24         -0.49         0.49 o                         
  -5   2   6          0.52         -0.13         0.19 o                         
  -4   2   6          1.68          2.19         0.25 o                         
  -3   2   6        128.05        127.95         1.77 o                         
  -2   2   6          2.74          2.47         0.24 o                         
  -1   2   6         47.77         45.56         0.85 o                         
   0   2   6         86.44         83.30         1.31 o                         
   1   2   6        122.81        110.44         1.34 o                         
   2   2   6         80.87         80.02         1.25 o                         
   3   2   6         15.60         13.37         0.51 o                         
   4   2   6         90.70         94.50         1.55 o                         
   5   2   6         40.13         44.56         1.12 o                         
   6   2   6        114.49        107.07         1.93 o                         
   7   2   6        134.14        133.62         2.14 o                         
   8   2   6        132.22        132.55         3.22 o                         
   9   2   6          0.11         -0.11         0.26 o                         
  10   2   6          4.11          3.95         0.50 o                         
  11   2   6          4.00          3.81         1.25 o                         
  -6   3   6          7.19          6.68         1.19 o                         
  -5   3   6          0.16          0.61         0.44 o                         
  -4   3   6          1.96          1.53         0.45 o                         
  -3   3   6        432.97        437.40         3.97 o                         
  -2   3   6          4.73          5.19         0.33 o                         
  -1   3   6          0.06          0.07         0.08 o                         
   0   3   6         85.16         89.17         1.31 o                         
   1   3   6        104.59        118.16         1.83 o                         
   2   3   6         57.27         61.85         1.08 o                         
   3   3   6         17.16         22.46         0.66 o                         
   4   3   6          2.78          2.03         0.22 o                         
   5   3   6          2.85          3.54         0.32 o                         
   6   3   6         10.12          9.76         0.53 o                         
   7   3   6         24.53         23.42         0.88 o                         
   8   3   6         29.65         27.96         0.99 o                         
   9   3   6         23.15         25.34         1.17 o                         
  10   3   6          8.65          9.38         0.95 o                         
  11   3   6          3.46          5.96         1.21 o                         
  -5   4   6         13.99         13.83         1.01 o                         
  -4   4   6          1.47          0.90         0.31 o                         
  -3   4   6          5.37          5.25         0.49 o                         
  -2   4   6         22.15         20.97         0.64 o                         
  -1   4   6         21.46         24.16         0.61 o                         
   0   4   6         83.49        103.11         1.92 o                         
   1   4   6          0.94          0.59         0.16 o                         
   2   4   6        129.31        121.95         3.20 o                         
   3   4   6          7.32          6.28         0.63 o                         
   4   4   6        148.74        149.78         2.01 o                         
   5   4   6         35.61         36.25         0.92 o                         
   6   4   6          9.88          6.74         0.58 o                         
   7   4   6          0.32          0.30         0.28 o                         
   8   4   6         17.03         16.71         1.42 o                         
   9   4   6          0.15         -0.29         0.29 o                         
  10   4   6          1.52          2.30         1.06 o                         
  -6   5   6         15.73         18.96         1.64 o                         
  -5   5   6          0.39          0.92         0.35 o                         
  -4   5   6          4.03          4.66         0.75 o                         
  -3   5   6         36.07         37.03         1.10 o                         
  -2   5   6         12.11         10.96         0.45 o                         
  -1   5   6         17.78         16.40         0.64 o                         
   0   5   6          5.17          6.12         0.46 o                         
   1   5   6        100.08        100.62         1.98 o                         
   2   5   6         24.67         21.86         1.29 o                         
   3   5   6          0.39          0.25         0.17 o                         
   4   5   6          0.09          0.10         0.19 o                         
   5   5   6         44.71         38.14         1.00 o                         
   6   5   6         75.83         71.84         1.64 o                         
   7   5   6          0.34          0.15         0.23 o                         
   8   5   6          2.60          2.46         0.54 o                         
   9   5   6          4.27          4.47         0.79 o                         
  -6   6   6          1.34          0.00         0.57 o                         
  -4   6   6          4.34          3.72         0.45 o                         
  -3   6   6          7.67          8.51         0.62 o                         
  -2   6   6         17.43         15.09         0.38 o                         
  -1   6   6          0.01          0.01         0.12 o                         
   0   6   6         45.25         42.28         1.11 o                         
   1   6   6         10.45         10.51         0.67 o                         
   2   6   6        287.84        291.24         4.08 o                         
   3   6   6        192.89        185.70         2.54 o                         
   4   6   6         12.53         11.58         0.61 o                         
   5   6   6          9.52          8.68         0.59 o                         
   6   6   6        125.93        108.22         2.59 o                         
   7   6   6          3.33          3.76         0.46 o                         
   8   6   6         12.83         13.05         1.19 o                         
  -5   7   6         10.54         11.22         1.07 o                         
  -4   7   6          1.85          1.77         0.34 o                         
  -3   7   6          0.30          0.90         0.56 o                         
  -2   7   6          0.65          0.16         0.17 o                         
  -1   7   6         51.82         40.70         1.10 o                         
   0   7   6          0.46          0.69         0.23 o                         
   1   7   6         34.56         35.93         1.10 o                         
   2   7   6          0.97          1.67         0.41 o                         
   3   7   6        257.29        257.40         3.29 o                         
   4   7   6         56.24         57.05         1.29 o                         
   5   7   6          2.61          3.39         0.35 o                         
   6   7   6          2.74          1.83         0.34 o                         
   7   7   6         21.22         17.34         0.87 o                         
   8   7   6          5.16          4.74         0.72 o                         
  -4   8   6          4.99          5.79         0.90 o                         
  -3   8   6          1.26          1.16         0.63 o                         
  -2   8   6          1.46          1.23         0.26 o                         
  -1   8   6          1.06          0.06         0.21 o                         
   0   8   6         13.24         13.76         0.71 o                         
   1   8   6          0.11          0.07         0.17 o                         
   2   8   6         29.59         28.49         1.67 o                         
   3   8   6         49.06         47.66         1.88 o                         
   4   8   6         11.96         12.81         0.98 o                         
   5   8   6         10.63          9.77         0.58 o                         
   6   8   6          5.21          5.91         0.72 o                         
   7   8   6          4.54          2.99         0.58 o                         
   8   8   6          0.25          0.06         0.92 o                         
   9   8   6          5.36          4.73         1.02 o                         
  -2   9   6          6.98          4.34         0.59 o                         
  -1   9   6         46.77         40.97         1.23 o                         
   0   9   6          2.46          2.97         1.06 o                         
   1   9   6         10.43         11.05         0.90 o                         
   2   9   6         10.45         11.22         1.00 o                         
   3   9   6         26.85         26.09         0.82 o                         
   4   9   6          6.41          6.38         0.51 o                         
   5   9   6          2.45          2.13         0.38 o                         
   6   9   6         14.57         16.79         1.10 o                         
   7   9   6         17.34         16.86         1.13 o                         
   8   9   6          5.78          7.43         1.41 o                         
   9   9   6          5.94          9.79         1.56 o                         
  -2  10   6          0.44          0.16         0.47 o                         
  -1  10   6          3.83          2.70         0.98 o                         
   0  10   6          0.00         -0.21         0.39 o                         
   1  10   6          4.82          5.85         0.77 o                         
   2  10   6         14.43         14.84         1.22 o                         
   3  10   6         14.25         15.78         1.04 o                         
   4  10   6         11.71         11.06         0.76 o                         
   5  10   6         23.91         27.17         1.29 o                         
   6  10   6          0.16         -0.05         0.49 o                         
   7  10   6          2.00          0.33         0.70 o                         
   8  10   6         11.42         15.87         1.95 o                         
  -1  11   6          0.45         -0.63         0.63 o                         
   0  11   6          1.18          2.08         0.63 o                         
   1  11   6          1.62          3.08         1.25 o                         
   3  11   6          0.19          0.78         0.66 o                         
   4  11   6          0.01          0.70         0.92 o                         
   5  11   6          1.50          1.74         0.48 o                         
   6  11   6          1.22          0.76         0.72 o                         
   7  11   6          2.26          3.34         0.98 o                         
   0  12   6          0.10         -0.88         0.88 o                         
   3  12   6          1.23         -0.49         0.61 o                         
   4  12   6          0.13         -0.29         0.59 o                         
   5  12   6          6.14          9.97         1.92 o                         
   0  -9   7          0.00          0.37         0.92 o                         
   1  -9   7          2.36          2.89         1.19 o                         
   2  -9   7          1.67          4.83         1.31 o                         
   3  -9   7          3.54          2.29         1.17 o                         
   4  -9   7          0.30         -0.82         0.82 o                         
   5  -9   7          0.20         -0.39         0.74 o                         
  -2  -8   7          3.75          2.89         1.00 o                         
  -1  -8   7          1.69          2.36         1.06 o                         
   0  -8   7          0.09          1.21         0.84 o                         
   1  -8   7          1.48          1.31         0.63 o                         
   2  -8   7         15.94         16.97         2.98 o                         
   3  -8   7          2.46          4.14         0.70 o                         
   4  -8   7          0.33         -0.33         0.61 o                         
   5  -8   7          0.09          0.82         0.76 o                         
   6  -8   7          2.01          3.36         1.06 o                         
   7  -8   7          1.99          1.11         0.86 o                         
  -1  -7   7          1.84          2.50         1.11 o                         
   0  -7   7          0.25          1.08         0.42 o                         
   1  -7   7          3.36          3.07         0.73 o                         
   2  -7   7          3.60          4.06         1.09 o                         
   3  -7   7          1.56         -0.24         0.34 o                         
   4  -7   7          0.65          0.39         0.66 o                         
   5  -7   7          0.70          0.33         0.55 o                         
   7  -7   7          3.68          4.08         0.91 o                         
   8  -7   7          1.31          0.25         0.86 o                         
   0  -6   7          7.63          7.37         1.31 o                         
   1  -6   7          3.95          3.28         0.70 o                         
   2  -6   7          0.17         -0.18         0.67 o                         
   3  -6   7         24.80         29.81         1.43 o                         
   4  -6   7          0.77          0.86         0.48 o                         
   5  -6   7          0.75          0.85         0.42 o                         
   6  -6   7          0.44          0.67         0.36 o                         
   7  -6   7          0.57          0.26         0.53 o                         
   8  -6   7          8.59          7.83         0.73 o                         
  -4  -5   7          1.35          0.88         1.27 o                         
  -1  -5   7          9.11          9.61         1.49 o                         
   0  -5   7          1.08          0.58         0.31 o                         
   1  -5   7          0.52          0.30         0.22 o                         
   2  -5   7          4.89          4.86         0.54 o                         
   3  -5   7         39.08         39.97         1.38 o                         
   4  -5   7          8.10          6.67         0.72 o                         
   5  -5   7          3.50          3.51         0.52 o                         
   6  -5   7          0.03          0.63         0.49 o                         
   7  -5   7          3.71          1.88         0.36 o                         
   8  -5   7          0.02         -0.18         0.39 o                         
  -5  -4   7          0.14         -0.94         0.98 o                         
  -4  -4   7         18.77         20.97         2.13 o                         
  -3  -4   7         35.47         31.99         2.73 o                         
  -2  -4   7          0.75          0.07         0.24 o                         
  -1  -4   7         11.74         12.64         0.90 o                         
   0  -4   7          0.32          0.77         0.40 o                         
   1  -4   7         15.23         15.17         1.02 o                         
   2  -4   7         25.32         24.89         1.08 o                         
   3  -4   7         27.02         28.69         1.18 o                         
   4  -4   7          2.83          2.60         0.28 o                         
   5  -4   7          0.00         -0.18         0.20 o                         
   6  -4   7          0.00         -0.19         0.19 o                         
   7  -4   7         14.12         15.12         0.82 o                         
   8  -4   7          0.17          0.36         0.48 o                         
   9  -4   7          0.00          0.47         0.82 o                         
  -5  -3   7          0.30          1.13         1.11 o                         
  -4  -3   7          0.10         -0.50         0.50 o                         
  -3  -3   7          0.92          1.27         0.35 o                         
  -2  -3   7         15.78         15.22         0.86 o                         
  -1  -3   7          1.70          1.35         0.24 o                         
   0  -3   7          0.79          0.91         0.21 o                         
   1  -3   7          1.97          1.76         0.21 o                         
   2  -3   7         87.21         85.82         1.16 o                         
   3  -3   7        237.80        243.23         2.76 o                         
   4  -3   7          5.89          6.19         0.38 o                         
   5  -3   7          8.60          9.44         0.71 o                         
   6  -3   7          9.11         10.74         0.63 o                         
   7  -3   7         20.62         19.09         0.74 o                         
   8  -3   7         18.49         18.09         2.67 o                         
   9  -3   7          0.11          0.12         0.39 o                         
  10  -3   7          0.10          0.12         0.72 o                         
  -6  -2   7          0.31          4.38         1.25 o                         
  -5  -2   7          4.56          4.20         1.33 o                         
  -4  -2   7         24.13         24.94         1.70 o                         
  -3  -2   7          2.07          1.88         0.31 o                         
  -2  -2   7          0.90          0.60         0.32 o                         
  -1  -2   7         11.71         12.95         0.60 o                         
   0  -2   7         15.91         16.51         0.62 o                         
   1  -2   7         16.80         16.16         0.55 o                         
   2  -2   7        155.12        150.15         1.87 o                         
   3  -2   7          4.55          3.33         0.32 o                         
   4  -2   7          0.17          0.69         0.16 o                         
   5  -2   7          0.86          0.94         0.19 o                         
   6  -2   7         27.73         23.82         0.88 o                         
   7  -2   7         21.35         20.57         1.09 o                         
   8  -2   7         17.13         15.35         1.16 o                         
   9  -2   7         15.80         18.27         1.27 o                         
  10  -2   7          0.04          0.43         0.70 o                         
  -6  -1   7          2.81          3.37         1.38 o                         
  -5  -1   7          0.01         -0.17         0.58 o                         
  -4  -1   7         36.92         41.60         1.37 o                         
  -3  -1   7         38.34         35.58         1.01 o                         
  -2  -1   7          5.65          5.14         0.46 o                         
  -1  -1   7          5.01          4.51         0.44 o                         
   0  -1   7          0.03          0.18         0.11 o                         
   1  -1   7         39.10         41.14         1.01 o                         
   2  -1   7          4.04          5.52         0.47 o                         
   3  -1   7        301.97        296.42         3.16 o                         
   4  -1   7          5.16          4.84         0.36 o                         
   5  -1   7          0.21         -0.14         0.14 o                         
   6  -1   7          0.04          0.06         0.20 o                         
   7  -1   7         41.92         37.75         1.63 o                         
   8  -1   7         15.66         15.48         1.05 o                         
   9  -1   7         43.87         48.46         2.17 o                         
  10  -1   7          0.24         -0.31         0.76 o                         
  -6   0   7          0.21          4.87         1.15 o                         
  -5   0   7         14.68         13.18         1.04 o                         
  -4   0   7         18.62         21.76         1.22 o                         
  -3   0   7         30.03         29.84         0.83 o                         
  -2   0   7         64.67         64.01         1.26 o                         
  -1   0   7         40.19         41.90         0.94 o                         
   0   0   7          2.86          9.45         0.41 o                         
   1   0   7          0.54          0.49         0.15 o                         
   2   0   7         97.16         90.06         1.62 o                         
   3   0   7         43.31         39.65         0.92 o                         
   4   0   7         68.65         68.24         1.47 o                         
   5   0   7          0.02          0.04         0.12 o                         
   6   0   7         23.80         19.88         0.90 o                         
   7   0   7          3.23          4.05         0.41 o                         
   8   0   7         26.58         24.59         0.87 o                         
   9   0   7          0.27         -0.15         0.75 o                         
  10   0   7          1.15          0.39         0.86 o                         
  -5   1   7          0.48          0.43         0.38 o                         
  -4   1   7         21.16         23.19         0.84 o                         
  -3   1   7         21.61         24.07         0.77 o                         
  -2   1   7         75.16         72.57         1.30 o                         
  -1   1   7          2.36          1.04         0.17 o                         
   0   1   7          1.58          1.91         0.22 o                         
   1   1   7         62.84         72.82         1.20 o                         
   2   1   7          5.17          5.39         0.45 o                         
   3   1   7         39.65         40.20         0.93 o                         
   4   1   7          2.51          1.43         0.20 o                         
   5   1   7         72.80         73.38         1.45 o                         
   6   1   7          3.18          1.22         0.21 o                         
   7   1   7          3.99          3.30         0.43 o                         
   8   1   7         27.08         29.19         1.03 o                         
   9   1   7         54.06         56.40         1.61 o                         
  10   1   7          0.11          0.18         0.28 o                         
  -5   2   7          1.70          1.41         0.70 o                         
  -4   2   7          2.19          2.28         0.37 o                         
  -3   2   7          1.30          0.78         0.19 o                         
  -2   2   7          1.47          1.13         0.25 o                         
  -1   2   7          0.36          0.10         0.10 o                         
   0   2   7          7.19          6.28         0.33 o                         
   1   2   7          5.99          7.54         0.38 o                         
   2   2   7         40.87         36.73         1.01 o                         
   3   2   7         27.18         25.40         0.73 o                         
   4   2   7         51.07         57.40         1.14 o                         
   5   2   7          0.22          1.08         0.39 o                         
   6   2   7          6.37          4.12         0.37 o                         
   7   2   7         32.81         31.01         1.06 o                         
   8   2   7         53.22         57.33         1.46 o                         
   9   2   7         45.26         50.64         1.59 o                         
  10   2   7          0.81          0.77         0.46 o                         
  11   2   7          0.39         -0.58         0.58 o                         
  -6   3   7          8.11          8.29         1.41 o                         
  -5   3   7         12.48         14.50         1.25 o                         
  -4   3   7          1.42          1.25         0.71 o                         
  -3   3   7          3.79          4.44         0.38 o                         
  -2   3   7        190.27        189.48         2.21 o                         
  -1   3   7         27.36         26.89         0.66 o                         
   0   3   7         17.94         19.83         0.53 o                         
   1   3   7        153.29        152.75         3.45 o                         
   2   3   7         82.45         79.12         1.33 o                         
   3   3   7        146.03        136.53         2.42 o                         
   4   3   7         43.74         45.63         1.22 o                         
   5   3   7          4.16          6.29         0.45 o                         
   6   3   7          7.02          5.33         0.47 o                         
   7   3   7         19.67         18.39         0.85 o                         
   8   3   7          0.28          0.58         0.31 o                         
   9   3   7         10.11          9.25         1.15 o                         
  10   3   7          1.03          2.83         0.61 o                         
  11   3   7          0.63          1.64         0.96 o                         
  -6   4   7          8.99         11.12         1.29 o                         
  -5   4   7          7.69         11.33         1.13 o                         
  -4   4   7          3.91          2.97         0.61 o                         
  -3   4   7         95.75        100.09         1.98 o                         
  -2   4   7          5.59          5.00         0.42 o                         
  -1   4   7         11.57         10.76         0.45 o                         
   0   4   7          8.51          7.33         0.49 o                         
   1   4   7          6.15          5.78         0.53 o                         
   2   4   7        160.85        156.18         1.74 o                         
   3   4   7         77.95         71.83         1.08 o                         
   4   4   7         16.55         17.25         0.58 o                         
   5   4   7          3.34          3.79         0.38 o                         
   6   4   7        113.60         90.53         1.62 o                         
   7   4   7          0.58          0.53         0.20 o                         
   8   4   7          0.36          0.17         0.23 o                         
   9   4   7          0.27         -0.24         0.38 o                         
  10   4   7          0.35         -0.33         0.59 o                         
  -5   5   7          2.41          3.77         0.74 o                         
  -3   5   7          6.53          6.32         0.49 o                         
  -2   5   7          3.95          3.45         0.42 o                         
  -1   5   7         33.23         30.08         1.09 o                         
   0   5   7         10.61         12.47         0.60 o                         
   1   5   7         30.62         30.45         0.96 o                         
   2   5   7         86.65         90.56         1.99 o                         
   3   5   7        215.72        211.90         2.13 o                         
   4   5   7          5.02          4.85         0.44 o                         
   5   5   7          0.04          0.20         0.19 o                         
   6   5   7          0.12         -0.11         0.20 o                         
   7   5   7         13.10         10.31         0.59 o                         
   8   5   7         13.19         13.28         0.89 o                         
   9   5   7          3.69          2.59         0.70 o                         
  -4   6   7          0.11          0.14         0.29 o                         
  -3   6   7          0.47          0.25         0.19 o                         
  -2   6   7          2.84          1.64         0.31 o                         
  -1   6   7         15.97         14.96         0.69 o                         
   0   6   7          0.34          0.46         0.23 o                         
   1   6   7         11.72         12.12         0.63 o                         
   2   6   7          2.29          2.11         0.37 o                         
   3   6   7         22.34         21.83         1.02 o                         
   4   6   7          0.87          1.00         0.21 o                         
   5   6   7          0.31          0.38         0.20 o                         
   6   6   7          1.11          0.74         0.28 o                         
   7   6   7         14.80         14.69         1.33 o                         
   8   6   7          4.15          3.53         0.70 o                         
   9   6   7          0.18         -0.53         0.53 o                         
  -4   7   7         14.27         20.81         1.06 o                         
  -2   7   7          2.13          1.26         0.36 o                         
  -1   7   7         46.37         44.41         1.19 o                         
   0   7   7         38.82         36.40         1.36 o                         
   1   7   7         11.64          9.89         0.62 o                         
   2   7   7         55.50         61.01         1.76 o                         
   3   7   7        651.32        669.26         8.90 o                         
   4   7   7         10.27         10.06         0.69 o                         
   5   7   7         22.20         21.94         0.99 o                         
   6   7   7         24.32         24.81         1.06 o                         
   7   7   7         13.69         10.86         1.02 o                         
   8   7   7          8.29         11.29         1.41 o                         
  -2   8   7          5.95          8.36         0.86 o                         
  -1   8   7          0.50          0.47         0.28 o                         
   0   8   7         12.44         11.86         0.69 o                         
   1   8   7          0.00         -0.20         0.20 o                         
   2   8   7         63.89         65.00         2.13 o                         
   3   8   7          3.16          3.39         0.59 o                         
   4   8   7          1.56          1.61         0.24 o                         
   5   8   7          5.51          5.81         0.48 o                         
   6   8   7         13.47         12.20         1.00 o                         
   7   8   7          0.17         -0.27         0.33 o                         
   8   8   7          9.88         10.71         1.29 o                         
  -1   9   7          4.21          3.11         0.98 o                         
   0   9   7          9.53          7.30         0.92 o                         
   1   9   7          4.38          4.81         0.57 o                         
   2   9   7          8.89         10.73         0.87 o                         
   3   9   7         17.83         17.74         1.51 o                         
   4   9   7          3.34          2.80         0.32 o                         
   5   9   7          0.08         -0.23         0.23 o                         
   6   9   7          0.20          0.63         0.39 o                         
   7   9   7          3.31          5.43         0.90 o                         
   8   9   7          0.38          2.79         0.78 o                         
  -1  10   7          1.09          1.05         0.49 o                         
   0  10   7          0.29          0.31         0.91 o                         
   1  10   7          0.01          1.08         0.61 o                         
   2  10   7         12.81         14.01         1.46 o                         
   3  10   7         46.97         48.97         2.83 o                         
   4  10   7          0.29          0.00         0.27 o                         
   5  10   7          8.42          9.15         0.78 o                         
   6  10   7          0.03          1.00         0.35 o                         
   7  10   7          1.26          1.68         0.96 o                         
   0  11   7          0.40         -0.20         0.62 o                         
   1  11   7          9.86         12.08         1.97 o                         
   6  11   7          3.39          3.05         1.02 o                         
   7  11   7          1.54          2.66         1.02 o                         
   0  -8   8          0.01         -0.55         0.55 o                         
   1  -8   8          0.24          0.49         0.78 o                         
   2  -8   8          0.26         -0.48         0.48 o                         
   3  -8   8          6.57          2.64         1.11 o                         
   4  -8   8          0.18          1.56         0.86 o                         
   5  -8   8          0.06         -0.70         0.70 o                         
   6  -8   8          0.66         -0.82         0.82 o                         
   0  -7   8          1.29          1.58         1.02 o                         
   1  -7   8          0.32          0.08         0.36 o                         
   2  -7   8          0.06          1.58         0.59 o                         
   3  -7   8         31.01         33.65         1.63 o                         
   4  -7   8          6.75          6.55         2.64 o                         
   5  -7   8          0.23         -0.16         0.70 o                         
   6  -7   8          0.54          1.97         0.88 o                         
   7  -7   8          1.68          1.99         1.02 o                         
   1  -6   8          7.49          5.65         1.06 o                         
   2  -6   8          2.69          3.93         0.80 o                         
   3  -6   8          1.33          0.14         0.49 o                         
   4  -6   8          0.00          0.38         0.72 o                         
   5  -6   8          0.95          1.93         0.90 o                         
   6  -6   8          0.09         -0.10         0.38 o                         
   7  -6   8         25.47         30.24         1.49 o                         
   8  -6   8          0.07          1.85         0.76 o                         
   0  -5   8          0.25          0.43         0.59 o                         
   1  -5   8          5.20          5.47         0.94 o                         
   2  -5   8         30.55         29.70         2.01 o                         
   3  -5   8         29.37         32.81         1.84 o                         
   4  -5   8          0.05          0.33         0.42 o                         
   5  -5   8          0.19          0.04         0.64 o                         
   6  -5   8          0.24         -0.19         0.36 o                         
   7  -5   8          7.07          7.14         0.88 o                         
   8  -5   8          0.11         -0.74         0.74 o                         
  -3  -4   8          0.84          1.47         0.66 o                         
  -2  -4   8          5.10          3.97         0.94 o                         
  -1  -4   8          0.02         -0.20         0.45 o                         
   0  -4   8          0.63          0.08         0.46 o                         
   1  -4   8          0.36          0.22         0.22 o                         
   2  -4   8          0.67         -0.12         0.27 o                         
   3  -4   8         14.04         15.80         0.94 o                         
   4  -4   8          0.21          1.78         0.31 o                         
   5  -4   8          0.01         -0.15         0.25 o                         
   6  -4   8          8.38          8.27         0.91 o                         
   7  -4   8          8.54          7.13         0.74 o                         
   8  -4   8          1.73          1.25         0.90 o                         
  -4  -3   8          7.71         14.62         1.86 o                         
  -3  -3   8          0.46          0.72         0.68 o                         
  -2  -3   8          1.02          0.61         0.68 o                         
  -1  -3   8         14.57         14.74         0.68 o                         
   0  -3   8          0.05          0.27         0.20 o                         
   1  -3   8          2.92          2.81         0.26 o                         
   2  -3   8          3.72          3.79         0.29 o                         
   3  -3   8          0.42          0.47         0.16 o                         
   4  -3   8         15.49         17.33         0.63 o                         
   5  -3   8          0.31         -0.15         0.39 o                         
   6  -3   8          1.26          1.04         0.31 o                         
   7  -3   8         54.95         57.64         1.72 o                         
   8  -3   8          2.64          3.33         0.81 o                         
  -4  -2   8          4.75          6.35         1.97 o                         
  -3  -2   8          0.65          1.28         0.92 o                         
  -2  -2   8          9.59         11.45         0.76 o                         
  -1  -2   8         47.56         44.84         1.18 o                         
   0  -2   8          7.38          6.83         0.44 o                         
   1  -2   8          1.41          1.09         0.19 o                         
   2  -2   8        135.28        135.49         1.87 o                         
   3  -2   8         16.35         13.93         0.59 o                         
   4  -2   8         28.55         27.85         0.82 o                         
   5  -2   8          0.40          0.03         0.17 o                         
   6  -2   8          6.19          6.75         0.59 o                         
   7  -2   8          1.34          1.64         0.30 o                         
   8  -2   8          4.41          5.37         0.78 o                         
  -5  -1   8          0.79          2.30         0.91 o                         
  -4  -1   8         12.32         17.12         2.14 o                         
  -3  -1   8          4.21          5.32         0.50 o                         
  -2  -1   8          9.59          7.25         0.51 o                         
  -1  -1   8         23.11         21.95         0.76 o                         
   0  -1   8          0.65          0.71         0.16 o                         
   1  -1   8          0.60          0.24         0.14 o                         
   2  -1   8         56.17         60.20         1.72 o                         
   3  -1   8        315.47        301.42         3.35 o                         
   4  -1   8          4.32          4.63         0.39 o                         
   5  -1   8         16.84         15.50         0.77 o                         
   6  -1   8          0.30          0.29         0.16 o                         
   7  -1   8          2.62          3.03         0.61 o                         
   8  -1   8          5.59          4.06         0.71 o                         
   9  -1   8         33.59         38.54         3.15 o                         
  -5   0   8          1.97          1.07         0.69 o                         
  -4   0   8          2.69          4.28         0.53 o                         
  -3   0   8          3.06          2.58         0.37 o                         
  -2   0   8          5.84          6.78         0.49 o                         
  -1   0   8          4.08          2.85         0.31 o                         
   0   0   8         14.74         14.52         0.56 o                         
   1   0   8          0.02         -0.09         0.15 o                         
   2   0   8        113.41        116.34         2.47 o                         
   3   0   8         34.06         32.63         1.01 o                         
   4   0   8         58.48         58.25         1.36 o                         
   5   0   8          0.04          0.02         0.12 o                         
   6   0   8          0.15          0.14         0.21 o                         
   7   0   8         36.53         35.67         1.29 o                         
   8   0   8         17.06         18.92         1.23 o                         
   9   0   8          5.37          4.32         1.33 o                         
  -5   1   8          0.12         -0.63         0.63 o                         
  -4   1   8          9.58         10.02         0.68 o                         
  -3   1   8         21.57         22.53         0.95 o                         
  -2   1   8         17.83         18.36         0.68 o                         
  -1   1   8         22.30         20.81         0.68 o                         
   0   1   8          5.01          3.44         0.31 o                         
   1   1   8          1.63          1.62         0.20 o                         
   2   1   8        123.98        116.84         1.99 o                         
   3   1   8         47.02         46.96         1.07 o                         
   4   1   8         13.60         11.90         0.54 o                         
   5   1   8          1.05          0.93         0.20 o                         
   6   1   8         10.88         11.71         0.52 o                         
   7   1   8         42.22         38.27         1.26 o                         
   8   1   8          1.69          2.00         0.32 o                         
   9   1   8         18.67         18.32         0.94 o                         
  10   1   8         13.47         15.63         0.91 o                         
  -5   2   8          0.01          0.44         0.42 o                         
  -4   2   8          0.51          1.20         0.47 o                         
  -3   2   8          5.27          4.90         0.45 o                         
  -2   2   8         38.53         42.31         1.09 o                         
  -1   2   8          9.11         10.14         0.47 o                         
   0   2   8         17.12         13.95         0.73 o                         
   1   2   8         97.03         97.20         1.41 o                         
   2   2   8          0.11         -0.09         0.20 o                         
   3   2   8        358.82        358.62         4.37 o                         
   4   2   8          2.01          1.62         0.25 o                         
   5   2   8         67.71         69.06         1.44 o                         
   6   2   8         53.93         46.26         1.78 o                         
   7   2   8         25.32         28.63         1.23 o                         
   8   2   8          6.79          6.53         0.59 o                         
   9   2   8          7.72          8.20         0.74 o                         
  10   2   8          3.47          4.57         1.02 o                         
  11   2   8          2.83          4.30         1.25 o                         
  -5   3   8          0.95          1.84         0.59 o                         
  -4   3   8         35.42         40.82         2.11 o                         
  -3   3   8          8.26          7.33         0.54 o                         
  -2   3   8          0.03          0.02         0.18 o                         
  -1   3   8         13.95         10.37         0.51 o                         
   0   3   8          0.57          0.58         0.15 o                         
   1   3   8          0.19         -0.07         0.15 o                         
   2   3   8         64.04         65.22         1.25 o                         
   3   3   8        179.44        171.27         2.27 o                         
   4   3   8         53.98         54.17         1.38 o                         
   5   3   8         29.88         26.53         0.81 o                         
   6   3   8          1.66          2.51         0.30 o                         
   7   3   8          0.06          0.07         0.18 o                         
   8   3   8          1.34          0.82         0.27 o                         
   9   3   8          2.34          2.24         0.91 o                         
  10   3   8         10.91         11.86         1.56 o                         
  11   3   8          0.02         -0.63         0.63 o                         
  -5   4   8          0.29          0.21         0.45 o                         
  -4   4   8         11.41         11.31         1.04 o                         
  -3   4   8         21.92         23.27         1.00 o                         
  -2   4   8        137.12        137.68         2.07 o                         
  -1   4   8         21.62         18.79         0.71 o                         
   0   4   8         13.87         12.85         0.76 o                         
   1   4   8          0.00          0.02         0.10 o                         
   2   4   8          4.19          4.27         0.49 o                         
   3   4   8          8.67          9.19         0.45 o                         
   4   4   8         10.06          9.59         0.43 o                         
   5   4   8         17.32         19.05         0.89 o                         
   6   4   8          8.40          6.47         0.51 o                         
   7   4   8         52.00         44.82         1.12 o                         
   8   4   8         15.01         12.83         0.88 o                         
   9   4   8         11.10         12.00         1.22 o                         
  10   4   8         17.77         22.24         2.03 o                         
  -3   5   8          2.38          2.50         0.45 o                         
  -2   5   8          4.30          4.47         0.32 o                         
  -1   5   8         21.45         18.41         0.91 o                         
   0   5   8          0.03         -0.16         0.16 o                         
   1   5   8          5.97          6.13         0.74 o                         
   2   5   8          3.89          3.78         0.49 o                         
   3   5   8        731.82        726.54         9.04 o                         
   4   5   8         72.36         70.56         1.12 o                         
   5   5   8         76.75         76.33         1.64 o                         
   6   5   8         37.24         36.50         1.47 o                         
   7   5   8         75.87         71.52         1.51 o                         
   8   5   8          1.57          0.90         0.49 o                         
   9   5   8          2.16          1.78         0.57 o                         
  -3   6   8          0.73          0.43         0.21 o                         
  -2   6   8         15.92         16.20         1.47 o                         
  -1   6   8         27.21         25.27         1.09 o                         
   0   6   8         36.42         32.32         1.05 o                         
   1   6   8          1.80          1.00         0.24 o                         
   2   6   8          0.84          0.01         0.24 o                         
   3   6   8          1.88          1.45         0.36 o                         
   4   6   8          2.98          2.42         0.42 o                         
   5   6   8          2.52          2.74         0.54 o                         
   6   6   8         28.43         26.30         0.99 o                         
   7   6   8         10.26          7.31         1.66 o                         
   8   6   8          1.31          0.96         0.52 o                         
   9   6   8          1.08          0.78         0.66 o                         
  -2   7   8          9.76         11.10         1.13 o                         
  -1   7   8          8.88          7.95         1.31 o                         
   0   7   8         12.14         11.02         0.67 o                         
   1   7   8          0.99          0.21         0.22 o                         
   2   7   8         19.73         23.29         1.08 o                         
   3   7   8          1.32          1.10         0.53 o                         
   4   7   8         63.80         64.00         1.93 o                         
   5   7   8         17.53         18.08         0.73 o                         
   6   7   8          6.14          6.26         0.67 o                         
   7   7   8         35.40         39.02         8.09 o                         
   8   7   8         11.66         10.75         1.33 o                         
   9   7   8          7.17          7.02         1.27 o                         
  -2   8   8          1.98          2.48         0.57 o                         
  -1   8   8          0.43          0.47         0.40 o                         
   0   8   8         51.08         48.04         2.06 o                         
   1   8   8          0.90          0.16         0.25 o                         
   2   8   8          8.23          6.13         0.67 o                         
   3   8   8         32.87         34.30         1.60 o                         
   4   8   8         11.28         10.03         1.16 o                         
   5   8   8         17.46         16.34         0.96 o                         
   6   8   8          2.50          1.80         0.47 o                         
   7   8   8          0.94          0.92         0.49 o                         
   8   8   8          6.23         10.06         1.25 o                         
  -1   9   8         11.09         11.64         1.94 o                         
   0   9   8          0.01         -0.38         0.38 o                         
   1   9   8          2.31          3.55         0.72 o                         
   2   9   8          0.11         -0.07         0.36 o                         
   3   9   8         28.43         27.61         1.90 o                         
   5   9   8          2.46          2.83         0.43 o                         
   6   9   8         21.75         22.61         1.33 o                         
   7   9   8          3.41          4.26         0.86 o                         
   8   9   8          1.35          3.42         0.64 o                         
  -1  10   8         20.40         21.98         2.27 o                         
   0  10   8          0.23         -0.23         0.57 o                         
   2  10   8         17.84         18.78         1.67 o                         
   6  10   8          0.00          0.18         0.39 o                         
   1  11   8          0.08          0.54         2.49 o                         
   0  -7   9          0.00         -0.76         0.76 o                         
   1  -7   9          2.29          2.76         1.13 o                         
   2  -7   9          4.10          3.18         1.03 o                         
   3  -7   9          1.43         -0.06         0.94 o                         
   4  -7   9          3.37          2.29         1.17 o                         
   5  -7   9          0.07          0.88         1.00 o                         
   6  -7   9          0.14         -0.57         1.09 o                         
   2  -6   9          0.91          1.00         0.76 o                         
   3  -6   9          9.95          9.93         1.03 o                         
   4  -6   9          5.96          5.00         0.79 o                         
   5  -6   9          0.67         -0.16         0.76 o                         
   6  -6   9          0.84          3.71         0.96 o                         
   7  -6   9          0.36          1.41         0.96 o                         
   8  -6   9          1.99          4.20         1.15 o                         
   1  -5   9          0.01          0.16         0.53 o                         
   2  -5   9          8.29         11.08         1.33 o                         
   3  -5   9         14.58         18.39         1.47 o                         
   4  -5   9         26.69         28.14         1.73 o                         
   5  -5   9          0.00          0.37         0.59 o                         
   6  -5   9          0.03         -0.34         0.34 o                         
   7  -5   9          2.61          2.71         0.65 o                         
   8  -5   9          5.49          5.41         1.17 o                         
   1  -4   9          0.77          1.19         0.63 o                         
   2  -4   9          5.90          5.75         0.98 o                         
   3  -4   9          8.42          7.92         1.21 o                         
   4  -4   9         42.61         43.85         1.97 o                         
   5  -4   9          0.01          0.13         0.25 o                         
   6  -4   9          0.01         -0.25         0.57 o                         
   7  -4   9          0.49          1.62         0.82 o                         
   8  -4   9          1.78          0.34         0.51 o                         
  -3  -3   9         13.57         14.79         2.11 o                         
  -2  -3   9          0.12          1.11         0.74 o                         
  -1  -3   9          1.18          2.42         0.78 o                         
   0  -3   9          0.53          1.29         0.31 o                         
   1  -3   9          1.41          1.22         0.22 o                         
   2  -3   9          4.35          3.32         0.30 o                         
   3  -3   9        128.54        124.39         1.75 o                         
   4  -3   9          0.08         -0.16         0.23 o                         
   5  -3   9          2.68          3.11         0.52 o                         
   6  -3   9          1.93          3.69         0.70 o                         
   7  -3   9         10.39          9.02         0.90 o                         
   8  -3   9          3.93          5.12         1.60 o                         
  -4  -2   9          0.46          3.48         1.17 o                         
  -3  -2   9          5.40          5.80         1.15 o                         
  -2  -2   9          3.55          3.36         0.68 o                         
  -1  -2   9          0.04         -0.23         0.23 o                         
   0  -2   9          0.53          0.22         0.21 o                         
   1  -2   9          1.06          0.90         0.22 o                         
   2  -2   9         35.36         34.61         0.82 o                         
   3  -2   9         29.70         30.91         0.93 o                         
   4  -2   9        128.58        120.51         2.32 o                         
   5  -2   9          1.04          0.80         0.23 o                         
   6  -2   9          0.80          0.51         0.31 o                         
   7  -2   9          1.83          2.31         0.63 o                         
   8  -2   9          4.25          3.64         1.17 o                         
  -4  -1   9         20.14         28.21         1.90 o                         
  -3  -1   9          9.67          9.90         0.97 o                         
  -2  -1   9          0.07         -0.02         0.38 o                         
  -1  -1   9         29.06         28.21         1.05 o                         
   0  -1   9          2.91          3.11         0.36 o                         
   1  -1   9          1.38          1.31         0.23 o                         
   2  -1   9          1.34          1.29         0.22 o                         
   3  -1   9          9.63         10.07         0.56 o                         
   4  -1   9         12.22         13.70         0.95 o                         
   5  -1   9          3.59          4.48         0.41 o                         
   6  -1   9          1.24          1.08         0.25 o                         
   7  -1   9         49.57         45.32         1.32 o                         
   8  -1   9          0.70          0.63         0.55 o                         
  -4   0   9          0.13          2.28         1.38 o                         
  -3   0   9          6.02          5.92         0.68 o                         
  -2   0   9          2.87          2.47         0.39 o                         
  -1   0   9         44.01         41.59         1.07 o                         
   0   0   9         12.85         10.21         0.60 o                         
   1   0   9          7.46          6.99         0.49 o                         
   2   0   9          1.19          1.51         0.26 o                         
   3   0   9         52.94         59.61         1.31 o                         
   4   0   9          8.10         10.30         0.54 o                         
   5   0   9          3.79          2.98         0.47 o                         
   6   0   9          0.03         -0.08         0.17 o                         
   7   0   9         14.49         12.09         0.74 o                         
   8   0   9          0.01         -0.27         0.34 o                         
  -4   1   9         10.29         10.60         1.21 o                         
  -3   1   9          0.13          0.15         0.43 o                         
  -2   1   9          0.91          1.14         0.28 o                         
  -1   1   9          3.96          2.49         0.27 o                         
   0   1   9          1.34          0.63         0.21 o                         
   1   1   9          0.64          0.64         0.19 o                         
   2   1   9          0.08         -0.12         0.21 o                         
   3   1   9        150.39        154.62         3.34 o                         
   4   1   9         30.42         28.20         0.89 o                         
   5   1   9         24.70         26.37         1.44 o                         
   6   1   9          2.23          2.86         0.57 o                         
   7   1   9          0.01         -0.18         0.18 o                         
   8   1   9         13.56         11.89         0.85 o                         
   9   1   9          6.38          4.51         0.74 o                         
  10   1   9          3.91          4.10         0.68 o                         
  -4   2   9         13.16         20.71         1.10 o                         
  -3   2   9          5.36          5.86         0.54 o                         
  -2   2   9         55.50         56.86         1.44 o                         
  -1   2   9         64.85         61.93         1.24 o                         
   0   2   9          0.03         -0.09         0.16 o                         
   1   2   9          2.42          2.41         0.31 o                         
   2   2   9         80.90         78.89         1.67 o                         
   3   2   9          2.98          3.02         0.36 o                         
   4   2   9         10.85          9.74         0.52 o                         
   5   2   9          0.97          1.16         0.21 o                         
   6   2   9          0.02         -0.16         0.16 o                         
   7   2   9         28.59         24.36         0.86 o                         
   8   2   9         47.09         46.30         2.80 o                         
   9   2   9         23.05         29.74         1.90 o                         
  10   2   9         12.72         10.83         1.37 o                         
  -4   3   9          2.49          2.50         0.68 o                         
  -3   3   9          0.05         -0.31         0.46 o                         
  -2   3   9         65.66         68.94         1.55 o                         
  -1   3   9          6.39          5.67         0.39 o                         
   0   3   9          5.97          4.24         0.39 o                         
   1   3   9          0.34          0.12         0.15 o                         
   2   3   9          8.63          7.05         0.57 o                         
   3   3   9        274.56        275.69         3.27 o                         
   4   3   9         13.88         15.08         0.60 o                         
   5   3   9          3.79          3.92         0.38 o                         
   6   3   9          5.96          5.62         0.46 o                         
   7   3   9         69.30         56.92         1.28 o                         
   8   3   9          3.40          2.56         0.70 o                         
   9   3   9          0.03          0.57         0.44 o                         
  10   3   9          0.19          0.90         0.74 o                         
  -3   4   9          8.26          6.48         0.63 o                         
  -2   4   9          1.29          0.96         0.57 o                         
  -1   4   9         34.52         30.69         0.80 o                         
   0   4   9         28.53         24.57         1.12 o                         
   1   4   9          8.16          7.73         0.47 o                         
   2   4   9         12.44         12.38         0.55 o                         
   3   4   9        155.35        152.46         2.17 o                         
   4   4   9         28.42         29.71         0.83 o                         
   5   4   9          0.02          0.32         0.14 o                         
   6   4   9          7.85          5.18         0.60 o                         
   7   4   9          0.79          1.48         0.24 o                         
   8   4   9          4.93          3.75         0.44 o                         
   9   4   9          0.63          0.36         0.49 o                         
  10   4   9          0.01         -0.23         0.63 o                         
  -3   5   9          0.03         -0.06         0.27 o                         
  -2   5   9          0.00          0.20         0.18 o                         
  -1   5   9          0.14          0.68         0.45 o                         
   0   5   9          8.25          8.88         0.91 o                         
   1   5   9          0.33         -0.09         0.25 o                         
   2   5   9          0.98          0.80         0.28 o                         
   3   5   9          2.36          2.22         0.41 o                         
   4   5   9          0.12          0.05         0.17 o                         
   5   5   9          9.61          9.22         0.75 o                         
   6   5   9          0.04          0.27         0.34 o                         
   7   5   9          8.54          7.03         0.84 o                         
   8   5   9         27.20         28.73         1.22 o                         
   9   5   9          4.26          3.06         0.75 o                         
  -2   6   9          4.63          5.18         1.07 o                         
  -1   6   9          2.70          2.50         0.82 o                         
   0   6   9         49.52         46.06         3.01 o                         
   1   6   9         12.54         12.88         0.72 o                         
   2   6   9          0.16          0.19         0.23 o                         
   3   6   9         43.26         42.95         1.52 o                         
   4   6   9        247.75        253.55         3.79 o                         
   5   6   9          0.04          0.16         0.22 o                         
   6   6   9          2.35          1.37         0.29 o                         
   7   6   9          3.21          2.26         0.57 o                         
   8   6   9          2.48          3.13         0.80 o                         
   9   6   9          2.01          4.30         0.86 o                         
  -1   7   9          0.87          0.20         0.70 o                         
   0   7   9          0.87          1.20         0.47 o                         
   1   7   9          1.14          0.13         0.43 o                         
   2   7   9          6.29          4.77         0.51 o                         
   3   7   9        204.96        206.34         3.71 o                         
   4   7   9         11.95         11.08         0.96 o                         
   5   7   9          2.13          1.55         0.19 o                         
   6   7   9          8.75          7.70         0.80 o                         
   7   7   9          1.05          0.14         0.45 o                         
   8   7   9          0.86          1.19         0.59 o                         
   9   7   9          6.65          9.24         1.33 o                         
  -1   8   9          3.92          5.22         1.07 o                         
   0   8   9          0.67         -0.05         0.49 o                         
   1   8   9          3.52          4.00         0.80 o                         
   2   8   9          1.15          1.19         0.57 o                         
   3   8   9          0.39         -0.45         0.73 o                         
   4   8   9         43.73         44.74         2.51 o                         
   6   8   9          2.32          2.89         0.53 o                         
   7   8   9          2.51          1.37         0.59 o                         
   8   8   9          3.02          4.26         0.86 o                         
   9   8   9          2.60          5.55         1.17 o                         
  -1   9   9          0.96         -0.84         0.84 o                         
   0   9   9          1.22          0.15         1.98 o                         
   1   9   9          1.24          2.62         1.51 o                         
   2   9   9          7.05          5.87         1.02 o                         
   3   9   9          8.66          6.99         1.20 o                         
   6   9   9          4.83          6.23         0.63 o                         
   7   9   9          0.72          0.29         0.45 o                         
   0  10   9          0.70          5.45         1.13 o                         
   1  10   9          3.41          5.79         1.12 o                         
   2  10   9         19.71         23.22         4.26 o                         
   3  -6  10          1.71          0.18         0.90 o                         
   4  -6  10          5.87          3.85         1.31 o                         
   5  -6  10          0.42          0.61         0.82 o                         
   2  -5  10          0.68          0.04         0.59 o                         
   3  -5  10          1.84          0.98         0.70 o                         
   4  -5  10          0.08          0.35         0.47 o                         
   5  -5  10          2.24          1.49         0.86 o                         
   6  -5  10          0.25          0.16         0.64 o                         
   7  -5  10          2.13          0.10         0.92 o                         
   8  -5  10          2.33          4.93         1.29 o                         
   2  -4  10          1.52          0.21         0.49 o                         
   3  -4  10          3.78          3.09         0.86 o                         
   4  -4  10          6.55          7.52         1.13 o                         
   5  -4  10          0.34         -0.06         0.47 o                         
   6  -4  10          0.50          1.04         0.58 o                         
   7  -4  10          0.10         -0.55         0.55 o                         
   8  -4  10          3.20          2.09         0.69 o                         
   0  -3  10          5.44          4.32         0.86 o                         
   1  -3  10          0.57         -0.19         0.33 o                         
   2  -3  10          1.50          1.28         0.42 o                         
   3  -3  10          0.51          0.27         0.23 o                         
   4  -3  10          0.70          0.85         0.37 o                         
   6  -3  10          0.18         -0.35         0.57 o                         
   7  -3  10         14.64         14.92         1.15 o                         
   8  -3  10          0.34         -0.25         0.76 o                         
  -2  -2  10          0.67          1.02         0.96 o                         
  -1  -2  10          6.51          3.48         1.02 o                         
   0  -2  10         10.61          8.51         1.03 o                         
   1  -2  10          2.73          2.28         0.34 o                         
   2  -2  10          0.41          0.04         0.18 o                         
   3  -2  10         16.64         15.36         0.74 o                         
   4  -2  10         23.44         21.26         0.87 o                         
   5  -2  10          0.98          0.69         0.27 o                         
   6  -2  10          0.46          0.01         0.27 o                         
   7  -2  10          0.24          0.75         0.64 o                         
   8  -2  10          0.47          2.42         1.02 o                         
  -2  -1  10          2.01          1.54         1.00 o                         
  -1  -1  10          6.83          8.96         0.99 o                         
   0  -1  10          5.29          2.87         0.74 o                         
   1  -1  10          0.97          0.75         0.30 o                         
   2  -1  10          0.26         -0.18         0.22 o                         
   3  -1  10         59.77         55.73         1.20 o                         
   4  -1  10          5.44          5.29         0.49 o                         
   5  -1  10          0.62          0.45         0.24 o                         
   6  -1  10          0.04         -0.22         0.22 o                         
   7  -1  10          0.41          0.27         0.59 o                         
   8  -1  10          0.61         -0.72         0.72 o                         
  -3   0  10          1.28          2.84         0.97 o                         
  -2   0  10          0.90          1.94         0.65 o                         
  -1   0  10          1.40          1.27         0.42 o                         
   0   0  10          0.31          0.46         0.25 o                         
   1   0  10          1.63          1.20         0.24 o                         
   2   0  10          8.82          8.99         0.60 o                         
   3   0  10          7.70          6.34         0.51 o                         
   4   0  10         25.75         24.28         0.87 o                         
   5   0  10          1.17          1.05         0.25 o                         
   6   0  10          0.25          0.16         0.27 o                         
   7   0  10          5.61          4.43         1.26 o                         
   8   0  10          0.94          2.24         0.69 o                         
  -3   1  10          0.01          0.23         0.60 o                         
  -2   1  10          8.78         10.21         0.95 o                         
  -1   1  10          6.08          7.28         0.59 o                         
   0   1  10          5.96          5.16         0.53 o                         
   1   1  10          2.79          2.63         0.33 o                         
   2   1  10          5.36          5.26         0.48 o                         
   3   1  10         14.20         12.95         0.77 o                         
   4   1  10         38.27         34.41         1.03 o                         
   5   1  10          6.38          6.16         0.51 o                         
   6   1  10         15.34         14.78         0.69 o                         
   7   1  10         39.21         35.40         1.09 o                         
   8   1  10          3.09          3.94         0.64 o                         
  -3   2  10          0.55          0.29         0.42 o                         
  -2   2  10          5.61          5.89         0.58 o                         
  -1   2  10         12.01         13.77         0.71 o                         
   0   2  10         22.01         18.30         1.13 o                         
   1   2  10          7.24          7.04         0.64 o                         
   2   2  10          0.89          0.81         0.22 o                         
   3   2  10         50.88         48.81         1.36 o                         
   4   2  10         25.83         27.48         0.92 o                         
   5   2  10          2.99          1.56         0.43 o                         
   6   2  10          0.93          0.79         0.35 o                         
   7   2  10          1.19          0.56         0.63 o                         
   8   2  10          9.66         13.18         1.03 o                         
   9   2  10          3.20          1.62         0.61 o                         
  10   2  10          3.24          3.26         0.80 o                         
  -3   3  10          6.20          5.57         0.78 o                         
  -2   3  10          3.92          5.04         0.81 o                         
  -1   3  10         63.05         67.44         2.39 o                         
   0   3  10          0.61          0.29         0.23 o                         
   1   3  10          4.48          4.78         0.48 o                         
   2   3  10          3.42          2.58         0.33 o                         
   3   3  10          6.83          7.57         0.66 o                         
   4   3  10          7.96          7.28         0.61 o                         
   5   3  10         35.38         34.87         1.32 o                         
   6   3  10          6.21          5.78         0.52 o                         
   7   3  10          4.31          3.16         0.38 o                         
   8   3  10          0.70          0.45         0.44 o                         
   9   3  10          0.33          0.94         0.43 o                         
  10   3  10          1.94          2.40         0.96 o                         
  -2   4  10          7.34          5.27         0.62 o                         
  -1   4  10          0.00          0.63         0.78 o                         
   0   4  10         19.75         18.11         0.86 o                         
   1   4  10          0.50          0.30         0.19 o                         
   2   4  10         10.05          8.82         0.67 o                         
   3   4  10          0.19          0.24         0.18 o                         
   4   4  10        147.71        153.07         2.23 o                         
   5   4  10          6.46          4.65         0.44 o                         
   6   4  10         12.34         12.33         0.68 o                         
   7   4  10         11.14          9.67         0.75 o                         
   8   4  10          9.05          8.03         0.98 o                         
   9   4  10          1.86          2.25         1.11 o                         
  10   4  10          0.92          0.14         0.84 o                         
  -1   5  10          2.59          0.70         0.66 o                         
   0   5  10         12.31          9.38         1.60 o                         
   1   5  10          3.94          3.00         0.72 o                         
   2   5  10          5.34          5.98         0.56 o                         
   3   5  10         22.08         19.42         1.24 o                         
   4   5  10         11.09         12.42         0.46 o                         
   5   5  10          0.58          0.78         0.23 o                         
   6   5  10          5.12          5.70         0.54 o                         
   7   5  10         18.63         17.96         2.47 o                         
   8   5  10          0.19          0.67         0.39 o                         
   9   5  10          0.43          0.21         0.66 o                         
  -2   6  10          0.72          1.06         1.13 o                         
  -1   6  10          0.49          0.39         0.68 o                         
   0   6  10          0.93          0.23         0.61 o                         
   1   6  10          7.44          9.32         1.68 o                         
   2   6  10          0.67          0.94         0.44 o                         
   3   6  10          0.00         -0.01         0.39 o                         
   4   6  10         19.59         18.26         1.07 o                         
   5   6  10         53.29         53.47         1.05 o                         
   6   6  10          0.27         -0.19         0.20 o                         
   7   6  10          2.14          1.56         0.63 o                         
   8   6  10         13.27         11.00         1.29 o                         
   9   6  10          1.20          3.11         1.00 o                         
  -1   7  10          1.05          1.13         0.88 o                         
   0   7  10          1.44          2.17         0.76 o                         
   1   7  10         11.28         12.30         2.62 o                         
   2   7  10          0.06          0.14         0.59 o                         
   3   7  10          6.35          6.37         0.95 o                         
   4   7  10         10.41          9.75         1.35 o                         
   6   7  10          2.62          3.84         1.10 o                         
   7   7  10          1.55          1.27         0.55 o                         
   8   7  10          5.08          5.47         0.78 o                         
   9   7  10         25.01         33.26         2.42 o                         
   0   8  10         14.81         11.74         1.95 o                         
   1   8  10          0.57          0.05         0.50 o                         
   2   8  10         13.16         15.50         4.20 o                         
   3   8  10          0.29          1.53         0.69 o                         
   6   8  10          1.22          1.04         0.35 o                         
   7   8  10          2.89          2.66         0.70 o                         
   8   8  10          1.15          2.38         0.88 o                         
   1   9  10          0.90         -0.17         1.38 o                         
   2   9  10          0.85          1.17         0.76 o                         
   1  10  10          1.14          1.37         1.07 o                         
   5  -5  11          0.90          0.96         0.86 o                         
   6  -5  11          0.34          0.55         1.15 o                         
   3  -4  11          0.49          0.72         0.72 o                         
   4  -4  11          5.56          5.35         1.13 o                         
   6  -4  11          2.47          0.33         0.86 o                         
   2  -3  11          1.84          8.35         1.00 o                         
   3  -3  11          6.62          6.28         0.51 o                         
   4  -3  11          4.47          4.00         0.44 o                         
   5  -3  11          0.16          0.16         0.97 o                         
   6  -3  11          0.02          0.82         0.84 o                         
   7  -3  11          0.29          0.56         0.58 o                         
   8  -3  11          0.82          2.64         1.04 o                         
   1  -2  11          0.00          0.03         0.77 o                         
   2  -2  11          0.01         -0.29         0.34 o                         
   3  -2  11          7.77          9.26         0.73 o                         
   4  -2  11         18.77         15.99         1.10 o                         
   5  -2  11          2.71          3.73         0.50 o                         
   6  -2  11          3.45          3.96         0.51 o                         
   7  -2  11          0.43         -0.63         0.76 o                         
   8  -2  11          2.67          1.14         0.91 o                         
  -1  -1  11         13.08         20.13         2.01 o                         
   0  -1  11          5.63          6.12         1.23 o                         
   1  -1  11          0.41          0.75         0.33 o                         
   2  -1  11          0.58          1.04         0.26 o                         
   3  -1  11         17.91         18.79         0.82 o                         
   4  -1  11          0.00          0.41         0.25 o                         
   5  -1  11          0.73          1.08         0.37 o                         
   6  -1  11          0.02          0.55         0.34 o                         
   7  -1  11          5.41          4.34         0.73 o                         
  -1   0  11          2.69          4.13         1.07 o                         
   0   0  11          1.83          1.33         0.93 o                         
   1   0  11          1.35          0.63         0.35 o                         
   2   0  11          2.57          2.88         0.42 o                         
   3   0  11          1.00          1.06         0.28 o                         
   4   0  11          9.83         11.32         0.73 o                         
   5   0  11          5.23          6.58         0.69 o                         
   6   0  11          1.08          0.95         0.31 o                         
   7   0  11          0.07         -0.19         0.36 o                         
  -2   1  11          5.16          5.64         0.97 o                         
  -1   1  11         25.89         30.03         2.06 o                         
   0   1  11          0.89         -0.27         0.27 o                         
   1   1  11          0.99          1.17         0.47 o                         
   2   1  11          3.01          2.46         0.35 o                         
   3   1  11         56.55         59.16         1.43 o                         
   4   1  11          0.35          0.76         0.26 o                         
   5   1  11         27.03         29.27         1.09 o                         
   6   1  11          0.28          0.46         0.39 o                         
   7   1  11          0.72          0.84         0.34 o                         
   8   1  11          1.29          0.14         0.61 o                         
   9   1  11          0.44          0.80         0.59 o                         
  -2   2  11          0.54         -0.47         1.16 o                         
  -1   2  11          0.22         -0.82         0.82 o                         
   0   2  11          0.00         -0.31         0.31 o                         
   1   2  11          0.43          0.22         0.27 o                         
   2   2  11         18.98         18.13         0.89 o                         
   3   2  11          3.25          2.58         0.64 o                         
   4   2  11         22.91         24.68         1.33 o                         
   5   2  11          0.26          0.36         0.24 o                         
   6   2  11          9.07          9.60         0.75 o                         
   7   2  11          0.66          0.46         0.40 o                         
   8   2  11          2.26          0.39         0.46 o                         
   9   2  11          3.20          4.50         0.92 o                         
  -2   3  11         12.91         11.74         1.92 o                         
  -1   3  11          0.05         -0.11         0.64 o                         
   0   3  11         10.48         12.33         1.93 o                         
   1   3  11          2.57          2.44         0.70 o                         
   2   3  11          3.30          4.21         0.52 o                         
   3   3  11          6.39          5.85         0.58 o                         
   4   3  11          4.23          3.66         0.46 o                         
   5   3  11         52.63         58.83         2.54 o                         
   6   3  11          1.35          0.70         0.33 o                         
   7   3  11          7.29          7.50         0.79 o                         
   8   3  11          0.00         -0.35         0.35 o                         
   9   3  11         15.47         13.42         1.49 o                         
  -1   4  11          8.08         10.92         1.35 o                         
   0   4  11          1.22          2.64         0.59 o                         
   1   4  11          4.53          5.69         1.56 o                         
   2   4  11          0.24          0.06         0.49 o                         
   3   4  11          1.30          1.38         0.35 o                         
   4   4  11          1.66          1.40         0.25 o                         
   5   4  11         37.73         42.71         1.92 o                         
   6   4  11          0.16          0.11         0.25 o                         
   7   4  11          0.08         -0.28         0.29 o                         
   8   4  11          0.84          0.72         0.35 o                         
   9   4  11          0.00          0.18         0.80 o                         
  -1   5  11          3.41          7.47         1.15 o                         
   0   5  11          0.19          0.96         0.61 o                         
   2   5  11          5.01          4.87         1.07 o                         
   3   5  11          1.92          1.50         0.78 o                         
   4   5  11          9.57         10.19         0.53 o                         
   5   5  11         24.15         24.57         1.38 o                         
   6   5  11          7.11          6.96         0.59 o                         
   7   5  11          0.05         -0.19         0.33 o                         
   8   5  11          8.07          8.81         0.90 o                         
   9   5  11         27.46         35.86         2.78 o                         
  -1   6  11          9.48         10.16         1.95 o                         
   0   6  11          2.31          2.81         1.21 o                         
   2   6  11         21.90         25.54         2.62 o                         
   3   6  11          1.48          0.20         0.69 o                         
   6   6  11          0.14         -0.23         0.23 o                         
   7   6  11          1.09          0.44         0.32 o                         
   8   6  11          0.04          1.06         0.42 o                         
   9   6  11          2.14          2.13         0.92 o                         
   0   7  11          0.34          0.10         0.84 o                         
   1   7  11          2.79          2.35         0.98 o                         
   2   7  11          3.43          5.24         1.33 o                         
   6   7  11          2.12          1.91         0.38 o                         
   7   7  11          1.39          2.00         1.12 o                         
   8   7  11          0.62          1.21         1.15 o                         
   1   8  11          5.39          7.33         1.52 o                         
   1   9  11          1.65          0.19         0.87 o                         
   4  -3  12          8.49          5.92         0.90 o                         
   7  -3  12          0.99          0.90         1.15 o                         
   3  -2  12          2.77          3.28         0.69 o                         
   4  -2  12          0.53         -0.06         0.39 o                         
   5  -2  12         12.69         12.67         0.93 o                         
   6  -2  12          3.10          6.14         1.27 o                         
   7  -2  12          0.03         -1.06         1.06 o                         
   8  -2  12          0.21          1.15         1.15 o                         
   1  -1  12          1.26          2.58         0.76 o                         
   2  -1  12          1.84          2.16         0.90 o                         
   3  -1  12         12.37         16.59         1.70 o                         
   4  -1  12          0.67          0.79         0.57 o                         
   5  -1  12          2.87          2.03         0.69 o                         
   6  -1  12          0.06          0.41         0.63 o                         
   7  -1  12          0.01         -0.82         0.89 o                         
   1   0  12          0.09         -0.33         0.64 o                         
   2   0  12          0.48          0.46         0.41 o                         
   3   0  12          5.77          6.48         0.80 o                         
   4   0  12          2.77          3.24         0.47 o                         
   5   0  12          0.32         -0.07         0.65 o                         
   6   0  12         15.18         22.45         1.39 o                         
   7   0  12          1.63          1.33         0.61 o                         
   0   1  12          3.27          2.96         0.59 o                         
   1   1  12          1.35          2.68         0.61 o                         
   2   1  12          0.21          0.18         0.55 o                         
   3   1  12          0.95          0.97         0.38 o                         
   4   1  12          0.10         -0.03         0.35 o                         
   5   1  12         22.41         22.40         1.70 o                         
   6   1  12          0.11         -0.09         0.41 o                         
   7   1  12          4.26          3.77         0.98 o                         
   8   1  12          0.72          0.61         0.78 o                         
   0   2  12         21.56         31.99         2.07 o                         
   1   2  12          0.25          0.14         0.59 o                         
   2   2  12          1.44          0.51         0.57 o                         
   3   2  12          0.00          0.75         0.29 o                         
   4   2  12          5.72          5.88         0.76 o                         
   5   2  12          6.26          7.15         0.76 o                         
   6   2  12          0.26          0.06         0.30 o                         
   7   2  12          0.87          0.90         0.44 o                         
   8   2  12          0.00          0.90         0.76 o                         
   9   2  12          0.27          3.03         0.90 o                         
   0   3  12          7.69         16.06         1.78 o                         
   1   3  12          1.96          1.66         0.59 o                         
   2   3  12          0.01         -0.39         0.57 o                         
   3   3  12         27.66         30.11         1.68 o                         
   4   3  12          2.65          2.19         0.63 o                         
   5   3  12          1.82          1.69         0.76 o                         
   6   3  12          1.77          2.71         0.45 o                         
   7   3  12          0.99          1.58         1.05 o                         
   8   3  12          0.71          1.04         0.58 o                         
   9   3  12         15.93         28.57         2.07 o                         
   0   4  12          1.78          3.21         1.43 o                         
   1   4  12          0.11          1.02         0.53 o                         
   2   4  12          3.09          3.75         0.66 o                         
   4   4  12          0.07          1.09         0.41 o                         
   6   4  12          3.30          3.78         0.59 o                         
   7   4  12          2.59          3.26         0.57 o                         
   8   4  12          1.99          2.30         0.67 o                         
   0   5  12          0.92          0.90         1.04 o                         
   5   5  12          4.02          4.32         0.66 o                         
   6   5  12          0.63         -0.26         0.35 o                         
   7   5  12          0.76          1.65         0.94 o                         
   8   5  12          0.63          1.58         0.78 o                         
   9   5  12          6.55         17.72         2.31 o                         
   0   6  12          0.63          5.08         1.45 o                         
   1   6  12          9.39         15.69         3.05 o                         
   6   6  12         10.56         14.33         0.85 o                         
   7   6  12          0.42         -0.23         0.51 o                         
   4  -1  13          3.12          0.98         0.92 o                         
   5  -1  13          0.78          2.77         1.30 o                         
   6  -1  13          4.84         13.83         2.11 o                         
   3   0  13          0.42          1.11         0.99 o                         
   4   0  13         11.26          8.01         1.39 o                         
   5   0  13          1.27          0.55         1.41 o                         
   6   0  13          4.16          3.58         0.96 o                         
   2   1  13          0.12          2.15         0.82 o                         
   3   1  13         17.70         21.87         1.88 o                         
   5   1  13          0.05          1.17         0.61 o                         
   6   1  13          0.01         -0.94         0.94 o                         
   7   1  13          0.48          2.10         1.57 o                         
   2   2  13          0.37          3.17         0.84 o                         
   3   2  13          8.36         16.88         1.47 o                         
   4   2  13          6.65          9.32         1.11 o                         
   5   2  13          0.05          1.43         0.55 o                         
   6   2  13         25.82         26.52         1.95 o                         
   8   2  13          0.68         -0.88         0.88 o                         
   3   3  13          0.53          1.93         0.59 o                         
   4   3  13          0.18          0.41         0.51 o                         
   5   3  13          0.00          1.09         0.55 o                         
   6   3  13          4.46          5.22         0.92 o                         
   7   3  13          1.82          1.58         0.72 o                         
   5   4  13         22.42         22.45         1.43 o                         
   6   4  13          8.31         10.87         1.16 o                         
   7   4  13          0.37          2.10         0.59 o                         
   8   4  13          0.09          4.30         0.94 o                         
                                                                                
